# Supplementary material for: Extracellular matrix stiffness and cell contractility control RNA localization to promote cell migration
Source: Nat Commun. 2017 Oct 12;8:896. doi: 10.1038/s41467-017-00884-y (PMC5638855; doi:10.1038/s41467-017-00884-y)
Supplement: Supplementary file 4 — Supplementary Data 1 [file 41467_2017_884_MOESM4_ESM.xlsx]

## Sheet: RNASeq_results.txt
Gene ID	Con_PsvsCB_FC	APC_PsvsCB_FC	Diff_FC	Con_PsvsCB_pval	APC_PsvsCB_pval	Diff_pval	GeneID
Gm11826	3.70512	8.46985	2.28598	0.0194781	0.000267776	0.252414	Gm11826
Gm5558	2.96282	7.20486	2.43175	0.0838366	0.00254867	0.293319	Gm5558
Gm14044	9.74839	4.39829	-2.21641	0.000713146	0.0100962	0.311241	Gm14044
Gm6654	3.50265	6.78787	1.93793	0.0327192	0.000525215	0.363815	Gm6654
Gm7618	3.9016	6.88055	1.76352	0.0040095	0.000749493	0.382353	Gm7618
Zfp54	1.16712	2.07445	1.77741	0.763569	0.210718	0.456957	Zfp54
1700057G04Rik	2.52182	3.65663	1.45	0.0354341	0.0164141	0.567803	1700057G04Rik
Gm15596	2.89873	4.60425	1.58837	0.104432	0.0401524	0.625241	Gm15596
Rpl21-ps11	7.19656	5.35569	-1.34372	0.000670052	0.00230093	0.668511	Rpl21-ps11
Gm15483	3.00727	4.1875	1.39246	0.0524579	0.0331523	0.690502	Gm15483
Rpl17-ps8	3.00472	3.64482	1.21303	0.03017	0.0134558	0.775228	Rpl17-ps8
3010001F23Rik	2.44154	2.92062	1.19622	0.0641483	0.0273017	0.781686	3010001F23Rik
Gm28439	2.51533	2.94246	1.16981	0.0642402	0.0313393	0.814597	Gm28439
Gm16157	5.19553	5.94591	1.14443	0.00111361	0.000139869	0.814979	Gm16157
Gm12164	4.92445	4.29175	-1.14742	0.00906795	0.0159886	0.861249	Gm12164
Gm7290	7.22854	8.04818	1.11339	0.00320934	0.00158002	0.896334	Gm7290
Gm5392	8.37171	7.43134	-1.12654	0.00482664	0.00542493	0.898467	Gm5392
Gm17786	1.83129	1.69328	-1.08151	0.600853	0.600461	0.959072	Gm17786
Gm16379	1.07325	4.5642	4.25268	0.876012	0.0037802	0.0360506	Gm16379
Gm12267	2.13958	7.97544	3.72758	0.0582095	0.000265921	0.0403695	Gm12267
Rps12-ps9	2.94463	-1.71961	-5.06363	0.0875941	0.411409	0.0813611	Rps12-ps9
1110017D15Rik	-2.02063	1.28068	2.58777	0.151461	0.590358	0.161419	1110017D15Rik
Gm13573	4.30878	10.6752	2.47754	0.00189713	0.000186843	0.179882	Gm13573
Rbms3	1.33981	2.77192	2.06889	0.498256	0.02422	0.2358	Rbms3
RP23-87D8.4	3.36201	6.11915	1.82009	0.00465545	0.000356789	0.300067	RP23-87D8.4
Gm20635	1.68673	2.8482	1.68859	0.131698	0.0222771	0.34006	Gm20635
Gm24616	1.27059	1.90872	1.50223	0.490147	0.0822846	0.416313	Gm24616
Rps2-ps9	3.15907	6.26415	1.98291	0.0676404	0.0060285	0.424395	Rps2-ps9
RP24-511H12.7	6.26296	2.78047	-2.25248	0.0233725	0.151003	0.431125	RP24-511H12.7
Ldha-ps2	2.8125	1.66832	-1.68582	0.0749327	0.38243	0.517908	Ldha-ps2
Gm22711	1.54711	2.11428	1.36659	0.220828	0.0607678	0.547145	Gm22711
F8	2.55988	3.28034	1.28144	0.00727914	0.000800948	0.572042	F8
RP24-370G18.1	1.89452	1.3689	-1.38397	0.11187	0.470019	0.577168	RP24-370G18.1
Palm3	2.45871	1.8877	-1.30249	0.0155536	0.0945009	0.599163	Palm3
Gm7589	4.95965	3.59853	-1.37824	0.00167418	0.00615862	0.600486	Gm7589
Gm15013	3.35932	4.68731	1.39532	0.0208994	0.00245183	0.615604	Gm15013
Gm7204	2.42666	1.83819	-1.32014	0.0434573	0.142281	0.631992	Gm7204
Gm13408	4.52776	3.73804	-1.21127	0.000139483	0.000681503	0.677231	Gm13408
Gm14409	2.65155	2.22695	-1.19067	0.0711627	0.0942173	0.800999	Gm14409
Rpl17-ps4	5.87766	5.42808	-1.08283	5.96743e-05	0.000107293	0.87215	Rpl17-ps4
Gm14173	4.83004	5.35043	1.10774	0.00295392	0.00199047	0.877754	Gm14173
Gm9918	-3.20796	-3.51005	-1.09417	0.0148097	0.023962	0.894656	Gm9918
Rpl21-ps10	5.96688	6.4282	1.07731	0.000489854	0.00158739	0.911199	Rpl21-ps10
Gm11878	5.12775	5.25523	1.02486	0.000162288	0.000268762	0.961967	Gm11878
Nlrc3	-1.21376	3.13613	3.80651	0.524469	0.00174495	0.00613564	Nlrc3
Gm12497	4.94886	-1.62477	-8.04074	0.00562307	0.345391	0.00907236	Gm12497
Zfp65	1.34302	5.60843	4.17598	0.428154	0.000353067	0.0157015	Zfp65
Gm25360	1.99827	6.58007	3.29288	0.0610805	2.25221e-05	0.0235901	Gm25360
Gm20541	1.3946	3.45394	2.47665	0.189896	0.000324682	0.025419	Gm20541
RP23-34E15.5	-1.77012	1.85669	3.28658	0.140424	0.0999929	0.0325231	RP23-34E15.5
Gm5561	1.99654	6.41812	3.21463	0.112442	0.000803673	0.0769717	Gm5561
Tpt1-ps6	6.57123	2.08617	-3.1499	0.000518346	0.103146	0.0808456	Tpt1-ps6
Gm14393	1.3823	3.014	2.18042	0.306941	0.00190823	0.0886994	Gm14393
Rpgr	1.65877	3.40051	2.05001	0.0778834	0.00122172	0.104465	Rpgr
2610318N02Rik	1.27254	3.21527	2.52665	0.59625	0.00132847	0.104977	2610318N02Rik
Zfp58	1.29633	2.6608	2.05257	0.418307	0.00532337	0.119898	Zfp58
Gm28582	-1.35207	1.55241	2.09897	0.399787	0.24264	0.158979	Gm28582
Gm5559	4.91842	2.00441	-2.4538	0.00637751	0.0971223	0.186042	Gm5559
Gm8731	8.43258	4.42042	-1.90764	8.28936e-06	0.0001713	0.188721	Gm8731
Gm12693	7.35351	3.47319	-2.11722	0.00021967	0.00571162	0.220405	Gm12693
Gm15682	2.45512	11.3941	4.64097	0.376812	0.00911895	0.251706	Gm15682
Gm14419	3.64384	1.99841	-1.82337	0.00153401	0.0825241	0.257135	Gm14419
Gm12466	8.09646	2.92447	-2.76852	0.00524165	0.107587	0.280941	Gm12466
Gm14706	3.96063	1.96857	-2.01193	0.00723908	0.137595	0.28254	Gm14706
Ephx2	3.02101	1.78272	-1.6946	0.00743337	0.106314	0.306525	Ephx2
RP24-78F21.3	-1.90903	-1.11024	1.71948	0.0976515	0.773794	0.306781	RP24-78F21.3
Gm9392	1.36213	2.23635	1.6418	0.321472	0.040282	0.3097	Gm9392
Gm14412	1.95177	3.60841	1.84879	0.147684	0.00480711	0.316825	Gm14412
Gm13270	1.28936	2.16692	1.68062	0.510615	0.059353	0.34888	Gm13270
Rpl21-ps6	6.29693	2.90504	-2.16759	0.0052364	0.0954683	0.369535	Rpl21-ps6
Gm14410	3.31677	2.34226	-1.41606	0.000107388	0.00893117	0.372965	Gm14410
Gm17150	4.44413	2.24956	-1.97555	0.0098485	0.163359	0.383338	Gm17150
1700001P01Rik	3.89913	2.33865	-1.66726	0.00327293	0.0518203	0.38502	1700001P01Rik
Gm10705	2.16071	3.55181	1.64382	0.108627	0.00303	0.40989	Gm10705
mt-Tm	1.89088	1.23602	-1.52982	0.0553723	0.604355	0.413885	mt-Tm
Kcnab1	1.87515	1.24007	-1.51213	0.0764528	0.571908	0.42067	Kcnab1
Gm15793	8.08854	13.2454	1.63755	9.13213e-05	2.03775e-05	0.437709	Gm15793
Gm14966	2.33935	1.4572	-1.60537	0.0305903	0.481052	0.466896	Gm14966
Gm10059	2.40221	3.94237	1.64114	0.0808145	0.0099172	0.471226	Gm10059
Spock2	-3.31216	-2.09062	1.5843	0.0142808	0.114905	0.473355	Spock2
5730422E09Rik	1.37352	1.83061	1.33278	0.211079	0.0824658	0.492804	5730422E09Rik
Mertk	-1.05966	1.60276	1.69838	0.932345	0.218401	0.499173	Mertk
Gm29668	3.47463	2.50097	-1.38931	0.00318927	0.00950921	0.507006	Gm29668
Skap1	2.9085	4.24023	1.45787	0.0251257	0.00116754	0.522611	Skap1
Gm8213	4.43153	6.56201	1.48075	0.00240695	0.000802762	0.543391	Gm8213
mt-Nd3	12.0849	8.18934	-1.47568	5.54207e-05	6.57377e-05	0.545883	mt-Nd3
Gm5595	1.46652	1.88144	1.28293	0.171318	0.0589879	0.554324	Gm5595
Ncmap	1.19326	-1.17588	-1.40313	0.677681	0.680866	0.559857	Ncmap
Gm13339	3.19048	4.24861	1.33165	0.00325291	0.000607416	0.567213	Gm13339
Gm13464	1.60437	2.07174	1.29131	0.175619	0.0435201	0.596985	Gm13464
Gm10247	2.66613	3.52037	1.3204	0.0209888	0.00382001	0.615809	Gm10247
Gm8225	3.79329	2.24691	-1.68823	0.118854	0.242678	0.625777	Gm8225
Gm13202	3.77746	2.76097	-1.36817	0.0296121	0.0222169	0.657559	Gm13202
Rps15a-ps3	2.93521	3.42403	1.16653	0.00161478	0.00166203	0.732958	Rps15a-ps3
Gm17541	4.95501	5.82962	1.17651	0.000423032	5.93582e-05	0.752034	Gm17541
Gm10712	3.61063	4.10269	1.13628	0.000421012	0.000135262	0.764825	Gm10712
Alox8	3.70663	3.26462	-1.13539	0.000642548	0.000479215	0.768721	Alox8
Gm17484	1.59295	1.39503	-1.14188	0.144949	0.372332	0.783399	Gm17484
Gm4342	2.29981	1.94045	-1.1852	0.0705943	0.14009	0.784102	Gm4342
Rpl31-ps13	1.25972	1.94856	1.54682	0.858945	0.486644	0.786723	Rpl31-ps13
Caps2	2.22803	2.57854	1.15732	0.0565319	0.0306162	0.798785	Caps2
Gm4217	1.35566	1.14661	-1.18232	0.506798	0.780643	0.802672	Gm4217
Gm5908	2.35834	2.0126	-1.17179	0.104287	0.167695	0.823263	Gm5908
Rplp0-ps1	2.86469	3.22791	1.12679	0.0109818	0.00590383	0.824346	Rplp0-ps1
Gm11575	5.69606	6.69558	1.17547	0.01272	0.00240947	0.848063	Gm11575
Ckmt1	1.00371	-1.0926	-1.09665	0.991651	0.809353	0.856332	Ckmt1
Gm8172	2.2733	2.59293	1.1406	0.19071	0.0969108	0.873374	Gm8172
Gm5523	1.68491	1.84963	1.09776	0.382243	0.170905	0.899075	Gm5523
Casp4	2.02617	2.15897	1.06554	0.133298	0.124521	0.924027	Casp4
Rpl32-ps	2.80967	2.66653	-1.05368	0.0285578	0.0202655	0.92939	Rpl32-ps
Gm9457	3.48561	3.30284	-1.05534	0.0224422	0.0359351	0.941864	Gm9457
Gm5513	2.18303	2.24037	1.02627	0.237518	0.173391	0.976176	Gm5513
Gm13921	1.69706	1.66435	-1.01965	0.427094	0.35646	0.981877	Gm13921
Zfp59	-1.06061	-1.07951	-1.01782	0.910405	0.895312	0.981979	Zfp59
Gstk1	2.40794	2.39239	-1.0065	0.00358778	0.00974992	0.987307	Gstk1
Gm4518	2.54668	2.55242	1.00226	0.00530394	0.00321566	0.995629	Gm4518
4921536K21Rik	-2.47717	1.07274	2.65736	0.00284884	0.807663	0.0211305	4921536K21Rik
Itgb1bp2	-5.87722	-1.68854	3.48066	0.000241151	0.130489	0.0252335	Itgb1bp2
Gm15492	1.46093	3.73317	2.55534	0.219555	0.0019493	0.0617601	Gm15492
BC002059	-1.11537	2.36349	2.63616	0.75958	0.0263437	0.068211	BC002059
Mtag2	1.12204	-2.95668	-3.31752	0.796982	0.0330105	0.0789572	Mtag2
Lrriq3	2.44194	1.25165	-1.95097	0.00154484	0.42278	0.082987	Lrriq3
Srrm4os	2.689	1.08398	-2.48066	0.0108175	0.836092	0.0967356	Srrm4os
Gm10243	4.27094	2.0303	-2.10359	0.000228701	0.0378268	0.114919	Gm10243
Gm6265	3.30819	1.63812	-2.0195	0.00218672	0.126011	0.140552	Gm6265
Zfyve28	1.70379	-1.11979	-1.90789	0.141074	0.730344	0.189224	Zfyve28
Gm10702	-1.36707	1.46304	2.00009	0.431943	0.328795	0.217903	Gm10702
Gm28802	3.28767	1.67654	-1.96098	0.00312847	0.214239	0.222443	Gm28802
Gm14111	3.75718	1.78029	-2.11043	0.0108281	0.145151	0.230248	Gm14111
Gm4987	9.77451	4.24299	-2.30368	0.00049843	0.00382694	0.246201	Gm4987
A530054K11Rik	1.6663	2.97185	1.7835	0.143993	0.00904122	0.263557	A530054K11Rik
Lgals7	-1.00632	1.74878	1.75983	0.987689	0.062455	0.264828	Lgals7
Gm16418	2.02802	3.38403	1.66863	0.0531764	0.00171184	0.297636	Gm16418
Eml5	-1.36894	1.19064	1.62991	0.337654	0.613116	0.307665	Eml5
AA543186	-1.50535	1.31555	1.98037	0.385717	0.567275	0.312802	AA543186
Gm15446	2.22391	3.16713	1.42413	0.00776937	0.000223465	0.349566	Gm15446
5730480H06Rik	-3.90189	-1.94118	2.01006	0.0239044	0.182141	0.352332	5730480H06Rik
Il33	1.82772	3.04075	1.66368	0.214509	0.000446955	0.355528	Il33
RP23-84C12.22	1.15506	1.86076	1.61096	0.7042	0.0961394	0.366478	RP23-84C12.22
Gm12933	2.93772	2.00462	-1.46547	0.00146937	0.0335388	0.373265	Gm12933
Gm6030	4.17086	2.57291	-1.62106	0.0029608	0.0234028	0.404925	Gm6030
Eif3s6-ps1	4.24438	2.82025	-1.50497	0.000686022	0.0070952	0.418632	Eif3s6-ps1
RP23-85E24.2	2.76327	2.01121	-1.37393	0.00174715	0.0268283	0.440013	RP23-85E24.2
BB557941	1.54095	2.06178	1.338	0.135908	0.0187615	0.470163	BB557941
Slamf9	1.20688	1.94453	1.6112	0.730667	0.13775	0.496721	Slamf9
Slc6a12	1.07021	-1.63892	-1.75399	0.923722	0.250326	0.498402	Slc6a12
Pgam1-ps1	1.97233	1.16687	-1.69028	0.187356	0.794265	0.501556	Pgam1-ps1
Rps19-ps4	3.06911	4.74714	1.54675	0.0227096	0.00504761	0.520868	Rps19-ps4
Plac1	-1.04498	-1.47135	-1.40802	0.909522	0.320923	0.532377	Plac1
Gm13622	5.91468	3.05845	-1.93388	0.0326093	0.132541	0.536713	Gm13622
S100g	3.17466	2.28067	-1.39199	0.0206178	0.00882683	0.545237	S100g
Gm14176	1.29044	-1.05748	-1.36462	0.476955	0.880193	0.547286	Gm14176
Gm4613	4.05486	2.81571	-1.44009	0.00650987	0.0204203	0.559097	Gm4613
Zfp229	1.31496	1.64789	1.25319	0.304731	0.111947	0.575686	Zfp229
Gm4131	1.56379	1.8958	1.21231	0.0532156	0.0270027	0.581752	Gm4131
Gm18025	3.10119	2.38459	-1.30052	0.00372569	0.0249722	0.600883	Gm18025
Gm13166	3.50482	2.77403	-1.26344	0.00081503	0.00379356	0.602025	Gm13166
mt-Ti	3.90249	5.14481	1.31834	0.00148285	0.00040652	0.607209	mt-Ti
Gm11263	3.47545	4.37884	1.25994	0.000646265	0.000205328	0.607892	Gm11263
Rpl15-ps2	2.67531	1.86953	-1.43101	0.0821721	0.173969	0.612091	Rpl15-ps2
Gm26710	-2.56252	-1.97134	1.29989	0.0203988	0.0720251	0.61606	Gm26710
Gm6274	4.89482	5.80131	1.18519	1.01899e-06	1.41427e-06	0.620603	Gm6274
Lcn2	1.49578	1.17581	-1.27213	0.275445	0.620138	0.622874	Lcn2
1500026H17Rik	2.74253	3.29842	1.20269	0.00152429	0.000144626	0.623847	1500026H17Rik
Rps27a-ps2	3.4794	2.86879	-1.21285	0.000284726	0.0018633	0.638397	Rps27a-ps2
Zfp820	1.94058	2.44332	1.25907	0.049686	0.0309455	0.647876	Zfp820
Zgrf1	1.22646	-1.07061	-1.31307	0.629453	0.882149	0.663386	Zgrf1
Rpsa-ps4	3.47988	4.34796	1.24945	0.00475126	0.00136388	0.691027	Rpsa-ps4
Gm17090	3.95807	4.8363	1.22188	0.00317088	0.00014902	0.707053	Gm17090
Gm9761	2.59483	3.23553	1.24691	0.0391846	0.0153814	0.7239	Gm9761
RP23-79K5.4	2.11385	2.47837	1.17244	0.036544	0.00931434	0.731393	RP23-79K5.4
Gm11425	3.13157	3.67388	1.17318	0.00379572	0.00159483	0.749886	Gm11425
Gm10053	1.54896	1.23163	-1.25766	0.448068	0.636134	0.750932	Gm10053
Rpl13a-ps1	3.94835	3.38979	-1.16478	0.00187429	0.00263035	0.771507	Rpl13a-ps1
Gm11627	2.43286	2.05716	-1.18263	0.0339028	0.101203	0.772108	Gm11627
Gm7535	2.20803	1.90422	-1.15954	0.0556182	0.075373	0.777897	Gm7535
Ppp1r14d	2.55211	2.9738	1.16523	0.0508013	0.00226711	0.781937	Ppp1r14d
E030024N20Rik	1.7989	2.39368	1.33064	0.494834	0.151988	0.783749	E030024N20Rik
Rps11-ps2	3.25471	3.65417	1.12273	0.00187717	0.000758625	0.80352	Rps11-ps2
Rpl31-ps16	2.30804	1.95388	-1.18126	0.0553424	0.256362	0.815359	Rpl31-ps16
Gm27042	1.84208	2.13358	1.15824	0.223636	0.0807029	0.819714	Gm27042
1700022N22Rik	1.15972	-1.01102	-1.1725	0.769284	0.983124	0.82593	1700022N22Rik
Inpp5d	-1.24279	-1.13479	1.09518	0.438372	0.680256	0.826136	Inpp5d
Zp3	1.75392	1.86668	1.06429	0.118143	0.0498972	0.892345	Zp3
Gm9791	1.43341	1.52352	1.06286	0.30318	0.195697	0.896576	Gm9791
Zfp605	3.18427	2.99135	-1.06449	0.00224191	0.00647463	0.898785	Zfp605
Gm12494	-1.02905	-1.07912	-1.04865	0.944905	0.867987	0.93869	Gm12494
Tesc	2.47654	2.54117	1.0261	0.015657	0.0177951	0.959052	Tesc
Gm12013	3.17133	3.20762	1.01144	0.00108102	0.000437434	0.977899	Gm12013
Hist1h2bg	1.08025	1.07043	-1.00918	0.81591	0.843579	0.98476	Hist1h2bg
Pcdhb14	-1.33557	-1.34651	-1.00819	0.401068	0.426456	0.987081	Pcdhb14
Rpl5-ps1	7.2248	7.18399	-1.00568	1.18411e-06	9.84015e-06	0.989693	Rpl5-ps1
Calr-ps	1.06416	1.0695	1.00502	0.870234	0.853086	0.992398	Calr-ps
Gm29101	1.31077	6.01818	4.59132	0.522129	0.00119621	0.0253437	Gm29101
Gm16178	1.56982	4.62077	2.9435	0.133942	0.000288405	0.026678	Gm16178
Gm6085	3.36653	1.34396	-2.50494	0.00027516	0.293859	0.0281032	Gm6085
Ttk	1.00185	2.42888	2.4244	0.99541	0.00183318	0.0396752	Ttk
Gm15879	1.07671	-2.51202	-2.7047	0.811985	0.0126807	0.041013	Gm15879
1500009C09Rik	2.53422	7.138	2.81665	0.0104524	0.000103714	0.0599717	1500009C09Rik
Tnnc2	-1.08278	2.13684	2.31372	0.817981	0.0174312	0.0769814	Tnnc2
Clca5	-2.66989	1.0576	2.82367	0.0325762	0.881208	0.0814086	Clca5
Snhg7os	1.28823	3.52757	2.73831	0.507878	0.00653631	0.0867447	Snhg7os
Lrrd1	1.04015	2.63884	2.53698	0.92112	0.0144459	0.0967109	Lrrd1
mt-Tt	2.27461	4.57994	2.01351	0.00942184	3.74254e-05	0.0975823	mt-Tt
2610305D13Rik	1.08282	2.83906	2.6219	0.845315	0.0171285	0.10538	2610305D13Rik
Qrich2	2.02198	-1.1891	-2.40434	0.0841042	0.62113	0.10656	Qrich2
Gm11520	-1.14645	1.70764	1.95773	0.682741	0.0620214	0.131151	Gm11520
Spata1	1.19389	3.05164	2.55606	0.684008	0.0365684	0.168526	Spata1
Med9os	1.59674	3.29877	2.06595	0.222679	0.00470627	0.183558	Med9os
Xkrx	-1.25785	1.3642	1.71597	0.4306	0.27318	0.188834	Xkrx
RP24-252K15.4	1.3237	-1.5072	-1.99507	0.437511	0.272852	0.189094	RP24-252K15.4
Mterf1b	1.40661	2.37751	1.69024	0.250717	0.00398191	0.194923	Mterf1b
AA413626	-8.02564	-3.68578	2.17746	0.000108567	0.00503718	0.204603	AA413626
Mgam	5.77351	3.48735	-1.65556	1.67755e-06	0.000415045	0.209368	Mgam
Zfp935	1.37957	2.23915	1.62308	0.239679	0.00793964	0.217114	Zfp935
Prr33	3.58041	1.92237	-1.8625	0.00191703	0.0731813	0.223022	Prr33
Gm9968	1.70795	2.76733	1.62027	0.0591855	0.00171615	0.225811	Gm9968
Gm4968	3.90516	2.20904	-1.76781	0.00131796	0.0239702	0.25399	Gm4968
5430403G16Rik	1.2321	2.31756	1.88099	0.604531	0.0333737	0.256147	5430403G16Rik
Meox1	-1.23389	1.45659	1.79728	0.57961	0.290447	0.263392	Meox1
Plp1	-1.46179	1.17944	1.72409	0.29442	0.615476	0.268648	Plp1
Gm8894	3.05266	1.59484	-1.91409	0.0164522	0.276982	0.288419	Gm8894
Gm24494	-3.44574	-2.13344	1.61511	0.000954059	0.0239539	0.291259	Gm24494
Rny1	4.97479	2.5207	-1.97358	0.00801812	0.0118108	0.297326	Rny1
Mrpl48-ps	1.48453	2.13281	1.43669	0.108792	0.0102131	0.319137	Mrpl48-ps
Gm7222	9.04547	3.41187	-2.65118	0.00442926	0.101633	0.335167	Gm7222
Itpka	1.04723	1.82807	1.74563	0.913233	0.148813	0.348121	Itpka
Gm2546	2.63872	1.82841	-1.44318	0.0027956	0.031152	0.350171	Gm2546
Nup210	-3.42018	-2.12455	1.60983	0.00352148	0.0436416	0.359573	Nup210
Gm12251	2.4111	1.71307	-1.40747	0.00510086	0.049679	0.37718	Gm12251
1700018A04Rik	-1.03866	1.44641	1.50233	0.916352	0.222361	0.388427	1700018A04Rik
Gm12750	-1.4935	1.0073	1.50439	0.249967	0.982288	0.393448	Gm12750
Trpv3	-1.78918	-3.33609	-1.8646	0.283035	0.0327763	0.411465	Trpv3
2810405F17Rik	-1.79438	-1.21335	1.47887	0.0966199	0.561748	0.41348	2810405F17Rik
Gm9013	2.50416	1.55025	-1.61532	0.0366469	0.310217	0.423199	Gm9013
Rpl21-ps8	7.81986	5.73222	-1.36419	3.35684e-06	6.74722e-06	0.4729	Rpl21-ps8
Gm6341	2.52055	3.89726	1.54619	0.058041	0.00553431	0.498086	Gm6341
Gm16477	4.39831	3.02676	-1.45314	0.00181006	0.00715743	0.503915	Gm16477
RP24-540L1.1	2.24535	3.0941	1.378	0.0445013	0.00243011	0.524949	RP24-540L1.1
Gm13341	4.18804	5.61793	1.34142	0.000438883	6.85899e-05	0.545898	Gm13341
Gm16537	1.65475	1.28522	-1.28753	0.121668	0.37752	0.551358	Gm16537
Gm5644	4.30002	3.01913	-1.42426	0.00348311	0.0167185	0.56643	Gm5644
Apol7d	1.8357	2.19605	1.1963	0.00762761	0.00476719	0.580587	Apol7d
Rpl12-ps1	2.74973	3.78165	1.37528	0.0162414	0.00509703	0.581323	Rpl12-ps1
Ocstamp	-1.21816	-1.5821	-1.29877	0.569376	0.172347	0.584409	Ocstamp
Gm12739	2.5994	3.28473	1.26365	0.0040693	0.000992326	0.585917	Gm12739
Gm9840	2.16303	1.6688	-1.29616	0.0321948	0.149077	0.592483	Gm9840
Tmem95	-2.5067	-1.8216	1.3761	0.0452024	0.167081	0.599579	Tmem95
Mkln1os	1.20697	1.44262	1.19525	0.44716	0.155915	0.61285	Mkln1os
Rpl35a-ps5	3.77449	5.03554	1.3341	0.00484686	0.00125305	0.633745	Rpl35a-ps5
Ccdc88c	-1.70192	-2.3974	-1.40865	0.381574	0.0379394	0.635402	Ccdc88c
Gm14633	4.26577	5.82103	1.36459	0.00909361	0.00256779	0.666775	Gm14633
Ptprr	1.70654	2.08297	1.22058	0.177277	0.0172632	0.678544	Ptprr
Ly6c2	-1.02723	1.41944	1.45809	0.961611	0.636193	0.684308	Ly6c2
1700024P16Rik	1.65866	1.24934	-1.32763	0.304505	0.666556	0.689659	1700024P16Rik
Gm14392	2.56174	3.20382	1.25064	0.0187956	0.0122007	0.69233	Gm14392
Gm10320	1.97959	2.36164	1.19299	0.0455704	0.0211945	0.709887	Gm10320
Has3	-1.93035	-2.33117	-1.20764	0.0640595	0.0419876	0.716524	Has3
Rpl31-ps15	3.12018	2.57712	-1.21072	0.007584	0.0213276	0.724885	Rpl31-ps15
Akr1c12	1.87203	1.64433	-1.13847	0.0323555	0.0736332	0.734919	Akr1c12
Gp9	-1.14432	1.06831	1.22249	0.81211	0.849197	0.76276	Gp9
Gm15410	1.27389	1.40768	1.10503	0.40709	0.172232	0.79209	Gm15410
1700086P04Rik	1.54277	1.915	1.24127	0.474981	0.297007	0.801775	1700086P04Rik
1600019K03Rik	1.98527	2.29091	1.15395	0.0943876	0.0613566	0.804365	1600019K03Rik
Gm15785	1.48544	1.66441	1.12049	0.255302	0.139297	0.812054	Gm15785
Gm4945	4.86832	4.207	-1.1572	0.00197983	0.00556612	0.820876	Gm4945
Gm13532	4.26651	4.89467	1.14723	0.00349281	0.00136817	0.823131	Gm13532
Gm13215	8.34077	6.67137	-1.25023	0.00451091	0.0212888	0.82586	Gm13215
Gm9803	1.74443	1.88911	1.08294	0.0491486	0.0161146	0.825998	Gm9803
Clec2f	3.01151	3.50652	1.16437	0.0446031	0.0281645	0.838192	Clec2f
2010007H06Rik	-1.35788	-1.52139	-1.12041	0.46137	0.352454	0.851561	2010007H06Rik
Mroh6	-4.31296	-3.87427	1.11323	0.00246202	0.00368284	0.856289	Mroh6
RP23-18M1.6	-1.00646	-1.07379	-1.06689	0.982077	0.811348	0.875613	RP23-18M1.6
Gm28050	1.54948	1.47215	-1.05253	0.107406	0.1653	0.892148	Gm28050
Rnu3a	1.63178	1.50019	-1.08772	0.288954	0.393656	0.897802	Rnu3a
Rpl21-ps15	3.81872	3.58048	-1.06654	0.00882392	0.00727477	0.918875	Rpl21-ps15
Rps13-ps1	3.85466	4.0228	1.04362	0.000833734	0.000428791	0.928672	Rps13-ps1
Gm2445	2.44451	2.49434	1.02039	0.00393696	0.00113511	0.956053	Gm2445
Dll4	-1.71877	-1.64918	1.04219	0.350312	0.374279	0.958753	Dll4
Gm8778	-1.12648	-1.14996	-1.02085	0.744793	0.689668	0.967436	Gm8778
Cenpk	3.48666	3.41328	-1.0215	0.00489071	0.00264281	0.968285	Cenpk
Prkch	1.41789	1.40064	-1.01231	0.310343	0.261868	0.978293	Prkch
Saa2	1.39773	1.37923	-1.01341	0.382032	0.368948	0.979504	Saa2
Pcdhb6	-1.57302	-1.57949	-1.00411	0.151337	0.185765	0.992821	Pcdhb6
Zfp738	1.81539	1.8241	1.0048	0.271872	0.298884	0.995109	Zfp738
E330013P04Rik	-1.73207	3.0246	5.23882	0.233727	0.00012852	0.00385774	E330013P04Rik
Spata9	1.00886	3.32784	3.29863	0.973465	0.000663298	0.00702162	Spata9
Piwil2	-1.81542	1.38133	2.5077	0.0334972	0.190538	0.0173716	Piwil2
Rarres2	-2.28187	1.39977	3.1941	0.069502	0.231365	0.0339308	Rarres2
Gm10327	1.75667	4.24961	2.41913	0.0596229	3.68791e-05	0.0352362	Gm10327
4930480K23Rik	1.35012	-2.27004	-3.06484	0.431032	0.0638017	0.0597499	4930480K23Rik
Map9	1.03241	2.30086	2.22863	0.915041	0.00873869	0.0656829	Map9
Ccdc171	-1.2881	1.74396	2.24639	0.388019	0.0835661	0.0680504	Ccdc171
F730311O21Rik	-4.08665	-1.36532	2.99318	0.00371622	0.439737	0.0741976	F730311O21Rik
Gm9905	1.2233	2.18051	1.78248	0.416063	0.00441511	0.107304	Gm9905
Dlgap1	2.00133	-1.03775	-2.07687	0.0570023	0.895541	0.114156	Dlgap1
Trap1a	3.04787	1.64806	-1.84937	0.000617085	0.0635043	0.114235	Trap1a
Gm26513	-2.13495	-1.14354	1.86696	0.0188655	0.636073	0.140803	Gm26513
4930579K19Rik	-1.6728	1.22487	2.04896	0.126112	0.573455	0.1502	4930579K19Rik
Sh3bgrl2	-1.33986	2.63409	3.52932	0.599731	0.146894	0.151151	Sh3bgrl2
Wdr95	1.10898	2.56705	2.31478	0.797596	0.0505857	0.179201	Wdr95
Zfp652os	2.73738	1.61285	-1.69723	0.00250165	0.0891347	0.194178	Zfp652os
Zfp101	-1.33392	1.42862	1.90566	0.452364	0.318081	0.223128	Zfp101
Gm2093	-1.0046	1.60691	1.6143	0.98687	0.0907964	0.226169	Gm2093
Nxph4	-2.60946	-1.62363	1.60718	0.00306971	0.0944337	0.243586	Nxph4
Plekha2	-1.62068	1.14823	1.8609	0.248553	0.674481	0.246343	Plekha2
Gm13910	-1.49233	1.03924	1.55088	0.11962	0.893007	0.255475	Gm13910
Ccl17	1.04684	1.75813	1.67947	0.896566	0.0748231	0.272271	Ccl17
Chek1	1.25597	2.05508	1.63625	0.502548	0.0230255	0.279802	Chek1
RP23-461P14.1	-10.513	-4.59189	2.28948	0.00020091	0.0113867	0.280606	RP23-461P14.1
9230111E07Rik	-1.20976	1.26423	1.52942	0.508535	0.398986	0.292096	9230111E07Rik
mt-Atp6	12.2932	6.03222	-2.03793	0.000290247	0.000807423	0.336921	mt-Atp6
Gm12411	2.35251	3.50032	1.48791	0.00835636	0.000296582	0.339059	Gm12411
Ccdc17	-4.73235	-2.66955	1.77271	0.0027981	0.0178509	0.34355	Ccdc17
Cpne5	1.04605	1.5034	1.43721	0.885493	0.0769519	0.34898	Cpne5
Rpl31-ps12	2.51941	4.20163	1.66771	0.0353588	0.00121766	0.368455	Rpl31-ps12
H3f3c	1.78212	2.97082	1.66701	0.155903	0.0135166	0.371954	H3f3c
Haus3	2.94196	1.72319	-1.70728	0.0294874	0.172246	0.381721	Haus3
Ccdc148	3.47629	2.14228	-1.6227	0.00558787	0.0572654	0.387806	Ccdc148
Gm14074	2.63844	3.7573	1.42406	0.00445173	0.000122318	0.395445	Gm14074
Gm26910	1.45803	2.08808	1.43212	0.214481	0.0281739	0.410304	Gm26910
Sapcd1	-1.06854	-1.6335	-1.52872	0.864827	0.157485	0.414463	Sapcd1
Mss51	-1.81476	-1.27063	1.42823	0.0805948	0.416707	0.420456	Mss51
Gm20528	-1.12634	-1.74138	-1.54606	0.764665	0.143866	0.425162	Gm20528
Gm10284	1.24363	1.70934	1.37448	0.470575	0.0643733	0.439312	Gm10284
Rab17	1.15115	-1.29555	-1.49137	0.714275	0.462447	0.445089	Rab17
Doc2b	-1.36775	-1.88526	-1.37837	0.290402	0.0721796	0.474756	Doc2b
Plce1	1.78074	3.10117	1.7415	0.385725	0.016885	0.485651	Plce1
Eno4	-1.04164	1.2151	1.2657	0.870347	0.436754	0.506269	Eno4
Gm10241	1.36311	-1.02839	-1.40181	0.45725	0.936187	0.534966	Gm10241
Nap1l2	1.00266	1.36632	1.36269	0.993959	0.41323	0.550651	Nap1l2
Gm11449	2.61035	1.95785	-1.33327	0.0155852	0.0420944	0.551375	Gm11449
2410012E07Rik	1.54448	1.86376	1.20672	0.0465054	0.0157997	0.552661	2410012E07Rik
D630033O11Rik	1.64522	1.27811	-1.28722	0.10554	0.433839	0.558669	D630033O11Rik
Mybl1	1.22698	1.84425	1.50309	0.691863	0.225523	0.570012	Mybl1
Spata33	2.4896	2.02322	-1.23051	0.00151665	0.0146001	0.570368	Spata33
Lrrc16b	-3.30567	-2.2706	1.45585	0.0238266	0.0761321	0.572254	Lrrc16b
Iqcg	1.93779	1.43314	-1.35213	0.143853	0.258654	0.577682	Iqcg
E130102H24Rik	-3.24257	-2.30834	1.40472	0.0151492	0.0581673	0.580604	E130102H24Rik
Gm26901	-1.28581	-1.02646	1.25266	0.397259	0.926864	0.583497	Gm26901
Zfp959	2.10875	2.87603	1.36386	0.0764465	0.0141455	0.584278	Zfp959
Bdh1	2.24414	1.79455	-1.25053	0.0242023	0.025245	0.590132	Bdh1
Kbtbd8	1.57635	2.04558	1.29767	0.184232	0.0522198	0.591788	Kbtbd8
3110001I22Rik	1.10665	1.37253	1.24026	0.717965	0.284141	0.595376	3110001I22Rik
Gm10231	1.48027	1.14688	-1.29069	0.233091	0.707202	0.601248	Gm10231
Gm10639	1.54377	2.00203	1.29684	0.190412	0.0859904	0.608383	Gm10639
Endou	1.09076	1.39625	1.28007	0.837184	0.185703	0.614819	Endou
D230022J07Rik	2.14979	1.78794	-1.20238	0.00345242	0.0512091	0.615327	D230022J07Rik
A730013G03Rik	-1.42404	-1.99485	-1.40083	0.502782	0.149616	0.631825	A730013G03Rik
Tigit	1.89296	1.50454	-1.25817	0.0972681	0.18869	0.632576	Tigit
Gm14270	1.58736	1.27054	-1.24936	0.204733	0.433734	0.6353	Gm14270
Kpna2-ps	-1.73543	-1.29827	1.33673	0.229913	0.529715	0.635809	Kpna2-ps
Zan	-3.00061	-2.18681	1.37214	0.0322448	0.126193	0.647831	Zan
Tmem8c	1.6086	1.22255	-1.31577	0.391317	0.461471	0.654823	Tmem8c
Gm14017	1.86192	2.31632	1.24404	0.101924	0.0212347	0.662283	Gm14017
Rpl15-ps3	1.82733	2.34326	1.28234	0.141189	0.0521364	0.666457	Rpl15-ps3
Aatk	-2.64917	-2.13202	1.24256	0.0161384	0.0348493	0.666731	Aatk
Gm20746	2.68296	3.64972	1.36033	0.0490179	0.0264544	0.670946	Gm20746
Gm12231	3.02772	2.55202	-1.1864	0.00125919	0.00255674	0.67183	Gm12231
B930082K07Rik	-1.53389	-1.25886	1.21847	0.211735	0.48096	0.672666	B930082K07Rik
Gm8822	1.15176	1.42789	1.23975	0.713874	0.291865	0.673391	Gm8822
Limch1	1.14375	-1.04674	-1.1972	0.660568	0.879088	0.67481	Limch1
Cenpj	1.91942	1.54942	-1.2388	0.126926	0.258303	0.703782	Cenpj
Igf1	3.03403	2.41697	-1.2553	0.0442689	0.00652728	0.704224	Igf1
Elavl2	1.0581	1.36228	1.28747	0.917814	0.454409	0.712276	Elavl2
Gm26569	1.36399	1.1822	-1.15377	0.292585	0.581194	0.733308	Gm26569
RP23-114N1.5	-3.4803	-2.85705	1.21814	0.00767367	0.0338933	0.753842	RP23-114N1.5
RP24-568B16.3	1.31403	1.17538	-1.11797	0.271383	0.545535	0.757756	RP24-568B16.3
Mir7666	1.49318	1.28528	-1.16176	0.294845	0.49329	0.775026	Mir7666
Krtap1-5	1.39148	1.62953	1.17108	0.51486	0.0447352	0.775947	Krtap1-5
Snord55	-2.60234	-2.17778	1.19495	0.0489513	0.0873637	0.779254	Snord55
Zfp870	1.35805	1.49478	1.10068	0.208836	0.146982	0.789808	Zfp870
Gm26847	1.29529	1.12734	-1.14898	0.503235	0.746981	0.795009	Gm26847
Trim69	1.91492	2.14072	1.11791	0.0688929	0.0213015	0.808201	Trim69
Atad2b	-1.53716	-1.75483	-1.14161	0.238829	0.212929	0.816025	Atad2b
Gm12922	2.39661	2.19641	-1.09115	0.0068856	0.0120009	0.831179	Gm12922
8430423G03Rik	2.43842	2.29396	-1.06298	0.000208199	0.000899787	0.833475	8430423G03Rik
RP23-160G19.9	1.45459	1.61196	1.10819	0.273649	0.193741	0.83475	RP23-160G19.9
Zfp825	1.52225	1.39471	-1.09144	0.22659	0.343828	0.857272	Zfp825
RP23-56B11.3	1.6543	1.76283	1.06561	0.0622393	0.0345439	0.859985	RP23-56B11.3
Gm10071	2.38902	2.19608	-1.08786	0.0209815	0.0346927	0.86498	Gm10071
Zmat1	1.58547	1.46443	-1.08265	0.197199	0.304322	0.875315	Zmat1
Zfp955a	-2.09781	-1.86855	1.1227	0.156137	0.252245	0.875552	Zfp955a
Mum1l1	1.48401	1.6239	1.09426	0.358278	0.225467	0.876184	Mum1l1
Gm10224	3.702	3.46315	-1.06897	0.00269739	0.0021952	0.898476	Gm10224
Gm15401	1.63535	1.5556	-1.05127	0.123801	0.137928	0.905977	Gm15401
Prox2os	-1.17228	-1.24579	-1.06271	0.693149	0.512642	0.907344	Prox2os
Padi1	-1.77713	-1.7084	1.04023	0.0511893	0.16295	0.932666	Padi1
Arhgdig	-1.80933	-1.89171	-1.04553	0.173466	0.068111	0.934296	Arhgdig
Serpinb1b	3.9612	4.07988	1.02996	6.48963e-05	2.69805e-05	0.937351	Serpinb1b
Rpl36a-ps3	3.02238	3.09852	1.02519	0.000239347	0.000102873	0.941726	Rpl36a-ps3
Mrpl23-ps1	1.84793	1.8136	-1.01893	0.00396595	0.00914144	0.946784	Mrpl23-ps1
RP23-180G16.1	1.3149	1.34989	1.02661	0.451946	0.317523	0.955152	RP23-180G16.1
Pms1	1.65526	1.61732	-1.02346	0.0823166	0.139118	0.956031	Pms1
Gm7860	1.29043	1.31788	1.02127	0.535262	0.49665	0.970781	Gm7860
Gm5828	-1.18052	-1.17512	1.00459	0.67941	0.654768	0.993216	Gm5828
Adora2a	-2.32431	1.65454	3.84566	0.0754646	0.0881703	0.0197458	Adora2a
Hmgcll1	-1.41139	1.64544	2.32236	0.184984	0.0508056	0.0250353	Hmgcll1
Drc1	-1.57094	2.44682	3.84379	0.34225	0.0344834	0.039214	Drc1
Gm2420	-1.13337	-3.15206	-2.78114	0.733066	0.0019651	0.0475758	Gm2420
Mecomos	-1.2123	2.07475	2.51522	0.607915	0.0103416	0.0542429	Mecomos
1700113A16Rik	3.31086	1.18828	-2.78627	0.00944835	0.563058	0.0578872	1700113A16Rik
Mir7052	-6.58497	-2.63239	2.50152	5.51447e-05	0.0083708	0.0768481	Mir7052
Asgr1	-1.80971	1.26303	2.28572	0.105018	0.404352	0.0777291	Asgr1
Ly6g5b	-3.5179	-1.45789	2.41301	0.00496397	0.244705	0.0972511	Ly6g5b
Snord65	-2.71297	-1.26092	2.15157	0.0121961	0.435392	0.114323	Snord65
Gm7935	-1.14574	1.63361	1.87169	0.632587	0.100828	0.132956	Gm7935
Snhg9	1.75966	3.48968	1.98316	0.0922789	0.000632851	0.137267	Snhg9
Cep290	2.96951	-1.00492	-2.98411	0.0549219	0.991668	0.137832	Cep290
Tssk4	-1.92228	1.01839	1.95763	0.0456895	0.954905	0.144223	Tssk4
Prss38	-1.8829	1.5409	2.90137	0.310678	0.268919	0.153565	Prss38
Rbm41	-2.25107	-1.21245	1.85662	0.0162186	0.520087	0.162049	Rbm41
Rab37	2.3063	1.36233	-1.6929	0.00650956	0.242075	0.175819	Rab37
Amd2	2.35454	1.34472	-1.75094	0.00575742	0.325943	0.179911	Amd2
Gm17705	-2.12866	1.02297	2.17756	0.0801711	0.953685	0.182322	Gm17705
E230013L22Rik	1.06333	1.66206	1.56307	0.829204	0.0356699	0.22925	E230013L22Rik
Hsd17b13	1.39105	2.12049	1.52438	0.125451	0.0136045	0.235808	Hsd17b13
Phtf1os	-1.67032	1.02788	1.7169	0.124592	0.931058	0.242051	Phtf1os
A730081D07Rik	-2.00147	1.04104	2.08362	0.125324	0.926177	0.242786	A730081D07Rik
Gm14444	7.25875	3.22733	-2.24915	0.00125974	0.0123704	0.243058	Gm14444
Spink2	3.58747	1.66004	-2.16108	0.0250714	0.189777	0.245904	Spink2
Snord49b	1.15487	-1.55545	-1.79634	0.722667	0.22039	0.28327	Snord49b
Tbxa2r	-1.60557	1.02741	1.64957	0.232464	0.912999	0.285036	Tbxa2r
Zfp300	1.14027	-1.44662	-1.64954	0.694656	0.261999	0.289001	Zfp300
Ramp2	-1.41542	1.12503	1.59239	0.310438	0.66529	0.290468	Ramp2
Gm6665	-1.27451	1.18256	1.50718	0.391758	0.525028	0.292694	Gm6665
Rad54b	-1.84469	-1.13408	1.62659	0.106389	0.681319	0.314201	Rad54b
Gm4997	5.86142	2.76504	-2.11983	0.0038393	0.0532317	0.315293	Gm4997
Edil3	-1.11832	-1.74028	-1.55615	0.695073	0.107388	0.318559	Edil3
Ceacam1	-1.56671	-2.79798	-1.78589	0.24162	0.0297826	0.324993	Ceacam1
Prkaa2	1.41967	1.01522	-1.39839	0.17451	0.950393	0.34345	Prkaa2
RP24-245M20.4	-3.51051	-1.93126	1.81773	0.0157374	0.143247	0.361989	RP24-245M20.4
Gm26912	-1.44483	1.05447	1.52353	0.287964	0.865113	0.367719	Gm26912
Gpr156	-1.23346	-1.77115	-1.43591	0.427993	0.0695502	0.370129	Gpr156
Gm4890	1.82772	1.17043	-1.56158	0.106748	0.658951	0.383819	Gm4890
Gm15416	2.59931	1.80758	-1.438	0.00451825	0.0607649	0.397062	Gm15416
Snord14a	-2.07654	-1.46939	1.4132	0.0228707	0.197382	0.411786	Snord14a
Tprg	1.4684	2.05657	1.40055	0.228808	0.0119266	0.413687	Tprg
Gm15698	1.35084	1.01519	-1.33064	0.18295	0.958386	0.435565	Gm15698
Gm10010	-1.62248	-1.08224	1.49919	0.253281	0.813946	0.452248	Gm10010
9430091E24Rik	1.43839	1.86846	1.29899	0.155103	0.0172774	0.454796	9430091E24Rik
Hormad2	1.26818	1.74548	1.37637	0.500368	0.0300052	0.455558	Hormad2
Shcbp1	1.37167	1.82689	1.33188	0.31965	0.0203871	0.471521	Shcbp1
Rpsa-ps1	3.77209	2.59532	-1.45342	0.00184755	0.0151905	0.473687	Rpsa-ps1
RP23-32A8.1	-2.62622	-4.15447	-1.58192	0.0433107	0.0098105	0.49957	RP23-32A8.1
Gm6498	1.0514	1.45041	1.37951	0.885234	0.257591	0.499947	Gm6498
2700012I20Rik	1.41009	1.99086	1.41186	0.35164	0.0658216	0.501781	2700012I20Rik
Slc15a2	-1.00308	1.43917	1.44361	0.993928	0.326638	0.503769	Slc15a2
Hist1h4d	1.35428	1.72178	1.27136	0.252143	0.0430879	0.51125	Hist1h4d
Zfp182	1.14195	1.54082	1.34929	0.665478	0.209615	0.5132	Zfp182
Gm7866	2.3941	3.21248	1.34183	0.0176652	0.000983853	0.520893	Gm7866
Gm16794	1.18489	1.68082	1.41855	0.652523	0.194103	0.521269	Gm16794
Gm28229	1.34822	1.7346	1.28658	0.306894	0.0526157	0.52554	Gm28229
Gm16284	1.65503	1.31806	-1.25565	0.0635162	0.283724	0.532003	Gm16284
Gm4950	2.06843	1.47281	-1.40441	0.0886981	0.314951	0.545562	Gm4950
Slfn9	-4.94435	-3.37773	1.46381	0.00210413	0.0130845	0.552984	Slfn9
Man2c1os	-1.24518	1.01234	1.26054	0.433258	0.965051	0.558752	Man2c1os
RP23-372I17.5	2.27403	3.03591	1.33503	0.0202436	0.00746782	0.563834	RP23-372I17.5
RP24-331B5.1	3.16859	2.41797	-1.31043	0.00545585	0.00690641	0.570659	RP24-331B5.1
Spink13	2.12594	1.499	-1.41825	0.166918	0.236712	0.579854	Spink13
Gm5602	1.76413	1.42843	-1.23502	0.0386195	0.217672	0.583602	Gm5602
Txk	1.28803	-1.01968	-1.31337	0.464615	0.956672	0.58463	Txk
Blm	1.25719	1.60748	1.27863	0.515654	0.106813	0.587044	Blm
2610021A01Rik	1.23991	1.59637	1.28748	0.508276	0.17574	0.589729	2610021A01Rik
Gm6634	2.43857	1.88264	-1.29529	0.0222405	0.0615466	0.595119	Gm6634
Zfp184	1.98825	1.59056	-1.25003	0.0483978	0.131278	0.616802	Zfp184
Entpd1	1.02458	1.23133	1.20179	0.930619	0.40604	0.623568	Entpd1
Naalad2	-1.58823	-1.21182	1.31062	0.231364	0.648474	0.633695	Naalad2
Gm12669	3.35137	2.79256	-1.20011	0.000269858	0.000995568	0.634484	Gm12669
Fam109b	-1.0137	-1.27436	-1.25713	0.967114	0.495419	0.637071	Fam109b
Tsacc	1.16161	-1.00969	-1.17286	0.513965	0.970487	0.646221	Tsacc
Fcrlb	-1.83407	-1.51928	1.2072	0.0428093	0.169408	0.646791	Fcrlb
Gm8126	1.17153	1.37481	1.17352	0.508817	0.223841	0.648461	Gm8126
C230035I16Rik	1.49831	1.7749	1.18461	0.135223	0.0389251	0.648594	C230035I16Rik
9330154J02Rik	1.30969	1.654	1.26289	0.469095	0.170685	0.651161	9330154J02Rik
E130309D14Rik	1.26746	1.0387	-1.22024	0.417965	0.910572	0.655781	E130309D14Rik
Gm10074	1.97577	1.63507	-1.20837	0.0451549	0.104857	0.663928	Gm10074
Gm11675	2.37775	2.97934	1.25301	0.0408921	0.00346139	0.664496	Gm11675
Gm16938	1.03182	-1.17488	-1.21227	0.914376	0.657234	0.679504	Gm16938
Gm27321	1.62015	1.36666	-1.18548	0.135217	0.260863	0.682848	Gm27321
Fyb	1.47465	1.74464	1.18309	0.195411	0.0675148	0.684452	Fyb
Gm14539	3.21714	2.70465	-1.18949	0.00139572	0.00257461	0.686395	Gm14539
Gm16046	-1.08297	-1.28068	-1.18255	0.784437	0.418371	0.69047	Gm16046
Gm15506	1.09527	-1.07408	-1.17641	0.748976	0.814706	0.6971	Gm15506
Pcdhb21	-1.40787	-1.71248	-1.21636	0.266207	0.200978	0.701812	Pcdhb21
B230322F03Rik	-1.38909	-1.64894	-1.18706	0.323118	0.152821	0.717212	B230322F03Rik
Gm7936	2.74795	3.26103	1.18672	0.0108125	0.00109013	0.720081	Gm7936
Gm11205	1.81311	1.99739	1.10163	0.0049355	0.00209836	0.723177	Gm11205
Nlrc5	-1.19416	1.00046	1.19471	0.659865	0.998879	0.731736	Nlrc5
Cacna2d4	1.20779	-1.00389	-1.2125	0.697431	0.989358	0.733656	Cacna2d4
Gm27529	2.84392	3.17564	1.11664	0.000314091	7.66915e-05	0.741741	Gm27529
Cd33	1.4953	1.31173	-1.13994	0.195231	0.346584	0.753317	Cd33
Unc5c	1.98029	2.40455	1.21424	0.180103	0.0270606	0.75459	Unc5c
Krt83	2.97679	2.52964	-1.17676	0.0124252	0.0340611	0.776767	Krt83
Gm15694	1.96316	2.26275	1.15261	0.0871541	0.0268808	0.781665	Gm15694
E430024P14Rik	1.08144	-1.04685	-1.13211	0.831532	0.895827	0.806987	E430024P14Rik
Gng10	1.73476	1.59768	-1.0858	0.0366725	0.0516199	0.807276	Gng10
Ass1	1.73405	1.57585	-1.10039	0.0188654	0.180158	0.809145	Ass1
Zfp953	1.64997	1.52083	-1.08492	0.10239	0.149503	0.842085	Zfp953
Gm14279	3.62898	3.94114	1.08602	0.000480838	0.000117457	0.84505	Gm14279
Gm6576	3.09848	3.84392	1.24058	0.227893	0.0462614	0.847396	Gm6576
Nr3c2	-1.23572	-1.14387	1.0803	0.475797	0.650903	0.853433	Nr3c2
Gm13688	1.57826	1.47307	-1.07141	0.108977	0.174928	0.860086	Gm13688
Eif3s6-ps2	1.90844	1.78973	-1.06633	0.0373305	0.0562709	0.87603	Eif3s6-ps2
RP24-496O17.2	-1.18007	-1.24266	-1.05304	0.547056	0.44388	0.895283	RP24-496O17.2
Gm7266	3.80616	4.03502	1.06013	0.000505554	0.000190654	0.895468	Gm7266
Gm4294	2.41969	2.49624	1.03164	0.00178886	0.00345605	0.933023	Gm4294
Dnah6	1.88075	1.81314	-1.03729	0.0734751	0.0597366	0.935473	Dnah6
Krt17	1.14999	1.11572	-1.03072	0.76741	0.756231	0.959034	Krt17
Mnd1	1.84992	1.86533	1.00833	0.00453492	0.0175412	0.978665	Mnd1
Tlr1	1.26576	1.26739	1.00128	0.56787	0.467321	0.998043	Tlr1
E130208F15Rik	3.13053	1.36456	-2.29416	2.16663e-05	0.19485	0.0143747	E130208F15Rik
Kif20b	-1.99457	1.94134	3.87214	0.140753	0.05952	0.0254531	Kif20b
Rab42	1.23914	-2.54181	-3.14965	0.505351	0.0222608	0.0303584	Rab42
Psg17	-1.60925	1.61588	2.60034	0.240077	0.0689724	0.0537949	Psg17
Gm3244	2.86993	1.15006	-2.49546	0.00682862	0.675561	0.0711304	Gm3244
Tcn2	-3.72224	-1.54625	2.40727	0.00264222	0.140118	0.079163	Tcn2
BC067074	-2.20105	-1.21934	1.80511	0.00668851	0.442121	0.11905	BC067074
Myl7	2.81202	1.34692	-2.08775	0.0111785	0.31707	0.132355	Myl7
Gm10439	3.94348	1.9385	-2.0343	0.000803824	0.0502679	0.145153	Gm10439
Scp2-ps2	1.79619	3.9603	2.20483	0.115759	0.00243812	0.152213	Scp2-ps2
Cenpv	2.0664	1.18013	-1.751	0.0252168	0.513686	0.165816	Cenpv
Gm22107	-1.37891	1.52248	2.09937	0.427795	0.226104	0.169906	Gm22107
Slc35f3	3.66747	2.17506	-1.68615	0.000132143	0.00594949	0.173328	Slc35f3
A830052D11Rik	1.99511	1.19069	-1.67559	0.0109707	0.540506	0.181313	A830052D11Rik
Gm12844	1.7406	3.80671	2.18702	0.197109	0.00290262	0.185539	Gm12844
Phex	2.2333	1.46565	-1.52376	0.00240706	0.0876626	0.193449	Phex
Il2rg	1.05333	1.76802	1.67851	0.845596	0.0562778	0.193802	Il2rg
Gm12778	4.30999	1.92581	-2.23801	0.00151404	0.162514	0.194268	Gm12778
Mfsd2a	-1.45011	-2.5082	-1.72966	0.217731	0.00486652	0.1971	Mfsd2a
Spag8	-1.82182	-3.66828	-2.01353	0.0942821	0.00457797	0.20086	Spag8
Gm16880	-1.15652	1.4679	1.69766	0.6173	0.196677	0.207225	Gm16880
Gm5873	1.63006	-1.31348	-2.14105	0.262951	0.506979	0.20859	Gm5873
Gm14494	1.52029	-1.08717	-1.65281	0.135995	0.78284	0.226776	Gm14494
Tsga10	1.53349	2.59758	1.6939	0.167684	0.00557102	0.231473	Tsga10
Stamos	1.44264	-1.06201	-1.53209	0.145878	0.816983	0.240811	Stamos
Ifit3	1.39527	2.16853	1.5542	0.263839	0.00386629	0.251317	Ifit3
E130006D01Rik	1.45384	-1.00271	-1.45777	0.0911671	0.991146	0.252537	E130006D01Rik
Gm13226	3.16057	6.39403	2.02306	0.0117197	0.000727963	0.268087	Gm13226
D730045B01Rik	-1.26715	1.30834	1.65786	0.528427	0.35441	0.290493	D730045B01Rik
2410019O14Rik	2.0236	3.17334	1.56817	0.038666	0.000424346	0.293697	2410019O14Rik
Zfp189	-1.11788	1.51751	1.69639	0.745604	0.260709	0.29811	Zfp189
5430421N21Rik	1.83358	-1.06954	-1.96109	0.29623	0.82015	0.302428	5430421N21Rik
Gm11574	1.33522	-1.09331	-1.4598	0.327916	0.756141	0.360613	Gm11574
Usp53	-1.65425	-1.01271	1.63349	0.22768	0.972494	0.376599	Usp53
Aldh1l1	2.84828	1.70912	-1.66652	0.047381	0.0730638	0.380095	Aldh1l1
Etaa1os	2.14387	2.78441	1.29878	0.00167316	9.55028e-05	0.384517	Etaa1os
Iglon5	-1.57667	-1.12136	1.40603	0.149292	0.639794	0.389522	Iglon5
Gm10814	-1.82512	-1.31207	1.39102	0.0312691	0.334191	0.391931	Gm10814
Scx	-1.43251	1.22326	1.75233	0.488459	0.614769	0.394199	Scx
H2-T24	1.00329	-1.56887	-1.57402	0.993113	0.23262	0.396979	H2-T24
RP23-5K7.4	2.7653	2.08378	-1.32706	0.000322483	0.00562718	0.401465	RP23-5K7.4
Gm12816	4.26935	2.78925	-1.53065	0.00101258	0.00790029	0.41271	Gm12816
Podxl	-1.49716	1.02357	1.53244	0.360187	0.933827	0.414597	Podxl
C130071C03Rik	-1.98797	-1.41671	1.40323	0.0267239	0.246568	0.416766	C130071C03Rik
Cdh17	2.07662	1.18959	-1.74566	0.228017	0.609982	0.4196	Cdh17
Adamts15	-3.1111	-2.1884	1.42163	0.00160845	0.0170984	0.422887	Adamts15
2010005H15Rik	4.81179	3.06276	-1.57106	0.00260056	0.00293889	0.42871	2010005H15Rik
Gm9888	-1.11673	1.26907	1.41721	0.721347	0.445132	0.429325	Gm9888
Pcdhb19	-3.42338	-2.27764	1.50304	0.00289357	0.0408288	0.442232	Pcdhb19
Zap70	1.58102	-1.05457	-1.6673	0.447496	0.875672	0.460747	Zap70
Gm9396	3.62831	5.78711	1.59499	0.0075165	0.00136552	0.471289	Gm9396
Gm13597	1.42147	2.2054	1.55149	0.405053	0.100793	0.485134	Gm13597
Gm13986	2.02003	1.38695	-1.45645	0.146223	0.270195	0.499366	Gm13986
Dennd2d	-1.11597	1.19146	1.32964	0.748054	0.500163	0.508002	Dennd2d
A930017K11Rik	-3.0649	-2.23639	1.37046	0.0091818	0.0332043	0.552269	A930017K11Rik
2310043M15Rik	1.07021	-1.31042	-1.40243	0.891596	0.331008	0.553786	2310043M15Rik
Ces2e	-1.22958	1.01309	1.24567	0.430863	0.962961	0.567252	Ces2e
Fbxl22	1.18043	-1.11383	-1.3148	0.670879	0.753518	0.599227	Fbxl22
Vnn1	1.06972	1.31389	1.22826	0.831742	0.255147	0.604054	Vnn1
Gm14323	4.04314	2.88525	-1.40131	0.00246597	0.0635401	0.620151	Gm14323
Rpl3l	2.6277	2.04619	-1.28419	0.0248071	0.0302939	0.622689	Rpl3l
Zbtb46	-1.57238	-1.22386	1.28477	0.239599	0.555621	0.623564	Zbtb46
BC006965	1.26535	1.09185	-1.1589	0.244961	0.708168	0.632276	BC006965
Klhl10	1.12339	1.42805	1.2712	0.733916	0.341064	0.634633	Klhl10
Efcab2	2.34498	2.67951	1.14266	0.00125003	0.000109123	0.663793	Efcab2
Gm26841	1.31231	1.55703	1.18648	0.349807	0.123309	0.669611	Gm26841
Snord123	-2.99857	-2.08971	1.43492	0.113268	0.171547	0.672141	Snord123
Zfp141	1.38129	1.64018	1.18743	0.281857	0.0935744	0.675685	Zfp141
Lmbr1	-1.21462	-1.49459	-1.2305	0.570132	0.311829	0.690227	Lmbr1
Gm12905	1.23695	1.48088	1.1972	0.533439	0.215606	0.696285	Gm12905
AV039307	1.11612	-1.03936	-1.16005	0.691597	0.890039	0.705998	AV039307
Ccdc78	1.03902	1.2001	1.15503	0.88348	0.530387	0.711942	Ccdc78
Slc22a17	1.33738	1.08048	-1.23777	0.555507	0.813572	0.718301	Slc22a17
Rpl30-ps1	3.4327	2.97219	-1.15494	0.00046411	0.000792792	0.721998	Rpl30-ps1
Ttc39a	1.17637	1.40154	1.19141	0.692756	0.304639	0.738023	Ttc39a
2015-09-01	1.47941	1.65447	1.11833	0.146815	0.0399309	0.749292	2015-09-01
Clec2l	-1.39761	-1.63764	-1.17174	0.376299	0.143999	0.75041	Clec2l
Lrfn1	-1.14247	-1.39346	-1.21969	0.769042	0.447088	0.751649	Lrfn1
1810026B05Rik	-5.12478	-6.14754	-1.19957	0.000395316	0.000400387	0.752154	1810026B05Rik
Gm4871	1.63095	1.85344	1.13641	0.152907	0.0285583	0.763477	Gm4871
Ak8	1.38951	1.66637	1.19924	0.531094	0.10923	0.764692	Ak8
Rpl24	1.50398	1.6516	1.09816	0.08029	0.0529623	0.7785	Rpl24
RP23-389M9.6	-2.097	-2.45036	-1.16851	0.060552	0.0471465	0.784551	RP23-389M9.6
Gm10132	2.85554	2.5138	-1.13594	0.00591412	0.0130355	0.791983	Gm10132
Gm7785	1.26396	1.39581	1.10431	0.378275	0.224809	0.792256	Gm7785
Pibf1	2.03932	2.29618	1.12595	0.0593395	0.0222693	0.810203	Pibf1
Lgals2	2.00547	2.2137	1.10383	0.0583526	0.00156865	0.810657	Lgals2
Mfsd4	1.67658	1.51959	-1.10331	0.14449	0.0937539	0.814796	Mfsd4
2310014F06Rik	-1.16577	-1.07366	1.08579	0.575169	0.779069	0.824956	2310014F06Rik
Polq	1.47584	1.3214	-1.11688	0.343175	0.388754	0.830688	Polq
Ccdc82	-1.41192	-1.54515	-1.09436	0.277561	0.207463	0.844719	Ccdc82
Cobl	-1.38437	-1.1743	1.17889	0.613117	0.771687	0.845956	Cobl
Tnfsf13os	1.0193	-1.08982	-1.11086	0.964587	0.817874	0.8537	Tnfsf13os
Zfp40	2.48791	2.69676	1.08395	0.0171124	0.00749732	0.868542	Zfp40
2810032G03Rik	1.00236	1.09012	1.08756	0.994923	0.808444	0.870293	2810032G03Rik
RP24-98O21.4	-1.33757	-1.43192	-1.07054	0.325881	0.288563	0.877773	RP24-98O21.4
Rcvrn	-1.0173	1.04022	1.05822	0.960052	0.907331	0.906493	Rcvrn
Rapsn	1.41083	1.3625	-1.03547	0.292086	0.233077	0.932278	Rapsn
Dhrs13os	1.01598	1.06314	1.04642	0.968399	0.863433	0.93248	Dhrs13os
Gm11703	3.35681	3.51685	1.04767	0.00604866	0.00672579	0.935596	Gm11703
Gm17259	1.54542	1.5047	-1.02706	0.0924486	0.158932	0.943426	Gm17259
1700015F17Rik	1.81323	1.77772	-1.01997	0.0201999	0.0141893	0.95084	1700015F17Rik
Cyp7a1	1.04962	1.06148	1.0113	0.89825	0.866784	0.982744	Cyp7a1
Gm12439	1.25784	1.2676	1.00776	0.610331	0.453776	0.988733	Gm12439
Gm5564	1.43454	1.44117	1.00462	0.277103	0.240722	0.991786	Gm5564
Lig4	1.20594	1.20975	1.00316	0.589184	0.555278	0.994667	Lig4
Trpm6	1.41187	1.40778	-1.00291	0.352628	0.196868	0.994843	Trpm6
Papln	-1.36986	-1.36484	1.00368	0.558131	0.251864	0.995101	Papln
2610037D02Rik	-1.1104	-1.10997	1.00039	0.724068	0.70332	0.999234	2610037D02Rik
AF357399	-7.05462	-1.73364	4.06925	4.31818e-05	0.100726	0.0096954	AF357399
A930018M24Rik	1.39892	-2.20949	-3.0909	0.275283	0.0204809	0.0174496	A930018M24Rik
Ccdc151	1.54628	-2.14207	-3.31224	0.255155	0.0443838	0.0307779	Ccdc151
Fign	-1.4233	1.41715	2.01702	0.133949	0.135901	0.0398105	Fign
Ttc22	2.49071	1.04646	-2.38014	0.0144131	0.841393	0.0459814	Ttc22
Gm14377	1.80129	-1.37228	-2.47188	0.0810629	0.283577	0.0486068	Gm14377
Gm15441	-1.10616	1.73882	1.92342	0.674815	0.0229933	0.0591152	Gm15441
Zfp960	1.65063	2.73017	1.65402	0.0111169	2.06425e-05	0.0602712	Zfp960
Ccne2	1.29348	2.78602	2.1539	0.371325	0.0011123	0.0623367	Ccne2
Col6a4	-1.23508	-2.92453	-2.36788	0.453802	0.00848647	0.0751795	Col6a4
Rdh1	-1.02005	1.68082	1.71452	0.925494	0.0215338	0.0831522	Rdh1
Jakmip3	1.99595	1.09875	-1.81656	0.015605	0.652723	0.0879253	Jakmip3
BC021614	2.65751	1.16527	-2.28059	0.0056536	0.652932	0.0880461	BC021614
Rps2-ps11	5.39491	1.50224	-3.59124	0.00638652	0.394677	0.0923881	Rps2-ps11
Gm7224	-1.51327	-3.2472	-2.14582	0.183819	0.00270777	0.109407	Gm7224
Sema5b	-2.07797	1.12802	2.34399	0.0842598	0.725465	0.121072	Sema5b
Zfp948	-1.20144	1.83866	2.20905	0.625694	0.097853	0.136227	Zfp948
Gm22579	-2.2233	-1.03608	2.14588	0.0363035	0.91976	0.140439	Gm22579
Gm16712	-1.37114	1.194	1.63713	0.185101	0.445039	0.143616	Gm16712
Prkag2os2	-1.43806	1.09134	1.5694	0.0981383	0.709982	0.164703	Prkag2os2
Map3k7cl	1.9353	1.17063	-1.65322	0.0188957	0.519614	0.169242	Map3k7cl
Parvg	-3.24119	-1.50416	2.15482	0.012938	0.262504	0.182883	Parvg
Angpt1	1.388	2.74217	1.97562	0.309025	0.015979	0.183741	Angpt1
RP23-306B14.3	1.9284	-1.00333	-1.93482	0.0873636	0.991593	0.184317	RP23-306B14.3
1810009A15Rik	-3.73343	-2.11962	1.76137	0.000397321	0.0181747	0.19564	1810009A15Rik
Gm17383	1.62756	-1.36119	-2.21543	0.272319	0.488001	0.210007	Gm17383
2300005B03Rik	1.75675	2.87839	1.63848	0.0469921	0.00147248	0.219065	2300005B03Rik
Gm26854	2.80195	2.03279	-1.37838	2.4184e-05	0.000635658	0.220987	Gm26854
Vdac3-ps1	1.36014	2.24917	1.65363	0.299417	0.0084219	0.222414	Vdac3-ps1
Zfp619	2.1995	-1.00229	-2.20454	0.103364	0.995757	0.222576	Zfp619
Celsr2	-2.34514	-4.14473	-1.76737	0.0244838	0.000137142	0.229219	Celsr2
Rassf4	1.30367	-1.26992	-1.65556	0.383029	0.41748	0.238186	Rassf4
H2-Q2	-1.08813	-2.21408	-2.03476	0.839672	0.0764006	0.244221	H2-Q2
Gm28321	1.24399	1.95998	1.57555	0.47942	0.0120483	0.255357	Gm28321
N4bp2os	-2.56863	-1.47289	1.74394	0.018821	0.224812	0.26043	N4bp2os
5033417F24Rik	1.48077	-1.31944	-1.95379	0.394206	0.474411	0.269771	5033417F24Rik
Snord35b	-3.27818	-6.2834	-1.91674	0.0108514	0.000198063	0.275115	Snord35b
Mthfs	2.40004	1.64918	-1.4553	0.00256264	0.0532536	0.296571	Mthfs
1700109H08Rik	-3.08515	-1.70289	1.81172	0.0182443	0.151356	0.304099	1700109H08Rik
Gcnt4	-1.15302	1.5133	1.74486	0.72464	0.246954	0.305091	Gcnt4
Styx	-1.17568	1.31657	1.54787	0.610438	0.343985	0.313403	Styx
Fhl4	-1.19776	1.27423	1.52623	0.536637	0.418316	0.315344	Fhl4
Gm12906	2.07238	1.38796	-1.49311	0.0162505	0.255043	0.320139	Gm12906
Prss27	-1.18969	1.22244	1.45432	0.550398	0.41953	0.330911	Prss27
Gm17491	-1.10285	1.35376	1.49299	0.763799	0.307765	0.365246	Gm17491
Gm5422	-1.08851	1.48344	1.61474	0.82885	0.328559	0.395975	Gm5422
Gm9812	1.67797	1.20471	-1.39285	0.0769741	0.487656	0.396271	Gm9812
Btc	-1.06082	-1.58688	-1.4959	0.855503	0.206291	0.408291	Btc
Gm14443	2.23936	2.99326	1.33666	0.00305224	0.000347645	0.411495	Gm14443
Vipr1	2.40429	1.84219	-1.30513	0.00195036	0.00886642	0.417347	Vipr1
Gm2832	1.66464	1.13185	-1.47072	0.168773	0.689165	0.420837	Gm2832
Gm12350	2.17405	1.62187	-1.34046	0.00768573	0.0663642	0.425069	Gm12350
Egr3	-1.50891	1.29089	1.94785	0.480246	0.675977	0.431556	Egr3
Rmrp	-1.47596	-1.0563	1.39729	0.221413	0.856159	0.444647	Rmrp
4933406P04Rik	-1.30938	1.11013	1.45357	0.437549	0.768848	0.453039	4933406P04Rik
Gm16045	-3.96979	-2.71331	1.46308	0.00188307	0.00639843	0.457062	Gm16045
Gm4617	-1.17634	1.06533	1.25319	0.469217	0.758644	0.460054	Gm4617
Gm19587	1.78106	1.27516	-1.39674	0.0993596	0.419037	0.461268	Gm19587
A330069E16Rik	1.33857	1.64423	1.22835	0.164656	0.0190023	0.471031	A330069E16Rik
Map3k13	-2.17504	-3.19381	-1.46839	0.0599751	0.00777208	0.493295	Map3k13
1010001B22Rik	1.30276	1.66481	1.27792	0.275857	0.0685306	0.496512	1010001B22Rik
Gm11940	-1.80521	-2.42015	-1.34064	0.0712464	0.0098638	0.509488	Gm11940
Gm11629	1.73403	1.45452	-1.19217	0.0084366	0.0564842	0.511293	Gm11629
Gm9493	3.84349	5.33266	1.38745	0.00222515	0.000210432	0.541825	Gm9493
Gm10020	2.11276	2.59911	1.2302	0.00606013	0.000720578	0.547421	Gm10020
Svop	-1.07183	-1.79661	-1.6762	0.915696	0.308518	0.553066	Svop
Parpbp	1.35232	1.71785	1.27029	0.333619	0.0486377	0.554797	Parpbp
Depdc7	-1.04486	-1.3455	-1.28773	0.89206	0.313706	0.562477	Depdc7
A730011C13Rik	-1.34812	-1.06163	1.26986	0.334533	0.831785	0.566975	A730011C13Rik
Gm11642	-1.03132	-1.31142	-1.27159	0.913864	0.409734	0.580507	Gm11642
Btnl7-ps	1.12665	-1.11206	-1.2529	0.704704	0.705462	0.593765	Btnl7-ps
Gm16201	1.2198	1.00939	-1.20846	0.476138	0.96928	0.608365	Gm16201
Sclt1	1.11553	1.45457	1.30392	0.768603	0.306652	0.609706	Sclt1
Gm20492	1.51883	1.26541	-1.20026	0.146312	0.328574	0.620017	Gm20492
Zfp607	1.41991	1.13261	-1.25366	0.288333	0.704606	0.625518	Zfp607
AB124611	1.37237	1.10972	-1.23668	0.358598	0.702632	0.627343	AB124611
A930029G22Rik	1.17474	-1.02062	-1.19896	0.559874	0.939823	0.638934	A930029G22Rik
Gm5621	5.7157	7.3175	1.28025	0.000326831	4.60601e-05	0.657239	Gm5621
6030445D17Rik	-1.04702	-1.28889	-1.23101	0.881699	0.478658	0.659875	6030445D17Rik
Pate2	2.65827	2.06535	-1.28708	0.0432213	0.0694456	0.672331	Pate2
Pilra	1.50208	1.19374	-1.2583	0.428073	0.558317	0.698226	Pilra
Gm4705	3.27249	2.93564	-1.11474	1.50583e-05	2.14026e-05	0.702715	Gm4705
Gm6485	1.16571	-1.02419	-1.19391	0.651358	0.940075	0.703217	Gm6485
Abcb9	-1.09727	1.07988	1.18492	0.789213	0.790515	0.707609	Abcb9
Gm8666	1.17247	1.00947	-1.16147	0.565566	0.973955	0.708141	Gm8666
Gm12183	-1.31402	-1.06786	1.23051	0.495868	0.871148	0.715414	Gm12183
Ppbp	1.55329	1.3653	-1.13769	0.111753	0.249601	0.732522	Ppbp
Tmem229b	-1.73769	-2.03687	-1.17217	0.177864	0.0326319	0.754574	Tmem229b
Pgk1-rs7	2.40578	2.61182	1.08564	0.000156648	5.57337e-05	0.757721	Pgk1-rs7
Gm8806	1.14369	1.00203	-1.14137	0.67283	0.994806	0.76668	Gm8806
Eaf2	1.11339	1.35098	1.2134	0.827496	0.492515	0.768876	Eaf2
Tmem202	1.65751	1.50494	-1.10137	0.0303483	0.11674	0.772393	Tmem202
Gm4189	-1.74548	-1.55354	1.12354	0.0848396	0.102483	0.773739	Gm4189
Tceal1	1.39633	1.60254	1.14768	0.343617	0.183815	0.779331	Tceal1
Gm28231	1.76835	2.1339	1.20672	0.330441	0.0383182	0.780337	Gm28231
Tex26	2.73508	2.56135	-1.06783	7.63299e-06	0.00020231	0.805195	Tex26
Fam154b	2.01598	2.20346	1.093	0.012337	0.00598147	0.807151	Fam154b
Gm12925	2.11908	2.30517	1.08781	0.00669528	0.00224795	0.807808	Gm12925
Gm8034	1.05313	-1.06118	-1.11756	0.870736	0.857287	0.808542	Gm8034
Gm6505	1.5342	1.43213	-1.07127	0.133085	0.151332	0.851692	Gm6505
Gm14399	2.72918	2.88441	1.05687	9.74288e-05	0.000174673	0.857956	Gm14399
Gm27030	-1.07109	-1.13734	-1.06185	0.772942	0.636068	0.867871	Gm27030
Plet1os	1.29983	1.38909	1.06868	0.384127	0.284867	0.87578	Plet1os
Gm7363	4.49539	4.84888	1.07863	0.00133271	0.000567488	0.892277	Gm7363
Col26a1	1.0903	1.19827	1.09903	0.890777	0.564587	0.893138	Col26a1
Fcor	1.72183	1.79002	1.0396	0.0567812	0.00877848	0.908521	Fcor
4933405L10Rik	-1.06253	-1.02261	1.03904	0.8061	0.925941	0.911555	4933405L10Rik
Gm15954	-6.45988	-6.08575	1.06148	7.61337e-05	0.00019538	0.912922	Gm15954
A430035B10Rik	1.56557	1.63051	1.04148	0.109378	0.0800676	0.914908	A430035B10Rik
Zfp420	1.08542	1.12447	1.03598	0.760798	0.66937	0.926643	Zfp420
Gm7008	-1.00588	-1.0364	-1.03034	0.978411	0.8825	0.926662	Gm7008
Zfp51	1.90444	1.81914	-1.04689	0.0939468	0.125819	0.931003	Zfp51
RP23-145A18.2	1.03372	1.00324	-1.03038	0.895699	0.990823	0.936939	RP23-145A18.2
Gucy2d	1.05729	1.08026	1.02172	0.906655	0.747594	0.96778	Gucy2d
RP24-423J19.1	1.16551	1.15457	-1.00948	0.563132	0.524228	0.978262	RP24-423J19.1
Oas3	-1.31178	-1.32772	-1.01215	0.376627	0.499012	0.981308	Oas3
B130034C11Rik	1.22838	1.2388	1.00848	0.453678	0.4414	0.982626	B130034C11Rik
Greb1	-1.14219	-1.13451	1.00677	0.819005	0.675738	0.991774	Greb1
Gm6977	3.96416	3.9611	-1.00077	8.02663e-05	0.000146645	0.998478	Gm6977
Ccl28	-1.89964	1.37327	2.60871	0.0157505	0.22157	0.0127815	Ccl28
AV099323	1.61188	3.59773	2.23202	0.0348159	1.77023e-05	0.0171455	AV099323
Rps12l1	8.8364	1.52333	-5.8007	0.000640855	0.338585	0.0188339	Rps12l1
Grin1	1.40304	-2.07071	-2.9053	0.307765	0.0166168	0.0215593	Grin1
Gm26620	1.87841	-1.26613	-2.3783	0.0301783	0.401293	0.0363863	Gm26620
Prss53	-1.98441	1.1107	2.20409	0.0167033	0.663723	0.0374541	Prss53
Arl5c	-3.48746	-1.00723	3.46244	0.0133135	0.983045	0.0411035	Arl5c
Abhd3	-4.34846	-1.21334	3.58387	0.00506123	0.646287	0.0542256	Abhd3
Dact2	-2.40786	1.02453	2.46693	0.0411055	0.912293	0.0623814	Dact2
Lbx2	-1.37129	1.32265	1.81374	0.196504	0.162338	0.0654199	Lbx2
A930035D04Rik	-1.79261	-1.04422	1.7167	0.00610068	0.832646	0.0657363	A930035D04Rik
Arhgef3	-2.38547	-1.02137	2.33557	0.02504	0.933727	0.067032	Arhgef3
Mrgpre	-1.79931	1.1776	2.11888	0.0706096	0.549528	0.081091	Mrgpre
Nid2	1.46637	-1.90471	-2.79301	0.445462	0.0399979	0.088377	Nid2
Kantr	-1.76435	-3.76765	-2.13543	0.0684896	0.000342002	0.0886361	Kantr
Gm26705	-1.25322	1.40846	1.76512	0.354455	0.140942	0.0975628	Gm26705
Gm7846	1.65651	2.77454	1.67493	0.0310268	9.8353e-05	0.101599	Gm7846
Upk1b	1.28106	-1.71002	-2.19064	0.462323	0.111273	0.105081	Upk1b
Scn3a	-1.33008	1.64962	2.19413	0.409586	0.143131	0.111725	Scn3a
AW146154	1.66014	2.77763	1.67313	0.0277835	0.000308208	0.117994	AW146154
Zfp472	1.25881	2.12878	1.6911	0.333528	0.00545518	0.132558	Zfp472
Crybb3	-3.8625	-1.90909	2.02321	0.00108793	0.0354846	0.135515	Crybb3
D630036H23Rik	1.10411	-1.58307	-1.74789	0.707888	0.0827712	0.139019	D630036H23Rik
Lman1l	1.06252	1.78364	1.67869	0.78193	0.0409641	0.145166	Lman1l
Gm28721	2.22333	1.27521	-1.7435	0.00902326	0.328211	0.145379	Gm28721
Rwdd2a	-1.07187	1.38535	1.48492	0.698124	0.115231	0.151735	Rwdd2a
Rel	-1.60459	-1.02335	1.56798	0.0403322	0.919411	0.164698	Rel
Car7	1.00753	1.49922	1.48801	0.968942	0.0618567	0.170414	Car7
Gm11515	1.24456	-1.75008	-2.17807	0.622358	0.121532	0.178382	Gm11515
Zfp551	-4.49554	-2.23682	2.00979	0.000804952	0.0295625	0.186078	Zfp551
Gm16253	2.28296	1.48127	-1.54121	0.00140884	0.0998399	0.187758	Gm16253
Rps8-ps1	4.37513	2.32756	-1.87971	0.000732734	0.0164926	0.210408	Rps8-ps1
Gm12248	-2.05939	-1.09563	1.87964	0.106978	0.742972	0.228812	Gm12248
Ebi3	1.54159	-1.07843	-1.6625	0.206041	0.762508	0.232621	Ebi3
Dner	1.74367	1.09509	-1.59225	0.0752024	0.703986	0.233165	Dner
Dchs2	-1.79674	-1.13035	1.58954	0.0685868	0.630089	0.253245	Dchs2
Fmo5	-1.14614	1.22769	1.40711	0.497748	0.348792	0.254699	Fmo5
Gm11605	1.89449	1.35511	-1.39803	0.00689155	0.159007	0.270837	Gm11605
4933430I17Rik	1.2285	2.02026	1.6445	0.498207	0.0417799	0.270941	4933430I17Rik
Cystm1	-1.43382	1.04956	1.50488	0.190312	0.845591	0.271867	Cystm1
C130026I21Rik	1.85351	1.37503	-1.34798	0.00499595	0.117169	0.290067	C130026I21Rik
Aim1l	-1.88499	-1.15142	1.63711	0.107971	0.586931	0.291291	Aim1l
Gm15408	1.19071	2.08701	1.75274	0.647976	0.0530764	0.292512	Gm15408
Gm15128	1.2784	1.9039	1.48929	0.346054	0.0261135	0.293133	Gm15128
Gm13717	1.41413	-1.19887	-1.69536	0.348535	0.594943	0.297174	Gm13717
Gm10146	2.3322	1.64554	-1.41729	0.00238216	0.0344412	0.297294	Gm10146
1110019D14Rik	1.78425	2.3768	1.3321	0.00276902	0.000591551	0.299611	1110019D14Rik
Otos	1.45376	-1.22758	-1.7846	0.370152	0.59452	0.311	Otos
Gm29292	-1.09645	-1.69641	-1.54719	0.747359	0.112066	0.316445	Gm29292
Rasgrp2	-3.01386	-1.98713	1.51669	0.00243339	0.0145177	0.317081	Rasgrp2
Dzank1	-1.17022	1.37122	1.60462	0.651517	0.32705	0.321548	Dzank1
4930405A21Rik	1.44933	2.10616	1.45319	0.178882	0.0132304	0.338276	4930405A21Rik
Fndc1	-1.63857	-1.01922	1.60767	0.215875	0.949387	0.341077	Fndc1
Ccdc66	1.15158	1.87286	1.62634	0.700966	0.109791	0.361779	Ccdc66
B3galt4	-1.41603	-2.04144	-1.44166	0.229883	0.0182279	0.364087	B3galt4
Ccdc37	1.21133	1.81168	1.49561	0.595795	0.045706	0.383285	Ccdc37
Zfp933	1.03171	1.42899	1.38508	0.903551	0.20597	0.393008	Zfp933
Gm8692	2.33673	3.11282	1.33213	0.00131682	0.000291788	0.410351	Gm8692
P2rx6	-2.12211	-1.41562	1.49907	0.0456299	0.306266	0.411831	P2rx6
Cacng1	1.02039	-1.28658	-1.31282	0.932282	0.290318	0.419192	Cacng1
Alpl	1.39148	2.09499	1.50559	0.474139	0.0018105	0.419736	Alpl
Gm9987	-1.37707	-1.89224	-1.3741	0.257352	0.0368884	0.430431	Gm9987
Gm13413	2.6867	1.68262	-1.59674	0.0105226	0.2832	0.434046	Gm13413
Ppp1r3fos	-1.15217	1.0682	1.23075	0.463262	0.743887	0.458912	Ppp1r3fos
PCDHGA12	-2.59339	-3.84629	-1.48311	0.0194916	0.00189842	0.464109	PCDHGA12
Lrrc71	-2.95406	-1.94524	1.51861	0.0189114	0.102879	0.474827	Lrrc71
PCDHGC5	-6.34961	-4.56561	1.39075	4.12935e-05	7.66687e-05	0.482029	PCDHGC5
Slc1a2	-1.53721	-1.09078	1.40927	0.310094	0.735933	0.487191	Slc1a2
5033403F01Rik	-1.10309	1.32098	1.45716	0.807251	0.468789	0.499517	5033403F01Rik
2900009J06Rik	3.28315	2.75829	-1.19029	3.51263e-06	2.3114e-05	0.507587	2900009J06Rik
Hist1h1e	-1.05201	1.36613	1.43718	0.900178	0.399693	0.508918	Hist1h1e
D130007C19Rik	1.1827	1.44256	1.21971	0.453723	0.0823903	0.511198	D130007C19Rik
Gm11993	-1.31504	1.02508	1.34803	0.396725	0.939778	0.51693	Gm11993
Prrt4	-1.37466	-1.68175	-1.22339	0.135325	0.0466398	0.533641	Prrt4
Gm4654	1.24877	1.84105	1.47429	0.646479	0.131872	0.534983	Gm4654
Rpl17-ps5	4.23788	3.38568	-1.25171	3.62378e-05	0.000100389	0.546304	Rpl17-ps5
Ssu2	1.60724	1.19907	-1.3404	0.294152	0.451305	0.564114	Ssu2
Gm10364	-1.04192	-1.27773	-1.22632	0.876423	0.330356	0.575267	Gm10364
1700020L24Rik	1.10517	1.33331	1.20643	0.666675	0.240442	0.575644	1700020L24Rik
Zfp445	-10.1315	-5.56457	1.82072	0.00710233	0.0293335	0.577285	Zfp445
Rpl9-ps7	3.22134	2.76552	-1.16482	9.75236e-06	6.39719e-05	0.590141	Rpl9-ps7
Gm14057	1.65524	1.36399	-1.21353	0.083486	0.177897	0.590754	Gm14057
A430018G15Rik	2.51971	2.14866	-1.17269	0.00017704	0.00239459	0.595023	A430018G15Rik
Rps12-ps19	2.94056	3.9396	1.33975	0.00473022	0.00440781	0.595044	Rps12-ps19
Gm16151	1.35626	1.14765	-1.18177	0.242444	0.49583	0.608958	Gm16151
Gm7467	1.08354	1.25997	1.16283	0.690504	0.290014	0.609673	Gm7467
Gm20900	4.10777	3.23081	-1.27144	0.000514898	0.00252039	0.620028	Gm20900
Ap1g2	-1.49154	-1.22368	1.21889	0.220659	0.411675	0.623578	Ap1g2
Gm13154	2.11831	2.56939	1.21295	0.0169906	0.00245763	0.629387	Gm13154
Gm21986	-1.10997	1.08202	1.201	0.71942	0.756096	0.635374	Gm21986
Nr1h5	-1.12605	1.12591	1.26783	0.743797	0.732945	0.637412	Nr1h5
Snord37	-6.30927	-4.86663	1.29643	0.000242403	0.000554048	0.646814	Snord37
Gm12603	2.78495	2.34442	-1.18791	0.00228262	0.0017481	0.649123	Gm12603
Ccdc96	1.78412	1.47331	-1.21096	0.0782404	0.177463	0.650663	Ccdc96
Zfp449	1.53496	1.79984	1.17257	0.0914695	0.0410538	0.66354	Zfp449
Gm12589	1.50234	1.33414	-1.12608	0.0886453	0.141454	0.69115	Gm12589
4930519F16Rik	1.8832	1.68508	-1.11757	0.0127328	0.0187542	0.720824	4930519F16Rik
1700006J14Rik	-1.14726	-1.01071	1.13511	0.537331	0.970657	0.728566	1700006J14Rik
Gm20468	-1.65655	-1.94935	-1.17675	0.127868	0.0826923	0.739657	Gm20468
Gm13067	1.44757	1.32217	-1.09484	0.0727344	0.148821	0.739749	Gm13067
Gdf9	-1.26122	-1.41636	-1.123	0.391272	0.137279	0.741636	Gdf9
Eps8l1	-1.01899	-1.14484	-1.1235	0.94475	0.613493	0.75996	Eps8l1
6820431F20Rik	1.5343	1.31958	-1.16272	0.260941	0.411271	0.764146	6820431F20Rik
Hist1h3c	1.85453	1.66094	-1.11655	0.0499717	0.0425627	0.77244	Hist1h3c
Adh1	1.13375	1.26136	1.11256	0.670791	0.340909	0.779449	Adh1
Gm26747	-1.35807	-1.23491	1.09973	0.221986	0.382189	0.781629	Gm26747
Fam71e1	1.57704	1.41904	-1.11134	0.113834	0.210777	0.787012	Fam71e1
Gm7984	-1.05947	1.04138	1.10331	0.820381	0.883096	0.793378	Gm7984
Unc13b	1.10569	1.23839	1.12002	0.754744	0.530877	0.808471	Unc13b
Ankrd23	-9.38453	-10.6484	-1.13467	1.19528e-05	6.1623e-06	0.816681	Ankrd23
Manba	-1.05345	1.07438	1.13181	0.908988	0.823907	0.824471	Manba
Loxl2	1.58263	1.46219	-1.08237	0.102285	0.114386	0.824595	Loxl2
Ucp3	-1.0171	1.07605	1.09445	0.958223	0.796104	0.833925	Ucp3
Zmiz1os1	-1.08798	-1.01012	1.07708	0.764522	0.972084	0.853629	Zmiz1os1
Gm3739	1.70101	1.81357	1.06617	0.0675808	0.0295907	0.865296	Gm3739
Gm17193	-5.18151	-4.74684	1.09157	0.00091148	0.000749254	0.879405	Gm17193
P2rx1	-2.51615	-2.31072	1.0889	0.0510566	0.0254205	0.880962	P2rx1
Pih1d2	1.58188	1.65375	1.04543	0.0477215	0.028496	0.884944	Pih1d2
Icam1	-1.57147	-1.49826	1.04886	0.144796	0.0988786	0.900753	Icam1
Magea8	-1.11559	-1.05853	1.05391	0.775631	0.860052	0.91654	Magea8
Foxj1	-1.04863	1.01691	1.06636	0.923097	0.964415	0.917339	Foxj1
Zfp119b	2.18311	2.30569	1.05615	0.0483838	0.0343123	0.917461	Zfp119b
Serpinb8	1.54757	1.50289	-1.02973	0.0689219	0.0411734	0.921338	Serpinb8
Gm8520	2.67375	2.95414	1.10487	0.251204	0.114513	0.925855	Gm8520
Gm15420	1.99796	2.08178	1.04195	0.0308721	0.0350301	0.926256	Gm15420
Gm27684	2.38814	2.2667	-1.05358	0.0634121	0.0482826	0.930089	Gm27684
Rpl31-ps11	4.04143	3.88782	-1.03951	0.00843458	0.00427179	0.951754	Rpl31-ps11
Eif5al3-ps	1.79143	1.81876	1.01526	0.0103099	0.00974926	0.959121	Eif5al3-ps
Pcdhga6	-3.83094	-3.77137	1.0158	0.00161294	0.00113501	0.975443	Pcdhga6
Afap1l1	-1.2433	-1.27266	-1.02361	0.729445	0.584383	0.975716	Afap1l1
Kif15	-1.03819	2.26609	2.35263	0.890571	0.00115638	0.0222536	Kif15
Tyw5	1.66765	2.98099	1.78754	0.00426005	7.15978e-06	0.0244602	Tyw5
Mir8094	-8.42017	-2.9986	2.80804	5.73464e-06	0.00132415	0.0329365	Mir8094
RP23-335C3.9	-29.0598	-7.81469	3.71861	2.35447e-07	3.36813e-05	0.0333339	RP23-335C3.9
Tdrd9	-1.03595	-2.35341	-2.27173	0.898618	0.00990962	0.057059	Tdrd9
S100a7a	2.20114	1.02855	-2.14004	0.006114	0.919541	0.0570901	S100a7a
Gm17518	1.56595	-1.32874	-2.08074	0.0921234	0.316037	0.0652382	Gm17518
RP23-13N24.1	1.99594	-1.02042	-2.03669	0.0118395	0.941916	0.0694052	RP23-13N24.1
Irgm2	1.09847	-1.98662	-2.18223	0.739498	0.0367095	0.074407	Irgm2
Gpx7	-1.32209	1.55442	2.05508	0.37132	0.0827198	0.0794573	Gpx7
Gm14012	-1.11753	-2.4559	-2.19762	0.694892	0.0170933	0.091322	Gm14012
Amh	-3.82472	-1.56684	2.44104	0.00199352	0.198084	0.0922104	Amh
Acp5	1.0597	-1.98492	-2.10343	0.861946	0.017797	0.094169	Acp5
Rps12-ps26	-1.63647	-3.54634	-2.16707	0.107701	0.00116307	0.0957116	Rps12-ps26
Snora73a	-6.1498	-2.57832	2.38519	9.70914e-05	0.0111235	0.097691	Snora73a
Mir143hg	-1.03142	1.76151	1.81687	0.90468	0.029035	0.104302	Mir143hg
Aldoart1	2.17874	1.00551	-2.16679	0.0280764	0.986662	0.109935	Aldoart1
Prr18	-1.9215	-4.56192	-2.37414	0.0757635	0.000859702	0.111158	Prr18
Gm17092	1.89235	-1.24024	-2.34698	0.127562	0.512407	0.113476	Gm17092
Gm5913	-1.71763	1.30418	2.24011	0.173802	0.449739	0.133742	Gm5913
Hist1h2be	2.57693	1.34453	-1.9166	0.00959911	0.260223	0.134205	Hist1h2be
Myom1	2.27556	1.25727	-1.80992	0.00930109	0.376718	0.135147	Myom1
Lrguk	1.36405	2.67151	1.95852	0.318972	0.00610988	0.142781	Lrguk
Snora78	-2.75425	-1.37835	1.99822	0.006869	0.326426	0.149995	Snora78
Itga1	2.6391	1.37127	-1.92456	0.0107094	0.26233	0.151637	Itga1
Abca1	-1.1728	1.74873	2.05092	0.662313	0.116587	0.162823	Abca1
RP23-117H6.2	-2.44506	-1.34388	1.81941	0.0100619	0.349402	0.188514	RP23-117H6.2
Barhl1	-1.63082	1.0345	1.68708	0.0843811	0.902722	0.188646	Barhl1
3110040N11Rik	-2.50638	-1.58625	1.58007	0.00151403	0.0573709	0.190016	3110040N11Rik
Tslp	2.10815	3.21185	1.52354	0.00436542	2.19379e-05	0.190614	Tslp
Pecam1	-2.36076	-1.19435	1.97661	0.0378426	0.604853	0.198791	Pecam1
4930513N10Rik	-1.97088	-1.2552	1.57018	0.0109003	0.370378	0.206622	4930513N10Rik
1700001G11Rik	1.77484	1.19894	-1.48034	0.0168567	0.395648	0.210109	1700001G11Rik
2810021J22Rik	-1.83459	-1.15523	1.58807	0.0304811	0.565475	0.211852	2810021J22Rik
Itih4	1.79939	1.13146	-1.59033	0.051216	0.594539	0.216471	Itih4
Gm10819	1.30666	1.90883	1.46085	0.230301	0.00624271	0.223345	Gm10819
Gm16754	-1.67669	-1.11485	1.50396	0.0387391	0.664729	0.243797	Gm16754
Pbx4	1.15114	1.92975	1.67637	0.679238	0.0288155	0.249965	Pbx4
Chrna1	-1.77937	1.35615	2.41309	0.405808	0.326508	0.249989	Chrna1
Phf11c	-1.33081	1.34066	1.78417	0.440838	0.388273	0.253859	Phf11c
1700084E18Rik	-1.3486	1.09239	1.4732	0.226584	0.704726	0.257309	1700084E18Rik
Tert	-1.1281	-1.70406	-1.51056	0.604636	0.0640397	0.259301	Tert
Dyrk4	1.12092	1.78915	1.59613	0.737117	0.0354031	0.281867	Dyrk4
Pde5a	1.36678	2.00127	1.46422	0.256474	0.00933874	0.301111	Pde5a
Creb3l4	1.07078	1.53833	1.43664	0.793328	0.121457	0.339614	Creb3l4
Nmb	-1.28515	1.13516	1.45886	0.390349	0.632885	0.341244	Nmb
Zfp52	1.06801	1.89621	1.77547	0.889427	0.144635	0.372403	Zfp52
1700029J07Rik	1.55511	2.11902	1.36262	0.126348	0.00295923	0.391647	1700029J07Rik
Gm14321	-1.50272	1.00545	1.51091	0.226333	0.987456	0.392509	Gm14321
Chn1os3	-1.41988	1.02855	1.46041	0.289735	0.927827	0.404905	Chn1os3
1700013F07Rik	1.38559	1.9597	1.41434	0.258992	0.0375859	0.409478	1700013F07Rik
Gm5914	2.12158	1.57568	-1.34645	0.00693894	0.0865519	0.410132	Gm5914
Slc26a10	-3.0009	-2.14709	1.39766	0.0017909	0.0140386	0.427998	Slc26a10
Tmem169	-1.32686	-1.05582	1.25671	0.186699	0.785443	0.432834	Tmem169
Zfp37	2.40414	1.45427	-1.65316	0.0849665	0.388518	0.443591	Zfp37
3300002I08Rik	2.05963	1.528	-1.34792	0.0137982	0.146395	0.448821	3300002I08Rik
Cpt1b	-5.6241	-3.46579	1.62275	0.00232789	0.00924585	0.466339	Cpt1b
Gm17382	2.30483	1.91367	-1.2044	0.000166299	0.0024119	0.477882	Gm17382
Akr1b7	2.36463	1.92055	-1.23122	0.000779726	0.00295723	0.478349	Akr1b7
Tspan33	-1.52704	1.05484	1.61078	0.43239	0.89963	0.48736	Tspan33
1810062O18Rik	1.40472	1.11958	-1.25468	0.13836	0.64417	0.494628	1810062O18Rik
Diras1	2.64112	2.18423	-1.20918	0.000124247	0.000464365	0.495373	Diras1
Rab27b	1.6281	2.07397	1.27386	0.062737	0.0122766	0.51006	Rab27b
Aldoc	-1.08547	1.31001	1.42198	0.855253	0.352588	0.51163	Aldoc
D930030I03Rik	1.01067	1.29771	1.28402	0.971298	0.309063	0.522001	D930030I03Rik
Gm13493	3.1358	4.28555	1.36665	0.00481181	0.000368888	0.531717	Gm13493
Mfsd2b	-1.33484	-1.76321	-1.32092	0.377599	0.074069	0.532937	Mfsd2b
Gm16278	-2.44488	-1.96112	1.24668	0.00292688	0.00917557	0.535579	Gm16278
Etv1	1.88531	1.45948	-1.29177	0.0487338	0.192756	0.540638	Etv1
Sybu	-1.25754	-1.63738	-1.30205	0.483725	0.0976009	0.544461	Sybu
Epm2a	2.11627	1.75184	-1.20803	0.00325494	0.0250066	0.561714	Epm2a
Zc3h11a	-3.38239	-2.53361	1.33501	0.00234475	0.0150509	0.56278	Zc3h11a
Hoxb4	-2.44632	-3.31265	-1.35413	0.0407499	0.00260277	0.576587	Hoxb4
Micu3	-1.04916	1.18699	1.24534	0.868961	0.551191	0.592223	Micu3
Gm3699	5.46562	3.94615	-1.38505	0.00311035	0.00223877	0.61298	Gm3699
RP24-252K15.3	1.26839	1.51654	1.19564	0.374517	0.0928417	0.617184	RP24-252K15.3
Wdr78	1.53674	1.93719	1.26058	0.217728	0.0542133	0.624947	Wdr78
Mlf1	2.30378	2.6229	1.13852	0.000268612	6.2448e-05	0.629699	Mlf1
Gm5977	-7.55349	-5.87461	1.28579	7.36238e-05	4.86324e-05	0.636451	Gm5977
Rps3a3	4.68464	3.79639	-1.23397	9.92812e-05	0.000460347	0.641615	Rps3a3
Stx1b	-1.27688	-1.06742	1.19623	0.429179	0.780418	0.643075	Stx1b
Gm6206	1.58213	1.86772	1.18051	0.0905928	0.0188033	0.644295	Gm6206
Gm11687	1.90995	2.19485	1.14917	0.0058716	0.0019019	0.649647	Gm11687
4933417E11Rik	1.37717	1.11722	-1.23268	0.401488	0.704022	0.661815	4933417E11Rik
Serpina11	1.42126	1.20037	-1.18402	0.270225	0.447088	0.668785	Serpina11
Als2cr12	2.33274	1.98365	-1.17599	0.00405274	0.0349847	0.687676	Als2cr12
Baalc	1.7034	1.97685	1.16053	0.0842793	0.00785125	0.692838	Baalc
Rhbdl2	-1.3512	-1.17056	1.15432	0.318791	0.454186	0.693779	Rhbdl2
Ptpru	-1.46812	-1.69883	-1.15715	0.142614	0.0722716	0.70117	Ptpru
Ankrd42	1.21376	1.06206	-1.14284	0.473929	0.813426	0.71894	Ankrd42
Rasl10b	-1.11496	-1.28524	-1.15272	0.693623	0.378651	0.719028	Rasl10b
RP23-280F6.5	1.04644	-1.09022	-1.14085	0.885232	0.718636	0.739142	RP23-280F6.5
4930522L14Rik	1.84827	2.00236	1.08337	0.00172336	0.000577013	0.739697	4930522L14Rik
Lad1	-1.1296	1.00417	1.13431	0.663268	0.987167	0.741041	Lad1
Gm10232	1.48848	1.28127	-1.16172	0.24324	0.436299	0.744876	Gm10232
Fgfbp1	1.03777	-1.16174	-1.20562	0.942488	0.673244	0.764852	Fgfbp1
Cgnl1	2.83027	2.43387	-1.16287	0.020773	0.00507608	0.765332	Cgnl1
Mir3060	-9.27863	-8.06311	1.15075	5.44028e-06	8.11099e-06	0.779165	Mir3060
Fermt3	-2.18431	-1.95471	1.11746	0.0194557	0.0223418	0.788028	Fermt3
Ccdc3	1.29346	1.17047	-1.10508	0.405127	0.573566	0.809375	Ccdc3
Adamts13	-2.30534	-2.08021	1.10822	0.0229235	0.0164257	0.816538	Adamts13
Asxl3	-1.29487	-1.14316	1.13271	0.53587	0.722722	0.824163	Asxl3
2610020C07Rik	1.83489	1.68725	-1.0875	0.0479945	0.0446678	0.825856	2610020C07Rik
Plvap	-1.55116	-1.7167	-1.10672	0.270004	0.140145	0.847976	Plvap
Gm16023	-1.03567	-1.09685	-1.05907	0.872572	0.690146	0.856933	Gm16023
1700049G17Rik	-1.04209	1.02417	1.06728	0.871146	0.932154	0.86346	1700049G17Rik
Zfp946	1.24046	1.14672	-1.08174	0.542894	0.656583	0.866542	Zfp946
Parp8	1.24947	1.17475	-1.06361	0.452194	0.538763	0.875319	Parp8
Adam12	-1.09853	-1.16622	-1.06162	0.78184	0.479078	0.881737	Adam12
Gm9790	2.10159	2.20687	1.0501	0.00755267	0.0014505	0.882535	Gm9790
Gm12963	-1.32035	-1.26329	1.04517	0.207688	0.336739	0.891198	Gm12963
RP23-272N6.1	3.01851	2.80861	-1.07473	0.00621339	0.0131669	0.891262	RP23-272N6.1
Ccdc162	1.4299	1.3601	-1.05132	0.184366	0.283638	0.896818	Ccdc162
4930451G09Rik	-1.2	-1.13588	1.05645	0.541735	0.701977	0.901999	4930451G09Rik
Phf11b	2.22083	2.12451	-1.04533	0.0112923	0.00444607	0.905198	Phf11b
Gm14290	1.46748	1.39179	-1.05438	0.303831	0.238461	0.908209	Gm14290
Sort1	1.07106	1.12808	1.05324	0.852328	0.719325	0.917046	Sort1
Arhgef15	1.71258	1.65067	-1.0375	0.0438554	0.0617093	0.91834	Arhgef15
Ddias	1.17242	1.10908	-1.05711	0.69818	0.774787	0.919	Ddias
Gm10399	1.32747	1.37586	1.03645	0.269686	0.212913	0.919854	Gm10399
Gm6139	2.62968	2.54763	-1.03221	0.000284111	0.000836664	0.922193	Gm6139
Ifi203	2.61869	2.51343	-1.04188	0.00610707	0.00449964	0.923677	Ifi203
Lrch2	1.53108	1.46125	-1.04779	0.293672	0.242665	0.927225	Lrch2
2700099C18Rik	1.55596	1.61751	1.03956	0.211125	0.113376	0.931856	2700099C18Rik
Gm10557	-1.00954	-1.03945	-1.02962	0.973486	0.89227	0.942401	Gm10557
Amhr2	-1.02819	-1.05115	-1.02233	0.904951	0.826126	0.945844	Amhr2
Adad2	-1.62263	-1.67029	-1.02937	0.151186	0.078198	0.94638	Adad2
Masp2	-2.65368	-2.72079	-1.02529	0.00171293	0.00279537	0.950221	Masp2
Btbd16	1.41374	1.38625	-1.01983	0.161666	0.170534	0.953188	Btbd16
Gm11517	1.15886	1.14636	-1.01091	0.625581	0.648177	0.979591	Gm11517
Pllp	1.22131	1.2305	1.00753	0.542627	0.446475	0.985887	Pllp
Gm7206	4.03295	4.06867	1.00886	0.0104306	0.13529	0.993219	Gm7206
H2-Q7	-3.77846	1.25731	4.7507	0.0121034	0.546132	0.0189102	H2-Q7
Pde2a	2.20285	-1.64009	-3.61287	0.0372887	0.187714	0.0199847	Pde2a
Gm23301	-4.53498	-1.56883	2.89068	0.000340089	0.169985	0.0354138	Gm23301
Acsbg2	4.45818	1.26808	-3.51569	0.00478222	0.464106	0.0385481	Acsbg2
Gm10094	1.43985	2.63228	1.82816	0.067494	9.75954e-05	0.03895	Gm10094
Myrf	-3.02775	-1.07452	2.81776	0.0157365	0.76856	0.0447595	Myrf
Sptbn2	-1.23619	-2.65736	-2.14964	0.439707	0.00116466	0.0530476	Sptbn2
RP24-562D16.4	-6.02077	-2.13124	2.82501	0.00017208	0.0372726	0.0566569	RP24-562D16.4
Aqp2	-2.71477	1.05017	2.85096	0.0298145	0.871255	0.0579997	Aqp2
9330159F19Rik	-1.53506	1.33249	2.04545	0.180125	0.287921	0.0931682	9330159F19Rik
Evpl	2.09929	-1.20746	-2.53481	0.114558	0.60256	0.120788	Evpl
Fgd5	1.71215	-2.11695	-3.62452	0.400663	0.185932	0.137651	Fgd5
I830012O16Rik	1.81461	-1.06363	-1.93007	0.0722424	0.83221	0.138193	I830012O16Rik
Gm14420	-1.60085	1.16243	1.86087	0.12879	0.617668	0.154984	Gm14420
A930033H14Rik	-2.2915	-1.20951	1.89457	0.0260051	0.497228	0.162473	A930033H14Rik
Ifi204	2.3328	4.14192	1.77552	0.00452558	0.000191355	0.171815	Ifi204
Zfp595	1.11003	2.292	2.06482	0.775993	0.0388085	0.179287	Zfp595
Rnu1a1	2.95218	1.49489	-1.97484	0.0150128	0.183159	0.187961	Rnu1a1
Gm6736	-2.23886	-4.81329	-2.14988	0.0452485	0.00155367	0.193054	Gm6736
Map3k5	1.34516	-1.53115	-2.05964	0.412836	0.309466	0.196947	Map3k5
Sag	1.36373	2.25397	1.6528	0.301822	0.0044121	0.207918	Sag
4933406C10Rik	-1.01403	1.64762	1.67074	0.963397	0.0693141	0.210837	4933406C10Rik
AC147266.1	-1.19305	-2.06126	-1.72772	0.553848	0.0287575	0.211861	AC147266.1
Lcor	-1.40621	1.1027	1.55062	0.204006	0.710689	0.246536	Lcor
A930002H24Rik	-1.30997	-1.82916	-1.39633	0.177271	0.0116045	0.262949	A930002H24Rik
Hist1h1d	1.09645	-1.52581	-1.67298	0.787718	0.168318	0.264991	Hist1h1d
Nrxn2	-2.598	-1.70334	1.52524	0.00255982	0.0563442	0.279711	Nrxn2
Esco2	1.21785	1.82975	1.50244	0.474509	0.028308	0.28624	Esco2
Gm20544	-1.67831	-1.108	1.51472	0.070834	0.703204	0.286644	Gm20544
Man1c1	1.74176	1.2389	-1.4059	0.034505	0.287873	0.289236	Man1c1
BC034090	-2.28027	-1.36832	1.66647	0.0608145	0.210025	0.299485	BC034090
Epb4.1l4b	-1.39542	1.06796	1.49025	0.254744	0.791102	0.300377	Epb4.1l4b
Odf2l	-1.26104	1.36906	1.72644	0.561473	0.396234	0.319259	Odf2l
Fibcd1	1.10171	-1.30291	-1.43542	0.720059	0.279725	0.324088	Fibcd1
F630040K05Rik	-1.04237	-1.66479	-1.59712	0.892232	0.180199	0.336574	F630040K05Rik
Amz1	-1.65336	-1.22202	1.35297	0.0401201	0.346356	0.339286	Amz1
A930024E05Rik	-2.30563	-1.57767	1.46141	0.0122549	0.122125	0.369242	A930024E05Rik
Gm13268	8.44848	4.93911	-1.71053	0.000125321	0.000809901	0.380073	Gm13268
Clcn1	-1.92917	-1.33926	1.44047	0.0286197	0.340336	0.381585	Clcn1
Gm7429	5.70659	11.5634	2.02632	0.00524956	0.000497812	0.38965	Gm7429
4933440N22Rik	-1.42265	-1.06681	1.33356	0.144288	0.791134	0.399507	4933440N22Rik
Atp8b3	-2.20897	-1.64743	1.34085	0.00357773	0.0608112	0.406344	Atp8b3
Cd27	1.12858	1.50572	1.33417	0.643509	0.108593	0.425278	Cd27
Cdnf	1.43462	1.8263	1.27302	0.114325	0.0114711	0.44006	Cdnf
Cbr1	1.13891	1.58506	1.39174	0.669124	0.140043	0.444497	Cbr1
Cyp4f39	-1.25138	1.18253	1.47979	0.631396	0.423014	0.445884	Cyp4f39
2210011K15Rik	1.65546	1.23164	-1.34411	0.0631118	0.468303	0.445974	2210011K15Rik
Syn2	1.14958	-1.22326	-1.40623	0.684004	0.505312	0.457277	Syn2
Gm15635	1.0075	1.38882	1.37848	0.983825	0.227857	0.48361	Gm15635
Gm12743	1.03831	1.28532	1.23789	0.849374	0.289074	0.488104	Gm12743
Mtrf1	1.3126	1.62215	1.23583	0.210124	0.0485092	0.503719	Mtrf1
Mylpf	1.5629	1.13885	-1.37235	0.200692	0.708181	0.517635	Mylpf
Catsperd	1.06338	-1.23187	-1.30994	0.840707	0.534605	0.552857	Catsperd
G730013B05Rik	2.04575	2.3846	1.16563	0.000734029	0.000132606	0.553104	G730013B05Rik
Gm20707	1.73688	1.43769	-1.2081	0.0234219	0.124302	0.558895	Gm20707
Gm26606	1.12987	1.40489	1.2434	0.662378	0.19411	0.566599	Gm26606
2310034G01Rik	1.44398	1.71539	1.18795	0.0950855	0.0182457	0.566638	2310034G01Rik
Wfdc21	1.62733	2.02628	1.24516	0.141813	0.00467101	0.576922	Wfdc21
Ppl	1.4099	1.13292	-1.24448	0.272228	0.613761	0.580611	Ppl
Gm15975	1.5544	1.32116	-1.17654	0.0388038	0.229109	0.593372	Gm15975
Mmp23	-2.8704	-3.6225	-1.26202	0.00381402	0.00044313	0.602957	Mmp23
Gm4117	1.37469	1.19593	-1.14948	0.0877941	0.38626	0.609432	Gm4117
Aarsd1	-2.20693	-1.72927	1.27622	0.0287569	0.116836	0.611199	Aarsd1
Ribc1	-1.08154	1.18121	1.27753	0.815164	0.634009	0.613777	Ribc1
6330549D23Rik	-1.84148	-1.42011	1.29671	0.11451	0.361739	0.627109	6330549D23Rik
Zfp112	-1.16408	1.04187	1.21282	0.62928	0.888387	0.653555	Zfp112
Sugct	-1.08864	1.05938	1.15328	0.715877	0.79472	0.658119	Sugct
S1pr1	-1.92588	-1.69742	1.1346	0.00251184	0.0278943	0.66904	S1pr1
Dbil5	1.60398	1.3838	-1.15912	0.0573277	0.213727	0.672321	Dbil5
Pbxip1	-3.01589	-2.50997	1.20157	0.00272028	0.00461571	0.673512	Pbxip1
Gm7488	1.45116	1.26344	-1.14857	0.148424	0.325112	0.686995	Gm7488
Gm26645	1.4599	1.611	1.1035	0.0488271	0.0130179	0.697869	Gm26645
Hsd17b14	1.29566	1.57546	1.21595	0.461073	0.222461	0.699132	Hsd17b14
Gm12841	-1.73953	-2.11302	-1.21471	0.156317	0.0468347	0.709285	Gm12841
Gm6444	2.30873	2.0323	-1.13601	0.00343482	0.00590419	0.71055	Gm6444
Gm16835	-1.03636	1.166	1.2084	0.924633	0.667614	0.716014	Gm16835
Cenpq	3.04644	3.54589	1.16394	0.00232993	0.000127072	0.716261	Cenpq
Gm7857	2.74955	1.95264	-1.40812	0.085696	0.409037	0.727821	Gm7857
A930012L18Rik	1.4436	1.58155	1.09555	0.0733657	0.0259861	0.739929	A930012L18Rik
Galnt2	-2.76322	-2.42593	1.13903	0.00308734	0.00457083	0.752319	Galnt2
Micalcl	-1.13275	-1.01985	1.1107	0.624545	0.934219	0.763224	Micalcl
RP23-56B11.5	1.65158	1.81165	1.09692	0.0335735	0.019422	0.775084	RP23-56B11.5
Fam161b	-1.17335	-1.04144	1.12666	0.597481	0.898163	0.785457	Fam161b
Gm10481	2.03497	1.79312	-1.13488	0.0629802	0.097803	0.799582	Gm10481
Rdh12	-2.46512	-2.16072	1.14088	0.0386393	0.027386	0.801853	Rdh12
Prrt1	-1.78686	-2.00758	-1.12352	0.162844	0.101941	0.840026	Prrt1
Gm12366	4.15038	3.7803	-1.0979	0.00057025	0.000907434	0.848328	Gm12366
Etohd2	1.05434	1.00007	-1.05426	0.793413	0.999726	0.857375	Etohd2
Thy1	1.22827	1.32194	1.07627	0.615414	0.398019	0.888221	Thy1
2210408I21Rik	1.5492	1.4777	-1.04838	0.0844303	0.107862	0.888809	2210408I21Rik
mt-Tw	2.56196	2.7022	1.05474	0.00244005	0.00220532	0.892302	mt-Tw
Rspo4os	-1.20144	-1.10512	1.08716	0.715832	0.821946	0.900908	Rspo4os
Gm5537	2.75412	2.86396	1.03988	0.000207775	0.000152484	0.902003	Gm5537
Myl3	1.51971	1.42664	-1.06524	0.383338	0.158357	0.905907	Myl3
Fn3k	1.93618	1.83869	-1.05302	0.0979189	0.0154071	0.908341	Fn3k
Gm8098	1.50514	1.53351	1.01885	0.0393441	0.0486806	0.946424	Gm8098
A430078I02Rik	-1.21659	-1.18717	1.02478	0.484251	0.553303	0.951268	A430078I02Rik
RP23-411B11.2	2.74461	2.73068	-1.0051	0.000585071	0.000230814	0.987842	RP23-411B11.2
Id2	-1.01034	-1.00601	1.00431	0.967451	0.979259	0.989949	Id2
Gm18733	-5.18267	-5.20039	-1.00342	0.000772211	0.000615612	0.995316	Gm18733
4930426L09Rik	1.9243	-1.56489	-3.01132	0.0129149	0.11824	0.00683459	4930426L09Rik
Dmrta2	-2.48982	1.01511	2.52745	0.00371408	0.948505	0.0181736	Dmrta2
Tspan8	-1.35998	1.56268	2.12522	0.332653	0.0481197	0.058658	Tspan8
Dach2	1.29854	2.9915	2.30375	0.431264	0.000746622	0.0639431	Dach2
Hist2h2bb	1.16582	-1.66416	-1.94012	0.547611	0.0425567	0.0684977	Hist2h2bb
Tstd1	-3.70131	-1.43626	2.57704	0.00390806	0.278142	0.0808923	Tstd1
Hbb-bh1	2.6145	1.48091	-1.76547	0.000223747	0.0998473	0.0823674	Hbb-bh1
Gm5601	1.52228	-1.08952	-1.65856	0.0342977	0.68495	0.0845753	Gm5601
Ugt1a7c	-3.3705	-1.69963	1.98307	0.000419202	0.0498716	0.0879527	Ugt1a7c
Gm11560	2.69909	1.62205	-1.66399	0.000171862	0.0233029	0.0942165	Gm11560
Gm12447	1.24412	2.0513	1.6488	0.282923	0.00233468	0.0946812	Gm12447
Rbm3os	-1.25588	1.36751	1.71742	0.316243	0.173893	0.1005	Rbm3os
Gdf15	-2.65615	-1.45273	1.82839	0.00510441	0.112676	0.130054	Gdf15
Lincenc1	2.55246	1.45945	-1.74892	0.00513681	0.091608	0.141559	Lincenc1
Plag1	-3.85142	-1.83671	2.09691	0.00133757	0.085694	0.147704	Plag1
Pdxk-ps	-1.61235	-1.03363	1.55989	0.0559887	0.860897	0.154172	Pdxk-ps
Mis18bp1	1.27616	2.69061	2.10835	0.550087	0.00761072	0.167695	Mis18bp1
Rnf125	-1.60516	-1.00112	1.60336	0.0599104	0.996249	0.172774	Rnf125
Klhl28	-1.51495	1.0105	1.53085	0.0711723	0.961778	0.179824	Klhl28
Lyrm7	1.38836	2.16403	1.5587	0.180179	0.00249033	0.185811	Lyrm7
G730003C15Rik	-1.20865	1.24792	1.50829	0.350536	0.34768	0.191652	G730003C15Rik
Slc5a5	-1.78651	-1.12905	1.58231	0.0347632	0.59388	0.192153	Slc5a5
Gm13594	1.46332	1.04448	-1.401	0.0470348	0.807916	0.195947	Gm13594
Fam178b	1.19489	1.79257	1.5002	0.46786	0.00528344	0.197021	Fam178b
Gm9824	1.1905	1.81927	1.52816	0.435313	0.0179376	0.198159	Gm9824
Ankrd32	-1.1226	1.6298	1.82962	0.736408	0.146639	0.212079	Ankrd32
Nutf2-ps1	1.7227	2.53275	1.47023	0.0190535	0.000320669	0.213477	Nutf2-ps1
Gpr63	-1.91963	-3.33778	-1.73876	0.0485221	0.000890395	0.218494	Gpr63
Tab3	1.56893	2.48819	1.58592	0.104886	0.00286017	0.233732	Tab3
Zfp119a	1.65871	2.60207	1.56873	0.0725026	0.00160945	0.240586	Zfp119a
Ccl5	1.60785	2.23979	1.39303	0.0351169	0.000290879	0.246151	Ccl5
Gm13073	1.06676	-1.42744	-1.52274	0.811913	0.170599	0.265252	Gm13073
Btn1a1	1.23169	-1.39793	-1.72182	0.557778	0.312351	0.267463	Btn1a1
Gm7324	-1.45186	-2.26909	-1.56288	0.225135	0.011218	0.296876	Gm7324
Hopxos	1.58102	2.62843	1.66249	0.31682	0.000137566	0.311997	Hopxos
Ppp1r1b	2.3507	1.54807	-1.51847	0.0165378	0.106163	0.326187	Ppp1r1b
Gm26881	2.19581	1.49874	-1.46511	0.00940949	0.143474	0.327115	Gm26881
Tas1r2	-1.66338	-1.18658	1.40183	0.0704514	0.45196	0.341834	Tas1r2
Zfp419	1.66889	-1.19118	-1.98794	0.325733	0.72997	0.346788	Zfp419
C030017K20Rik	-1.2929	1.02075	1.31974	0.246925	0.915541	0.347023	C030017K20Rik
Spata13	-1.4032	-2.1025	-1.49836	0.283917	0.0253946	0.362703	Spata13
Gm12976	3.03926	2.17768	-1.39564	0.000785153	0.00335041	0.368373	Gm12976
Sfn	-1.1389	-1.51161	-1.32725	0.552672	0.0813141	0.373829	Sfn
Gm28424	-1.33018	-2.36964	-1.78145	0.529309	0.0961591	0.395374	Gm28424
Rtn4rl1	-1.96141	-1.3293	1.47552	0.0590885	0.380695	0.40976	Rtn4rl1
Gm7638	3.78889	2.03484	-1.86201	0.0079379	0.274027	0.431664	Gm7638
2310014L17Rik	-1.35268	-1.81544	-1.34211	0.293438	0.0261623	0.43995	2310014L17Rik
Rpl18a-ps1	2.68648	3.9019	1.45242	0.0113601	0.000977785	0.460562	Rpl18a-ps1
Cib2	2.1724	1.65222	-1.31483	0.0105522	0.0536008	0.463822	Cib2
Zfp958	1.44924	1.94914	1.34494	0.216547	0.0386785	0.486429	Zfp958
Ltc4s	-1.00991	1.37213	1.38573	0.979932	0.230134	0.490136	Ltc4s
Zfp239	-1.26633	-1.0362	1.2221	0.309335	0.868227	0.524743	Zfp239
Dnm3	1.31834	1.57254	1.19282	0.207645	0.0221373	0.534805	Dnm3
A230072E10Rik	2.87963	2.40297	-1.19836	0.000236473	0.000260341	0.559034	A230072E10Rik
Prss30	1.70853	1.1635	-1.46844	0.339263	0.679926	0.56444	Prss30
Sez6l2	-1.9692	-1.61122	1.22218	0.0153916	0.0652813	0.575426	Sez6l2
Gm10154	4.04098	5.07282	1.25535	0.000356872	7.59675e-05	0.622739	Gm10154
Gm12138	1.10386	1.36163	1.23351	0.775954	0.345104	0.658745	Gm12138
Scml2	1.38793	1.18171	-1.17451	0.191117	0.537106	0.659292	Scml2
Gm16675	1.24219	1.04238	-1.19169	0.43558	0.891482	0.670082	Gm16675
Mettl7b	1.06478	-1.09676	-1.16781	0.826029	0.694855	0.675474	Mettl7b
Lat	-1.87562	-2.27675	-1.21387	0.0848889	0.0210598	0.688222	Lat
Rnpc3	2.32132	1.94214	-1.19524	0.0197604	0.0359204	0.691127	Rnpc3
Gm28730	-1.53206	-1.21565	1.26029	0.381889	0.622475	0.71134	Gm28730
Amigo1	-2.1651	-1.89124	1.14481	0.00640402	0.0243863	0.712905	Amigo1
Rps6-ps3	3.36677	2.97949	-1.12998	8.62865e-05	0.000111071	0.71604	Rps6-ps3
1700055D18Rik	1.07959	-1.1769	-1.27058	0.885266	0.728362	0.735456	1700055D18Rik
Zfp329	1.75092	1.53245	-1.14256	0.0492996	0.185797	0.748333	Zfp329
5830454E08Rik	1.3614	1.22126	-1.11475	0.258696	0.398932	0.760886	5830454E08Rik
Hyal3	1.11904	1.00025	-1.11876	0.67251	0.999237	0.763513	Hyal3
Nbn	1.79332	1.58796	-1.12932	0.0692259	0.114976	0.771286	Nbn
Gm11496	2.17534	2.01472	-1.07972	0.000792597	0.00457598	0.795446	Gm11496
Gm14002	1.82047	1.63186	-1.11558	0.0853489	0.0876604	0.800762	Gm14002
Gm8623	2.88019	2.42344	-1.18847	0.0678195	0.0787627	0.814123	Gm8623
Gm15708	1.03766	-1.03862	-1.07773	0.888105	0.879542	0.836526	Gm15708
Tm6sf1	1.21257	1.38478	1.14202	0.698719	0.437719	0.837736	Tm6sf1
Kif18a	1.62818	1.48195	-1.09868	0.182366	0.229787	0.844622	Kif18a
Gm11518	3.39378	3.10156	-1.09422	0.00238875	0.00194708	0.849818	Gm11518
Pcdhb5	-2.19029	-2.4468	-1.11711	0.0765055	0.0736952	0.862501	Pcdhb5
Vtn	-2.26683	-2.09377	1.08266	0.0259243	0.0306607	0.865614	Vtn
9230116N13Rik	1.22134	1.28819	1.05473	0.393494	0.293368	0.872494	9230116N13Rik
Gm13187	1.50045	1.57516	1.04979	0.0982482	0.0642404	0.883883	Gm13187
Mtss1	1.00298	1.10587	1.10259	0.995781	0.803219	0.88793	Mtss1
Gm10039	1.97538	2.04058	1.03301	0.00597652	0.00213109	0.914147	Gm10039
Dpf1	-1.45925	-1.52955	-1.04818	0.285777	0.169701	0.918694	Dpf1
Syde2	-1.19721	-1.17203	1.02148	0.430235	0.514956	0.948899	Syde2
Ikzf4	-1.14114	-1.16942	-1.02478	0.661513	0.512777	0.949089	Ikzf4
Fam26e	-1.06426	-1.03263	1.03063	0.863663	0.922619	0.950959	Fam26e
Rpl10-ps6	2.13291	2.18239	1.0232	0.0351513	0.0185196	0.959915	Rpl10-ps6
Gm20939	2.80273	2.76114	-1.01506	0.00180683	0.000839841	0.969184	Gm20939
Slc30a3	1.34582	1.33355	-1.00921	0.157326	0.27158	0.977757	Slc30a3
Dchs1	-1.34087	-4.48274	-3.34316	0.270796	5.94178e-05	0.00597386	Dchs1
Flrt1	-4.02377	-1.27807	3.14833	0.000516394	0.271933	0.0095051	Flrt1
H2-Ke6	-2.19713	1.50649	3.30995	0.0348245	0.18349	0.016763	H2-Ke6
A930007I19Rik	-1.12271	1.81021	2.03234	0.58401	0.00871766	0.0246399	A930007I19Rik
Gm15413	1.35697	-1.47259	-1.99826	0.17404	0.121432	0.044763	Gm15413
Mtfp1	-1.07584	-2.36959	-2.20255	0.79336	0.00727215	0.061655	Mtfp1
Letm2	-1.45601	1.08044	1.57312	0.0313511	0.651195	0.0673308	Letm2
Pot1b	1.22379	-1.8699	-2.28835	0.495711	0.0653414	0.0707877	Pot1b
Grap	2.30208	1.23932	-1.85753	0.00408561	0.295708	0.0711449	Grap
4732440D04Rik	-2.3517	-1.18203	1.98954	0.00517947	0.520091	0.080005	4732440D04Rik
Snora41	-3.42703	-1.52277	2.25053	0.00235608	0.151093	0.0869454	Snora41
Gemin4	1.58377	-1.4546	-2.30375	0.188243	0.25274	0.0875025	Gemin4
Mdk	-3.45416	-1.60388	2.15362	0.00355033	0.136176	0.12664	Mdk
Ncapg	1.13284	2.1933	1.93611	0.720757	0.0101198	0.149828	Ncapg
Gm11966	2.71852	4.06445	1.4951	4.29048e-05	6.9542e-07	0.151561	Gm11966
Gm13054	-2.08425	-4.28604	-2.05639	0.0460438	0.000747123	0.164972	Gm13054
Fbxl7	-1.31462	-2.17436	-1.65399	0.29003	0.0068513	0.176703	Fbxl7
Hspa1l	1.0597	-1.44109	-1.52712	0.797496	0.101811	0.185204	Hspa1l
Nupr1l	-1.13714	1.52272	1.73154	0.694698	0.201478	0.240204	Nupr1l
Gm10643	1.65345	1.16886	-1.41459	0.0270785	0.440057	0.24385	Gm10643
Ldb2	1.10584	-1.29036	-1.42693	0.630843	0.245519	0.244704	Ldb2
Igll1	1.33502	-1.12401	-1.50057	0.30461	0.590829	0.257229	Igll1
Gm21811	-1.01772	-1.48658	-1.4607	0.940259	0.128894	0.279492	Gm21811
Klhl29	-1.50146	1.10253	1.65541	0.24535	0.748933	0.279871	Klhl29
Znrd1as	1.61331	2.15502	1.33578	0.0153385	0.00100738	0.291177	Znrd1as
Chd7	-1.82225	-1.32596	1.37429	0.0146527	0.162428	0.295871	Chd7
Gm12352	-1.85644	-3.27434	-1.76377	0.119705	0.00475619	0.298055	Gm12352
Negr1	1.01923	1.43982	1.41265	0.937854	0.108429	0.299594	Negr1
C430042M11Rik	1.35559	1.81437	1.33843	0.16873	0.00399696	0.310256	C430042M11Rik
Nol8	1.66685	2.45936	1.47545	0.0716769	0.00359049	0.319504	Nol8
Gm29152	1.36854	1.76848	1.29224	0.113502	0.00454035	0.334463	Gm29152
4930597O21Rik	3.37753	2.21888	-1.52218	0.000905241	0.0207367	0.353482	4930597O21Rik
Evi2a	-1.12207	1.12765	1.2653	0.496584	0.532536	0.361497	Evi2a
RP24-253I2.1	1.33588	-1.06811	-1.42687	0.289788	0.811879	0.362717	RP24-253I2.1
Npas3	1.02008	1.35753	1.3308	0.932833	0.184208	0.38524	Npas3
1700108F19Rik	1.41383	1.81272	1.28214	0.127848	0.00321787	0.385543	1700108F19Rik
Fxyd3	-1.09153	1.28732	1.40515	0.78977	0.283066	0.401648	Fxyd3
Gm6356	2.01217	1.55131	-1.29708	0.00704145	0.0637319	0.427869	Gm6356
Gm27012	1.56734	1.25492	-1.24896	0.0466276	0.224583	0.433579	Gm27012
Gm14232	-1.30638	-1.75837	-1.34598	0.37338	0.0797969	0.490767	Gm14232
Acap1	1.34285	1.68345	1.25364	0.211447	0.0377163	0.49628	Acap1
Gm16464	1.02069	1.38935	1.36119	0.945221	0.339874	0.498154	Gm16464
AA987161	1.86924	2.55956	1.3693	0.0768648	0.00836472	0.504409	AA987161
Gm16230	2.53842	2.07917	-1.22088	0.000386525	0.00214874	0.511497	Gm16230
Itih3	-3.26051	-2.27274	1.43462	0.0168042	0.0126856	0.511863	Itih3
Klra4	2.6154	2.22693	-1.17444	1.48534e-05	0.000268838	0.517754	Klra4
Gm24119	-1.29756	1.03849	1.3475	0.432317	0.906516	0.519112	Gm24119
Pbld1	-1.01985	1.24628	1.27101	0.942241	0.393834	0.522285	Pbld1
Trim6	-1.65814	-2.12931	-1.28416	0.0721818	0.0145445	0.52512	Trim6
Susd1	1.93373	1.61118	-1.20019	0.00622848	0.021722	0.531819	Susd1
P2ry6	1.24118	1.06323	-1.16736	0.258233	0.731849	0.552371	P2ry6
Pcdhgb6	-4.06855	-5.38756	-1.3242	0.000336481	0.000103949	0.557277	Pcdhgb6
Mir27b	-5.39858	-3.8085	1.41751	0.00138674	0.00275304	0.563776	Mir27b
D430018E03Rik	-10.4625	-7.40653	1.41261	4.28971e-05	0.000100874	0.572629	D430018E03Rik
Stard6	2.89546	2.34937	-1.23244	0.000469439	0.00507876	0.577077	Stard6
Eepd1	-1.40318	-1.11681	1.25641	0.297872	0.66963	0.580849	Eepd1
Gm26707	-1.13726	1.02459	1.16522	0.516235	0.90218	0.585189	Gm26707
Dnd1	-1.64731	-1.29328	1.27374	0.108844	0.431065	0.585402	Dnd1
Syt3	1.07987	1.32918	1.23087	0.793247	0.246547	0.585508	Syt3
Gm5611	2.15508	1.74519	-1.23487	0.0119694	0.0733523	0.606566	Gm5611
Zfp874a	1.64175	1.98519	1.2092	0.0715993	0.0193381	0.616533	Zfp874a
Arntl2	-1.15805	-1.38631	-1.19711	0.584534	0.206443	0.626023	Arntl2
Gm21399	1.61698	1.41717	-1.14099	0.0319973	0.102397	0.654672	Gm21399
Gm4202	1.25557	1.06796	-1.17567	0.406179	0.784981	0.656405	Gm4202
Gm10136	4.76077	3.67027	-1.29712	0.00200643	0.00440178	0.665338	Gm10136
Inpp5j	-2.39386	-1.73207	1.38208	0.214548	0.274218	0.703162	Inpp5j
Tmem116	1.07233	-1.03944	-1.11462	0.738557	0.846686	0.708011	Tmem116
Gm7079	3.2703	4.04175	1.2359	0.00434245	0.00883384	0.72863	Gm7079
Runx3	1.57834	1.31949	-1.19617	0.319484	0.409211	0.750048	Runx3
4933407K13Rik	-1.51033	-1.35248	1.11671	0.0899362	0.261832	0.754747	4933407K13Rik
4930506M07Rik	-1.44975	-1.57747	-1.0881	0.0745277	0.0348812	0.766892	4930506M07Rik
mmu-mir-191	-1.16341	-1.09738	1.06017	0.401188	0.587419	0.813103	mmu-mir-191
Ces2f	-1.58082	-1.79857	-1.13775	0.319862	0.110946	0.823065	Ces2f
Gm10167	1.10754	1.19508	1.07904	0.696389	0.424757	0.824286	Gm10167
Zfp382	-1.07036	-1.16472	-1.08816	0.812605	0.577903	0.831036	Zfp382
2015-09-04	1.2348	1.08641	-1.13658	0.684576	0.805929	0.835984	2015-09-04
Rac2	1.24222	1.40648	1.13224	0.691867	0.215452	0.838504	Rac2
Gm5045	3.39514	3.21953	-1.05455	5.12057e-06	6.03452e-06	0.846101	Gm5045
Rps19-ps3	1.95151	2.08119	1.06645	0.0156172	0.00740809	0.85626	Rps19-ps3
1110020A21Rik	2.09701	1.98151	-1.05829	0.011752	0.0106069	0.87604	1110020A21Rik
Zfp354a	1.00781	1.06855	1.06027	0.979096	0.816632	0.887128	Zfp354a
Trmt112-ps2	1.62395	1.71281	1.05472	0.0821323	0.05705	0.888312	Trmt112-ps2
Gm4799	1.88662	1.80842	-1.04324	0.00809199	0.0160276	0.89275	Gm4799
Msh3	1.24687	1.30634	1.04769	0.406761	0.286863	0.897375	Msh3
Gm27861	-4.94369	-4.58416	1.07843	0.0023185	0.000908448	0.90053	Gm27861
Akt2-ps	-1.02008	1.01693	1.03734	0.940362	0.946782	0.920176	Akt2-ps
Catsperg1	-3.14299	-3.01313	1.0431	0.00182042	0.00284568	0.926328	Catsperg1
Fcgbp	-6.00203	-5.7926	1.03615	6.39688e-05	0.000170787	0.945558	Fcgbp
Gnmt	-1.24584	-1.21589	1.02463	0.505898	0.492593	0.955243	Gnmt
Efcab11	1.53345	1.51479	-1.01232	0.0360792	0.0247505	0.962125	Efcab11
Gm16008	-3.32377	-3.25325	1.02168	0.00241186	0.00214474	0.964596	Gm16008
Gm10614	1.17897	1.18703	1.00683	0.472571	0.506737	0.984163	Gm10614
Gm21992	-4.18297	-1.18057	3.54319	1.18076e-05	0.421652	0.00077239	Gm21992
Fam227a	-3.09443	-1.19505	2.58937	0.000897171	0.462874	0.019489	Fam227a
Vash1	1.71579	-1.36119	-2.33551	0.0503005	0.238969	0.0302401	Vash1
Apon	-1.06733	-2.62853	-2.46272	0.822701	0.00330489	0.0389141	Apon
RP23-348C6.3	-3.49229	-1.51639	2.30303	0.000574069	0.0911142	0.0418898	RP23-348C6.3
Gm10638	1.03539	1.84638	1.78327	0.860166	0.00358549	0.0441476	Gm10638
Zfp758	1.06348	2.40316	2.2597	0.858508	0.0154572	0.101652	Zfp758
4930481B07Rik	1.64785	-1.19903	-1.97583	0.0975135	0.528474	0.107117	4930481B07Rik
Gm12286	1.88783	2.6904	1.42513	0.000469915	8.34824e-06	0.126834	Gm12286
Gm6344	3.08786	1.99834	-1.54521	1.72981e-05	0.00212545	0.132533	Gm6344
Gm14401	1.77766	1.03698	-1.71425	0.0226674	0.888596	0.135047	Gm14401
Usp50	2.60311	1.69283	-1.53773	0.000334363	0.00873541	0.144969	Usp50
Oas1c	1.09298	1.66787	1.52598	0.647164	0.0283475	0.158692	Oas1c
Gm12263	-1.05842	-1.72345	-1.62832	0.815091	0.0297058	0.159607	Gm12263
Ldb3	-1.79321	-1.11463	1.60879	0.0735853	0.629267	0.225348	Ldb3
Isoc2b	1.06113	1.37395	1.2948	0.685493	0.059634	0.242898	Isoc2b
Npm2	-2.48989	-1.45915	1.7064	0.0136471	0.22537	0.250526	Npm2
Pla2g4b	-8.90621	-4.29719	2.07257	0.000151378	0.00209969	0.252195	Pla2g4b
Gm15445	-5.35043	-11.2007	-2.09343	0.00120714	5.73083e-05	0.264088	Gm15445
2210406O10Rik	1.37398	2.08705	1.51899	0.216792	0.0128991	0.266833	2210406O10Rik
Wdr38	1.19543	1.66843	1.39568	0.399383	0.0284498	0.278741	Wdr38
Gm4285	1.16823	1.58704	1.3585	0.416933	0.0412702	0.290966	Gm4285
C730034F03Rik	-2.48719	-1.46421	1.69865	0.019029	0.274154	0.293739	C730034F03Rik
Ifi202b	2.33418	3.80328	1.62939	0.0109223	0.00133282	0.306473	Ifi202b
Arl11	1.04101	1.50561	1.4463	0.88878	0.0659867	0.308548	Arl11
Gm10658	1.62606	1.24735	-1.3036	0.0174375	0.244804	0.324383	Gm10658
Sla	1.66688	1.11781	-1.49119	0.171756	0.645002	0.365792	Sla
Zfp867	-1.08372	1.2451	1.34934	0.73483	0.350202	0.371427	Zfp867
Fpgt	1.0339	1.4069	1.36077	0.891397	0.190637	0.387492	Fpgt
4933427E11Rik	1.64067	1.20038	-1.3668	0.108216	0.521325	0.450277	4933427E11Rik
4930526A20Rik	1.9324	1.49244	-1.29479	0.0194853	0.0901508	0.458776	4930526A20Rik
B230319C09Rik	1.43538	1.11621	-1.28594	0.132943	0.665867	0.468881	B230319C09Rik
Celsr3	-3.83364	-2.63842	1.453	0.00387039	0.00530853	0.473513	Celsr3
4833417C18Rik	1.4232	1.71745	1.20675	0.0737897	0.00796464	0.479558	4833417C18Rik
Trim71	-1.45165	-1.86266	-1.28313	0.156919	0.0272853	0.499915	Trim71
Pparg	-1.13333	1.12253	1.2722	0.650794	0.628777	0.511384	Pparg
Sp110	1.6218	1.93888	1.19551	0.0230914	0.00194021	0.513663	Sp110
Ppp1r3f	-1.26675	-1.8299	-1.44457	0.571568	0.149129	0.529681	Ppp1r3f
Taco1os	2.08429	2.50286	1.20082	0.00168445	0.000285369	0.532109	Taco1os
Egf	-1.52766	-1.1417	1.33806	0.203321	0.719498	0.555559	Egf
2310010G23Rik	2.05092	1.68803	-1.21498	0.00552719	0.0371506	0.558575	2310010G23Rik
Tpm3-rs7	1.87397	1.5667	-1.19612	0.0178373	0.026569	0.564526	Tpm3-rs7
4930524J08Rik	1.14344	-1.03477	-1.1832	0.552736	0.866155	0.579893	4930524J08Rik
A930012O16Rik	1.13534	1.32335	1.1656	0.517841	0.162471	0.580422	A930012O16Rik
5730596B20Rik	-1.64831	-1.28248	1.28525	0.181091	0.405128	0.594499	5730596B20Rik
Rpl35a-ps4	3.31136	2.93635	-1.12771	9.23468e-07	4.99165e-06	0.620551	Rpl35a-ps4
Sp100	1.52918	1.78475	1.16713	0.113123	0.0186925	0.655016	Sp100
Nhlrc4	1.09822	-1.13263	-1.24387	0.821003	0.686797	0.673074	Nhlrc4
Ggt5	-2.87946	-3.42767	-1.19039	0.00288862	0.000272223	0.678391	Ggt5
Gm3362	1.45746	1.28002	-1.13862	0.106141	0.297858	0.689542	Gm3362
4933427D06Rik	-1.83625	-1.51068	1.21551	0.132357	0.176174	0.691968	4933427D06Rik
Zfand4	-1.03229	1.10194	1.13751	0.895924	0.660412	0.694997	Zfand4
RP23-415E17.1	1.28777	1.49776	1.16307	0.382858	0.18181	0.714098	RP23-415E17.1
Rps2-ps5	3.23095	3.72799	1.15384	0.000508426	0.000252059	0.727358	Rps2-ps5
Snord16a	1.26913	1.39168	1.09657	0.241218	0.094352	0.738372	Snord16a
BC039771	1.42766	1.26903	-1.12501	0.22324	0.329695	0.75343	BC039771
Gm29340	1.36717	1.50607	1.1016	0.188594	0.0590248	0.755796	Gm29340
Trpm3	-1.07193	1.03532	1.10978	0.800356	0.890562	0.780096	Trpm3
Lysmd3	-1.53985	-1.37011	1.12389	0.183436	0.31971	0.793015	Lysmd3
Gm5566	2.48555	2.73486	1.10031	0.0023776	0.000777806	0.794	Gm5566
Cep295	1.37217	1.20949	-1.1345	0.375352	0.619907	0.80852	Cep295
Rps2-ps6	2.02875	1.88706	-1.07509	0.00321566	0.00695874	0.809528	Rps2-ps6
A330035P11Rik	1.38388	1.46926	1.06169	0.228253	0.174542	0.875616	A330035P11Rik
Gm10925	13.7079	15.2061	1.1093	0.000223201	5.83043e-05	0.895544	Gm10925
Gm5822	3.85897	3.6729	-1.05066	9.03203e-05	0.000111778	0.898248	Gm5822
Mrvi1	1.04086	1.09002	1.04724	0.891024	0.686318	0.898447	Mrvi1
Slc30a2	2.1438	2.06449	-1.03842	0.00309682	0.00122566	0.899507	Slc30a2
A830010M20Rik	-1.07378	-1.01974	1.053	0.80799	0.948139	0.90203	A830010M20Rik
Hba-a1	1.65797	1.73305	1.04528	0.0928119	0.0517532	0.910616	Hba-a1
Krt86	1.38143	1.34204	-1.02936	0.137792	0.173444	0.922739	Krt86
A230060F14Rik	1.12553	1.09134	-1.03133	0.648087	0.716918	0.93038	A230060F14Rik
Zfp871	-2.63129	-2.53073	1.03974	0.0112158	0.0244015	0.940122	Zfp871
Hephl1	-1.15745	-1.19031	-1.02839	0.660828	0.497852	0.946751	Hephl1
Gm12915	1.11233	1.09006	-1.02043	0.694227	0.724042	0.95569	Gm12915
Gm28557	1.28678	1.25712	-1.0236	0.432305	0.515861	0.960696	Gm28557
Ptafr	-1.55432	-1.59709	-1.02752	0.343612	0.203608	0.962941	Ptafr
Ctsf	1.55847	1.53513	-1.0152	0.157621	0.0813034	0.968806	Ctsf
Gm9726	1.00842	-1.00168	-1.01011	0.974613	0.994288	0.977222	Gm9726
Mmp9	-2.16793	-2.1363	1.01481	0.0625698	0.0509411	0.978328	Mmp9
Jrkl	-1.03439	-1.03669	-1.00223	0.928665	0.921852	0.996626	Jrkl
Rad9b	-1.87842	1.44049	2.70585	0.00677033	0.0831633	0.00266094	Rad9b
Gm17349	1.29171	-2.09233	-2.70268	0.26497	0.0054804	0.00640004	Gm17349
Tcea3	1.86689	1.01617	-1.83719	0.000859588	0.930783	0.0207824	Tcea3
Tbkbp1	-6.14833	-1.78628	3.44198	0.000222816	0.0569549	0.0209633	Tbkbp1
Fbxo24	1.5631	-1.24749	-1.94996	0.0297698	0.309813	0.030079	Fbxo24
Gm12052	-1.51025	1.57095	2.37253	0.217811	0.0537322	0.0396878	Gm12052
Naaladl1	-4.72693	-1.74746	2.70503	0.00108551	0.0667233	0.0586539	Naaladl1
RP23-398K14.4	-1.40768	-2.49815	-1.77465	0.102364	0.000842809	0.0753458	RP23-398K14.4
Snora16a	-1.31163	-3.12689	-2.38397	0.422188	0.0041842	0.0871179	Snora16a
Rps15a-ps5	6.3482	2.87776	-2.20595	2.65705e-05	0.00295652	0.0989861	Rps15a-ps5
Tmeff2	-1.63026	-3.47875	-2.13386	0.0868242	0.00187375	0.100031	Tmeff2
Gm12416	1.62616	2.59339	1.59479	0.0195265	0.000265675	0.118637	Gm12416
Zfp354c	-1.01229	1.57272	1.59205	0.95217	0.042156	0.124244	Zfp354c
Acot11	-1.87276	1.10071	2.06137	0.120098	0.706364	0.132344	Acot11
Pnldc1	-2.32264	-1.2765	1.81954	0.0153494	0.378428	0.166628	Pnldc1
Dfna5	-1.09959	1.60421	1.76397	0.791492	0.0899053	0.214548	Dfna5
2500002B13Rik	1.654	1.15313	-1.43436	0.023517	0.469657	0.214748	2500002B13Rik
4430402I18Rik	2.26424	1.57932	-1.43368	0.000562311	0.0397876	0.222603	4430402I18Rik
Zfp62	1.07344	2.06822	1.92672	0.846353	0.074695	0.229171	Zfp62
Rpph1	1.00631	-1.74963	-1.76067	0.985103	0.0934122	0.233119	Rpph1
Cep70	1.61253	2.25464	1.3982	0.0240016	0.00066752	0.244039	Cep70
Gm17315	1.08706	-1.25872	-1.36831	0.66339	0.244503	0.258195	Gm17315
Fstl4	1.03343	-1.9475	-2.01259	0.948904	0.0567887	0.260961	Fstl4
2510046G10Rik	1.77066	2.30597	1.30232	0.00226019	8.55637e-05	0.270695	2510046G10Rik
Mblac2	-1.18116	1.22335	1.44497	0.504562	0.400797	0.291223	Mblac2
Cyp27b1	-2.15187	-1.44949	1.48457	0.0107659	0.149104	0.294229	Cyp27b1
Zfp248	-1.01934	1.52606	1.55557	0.950091	0.149637	0.297956	Zfp248
Slc13a4	1.65768	-1.12585	-1.8663	0.362276	0.705445	0.329457	Slc13a4
Gm11175	-1.06772	1.34957	1.44096	0.816775	0.23785	0.338306	Gm11175
Gm16378	1.54802	1.02899	-1.50441	0.181109	0.921503	0.349088	Gm16378
Gm13563	-3.06649	-2.34404	1.30821	2.20217e-05	0.00072439	0.366773	Gm13563
Mlph	1.79789	1.09998	-1.63448	0.179256	0.77269	0.367015	Mlph
Ankrd1	1.84462	2.55673	1.38605	0.0213187	0.00322019	0.388264	Ankrd1
Gm996	-2.98056	-2.02695	1.47047	0.00308168	0.0304767	0.392927	Gm996
Gm26534	-1.08301	1.14798	1.24328	0.64201	0.47274	0.400083	Gm26534
Prdm11	-1.81851	-1.38914	1.30909	0.0108891	0.176106	0.403712	Prdm11
Ovgp1	-1.69828	-2.30338	-1.3563	0.0644429	0.00345145	0.416931	Ovgp1
Rpl36a-ps1	5.02399	7.1423	1.42164	0.000223222	1.04051e-05	0.476005	Rpl36a-ps1
Gm20342	-1.65217	-1.25628	1.31513	0.116654	0.422149	0.515067	Gm20342
Gm6542	1.27325	1.04542	-1.21793	0.292475	0.854495	0.553551	Gm6542
Gm28661	5.16921	7.0224	1.35851	0.000179279	4.13567e-05	0.554057	Gm28661
Gm17828	-1.97391	-2.73829	-1.38724	0.0991355	0.0222551	0.567843	Gm17828
Gm11769	1.9564	1.621	-1.20691	0.0165687	0.0587509	0.597484	Gm11769
A430057M04Rik	1.04261	1.23099	1.18067	0.860813	0.324372	0.600614	A430057M04Rik
A430033K04Rik	1.1499	1.4041	1.22107	0.622333	0.194804	0.601667	A430033K04Rik
Ecscr	1.20387	1.57534	1.30857	0.68288	0.0922422	0.607831	Ecscr
Aspn	1.75964	2.41172	1.37057	0.3162	0.00807443	0.619287	Aspn
Batf2	1.2606	1.04578	-1.20542	0.399806	0.863803	0.621499	Batf2
Esyt3	-1.7742	-2.16952	-1.22281	0.104165	0.00795685	0.64146	Esyt3
Gm9816	-1.03857	-1.21989	-1.17458	0.886472	0.418312	0.655613	Gm9816
Mastl	1.76738	2.03944	1.15393	0.0324091	0.00241961	0.659176	Mastl
Aknad1	1.90434	2.18869	1.14932	0.0113189	0.00261112	0.670243	Aknad1
Gm6170	3.28324	4.06536	1.23821	0.00317597	0.00111592	0.677796	Gm6170
Armcx4	-1.03965	1.06523	1.10747	0.806704	0.746915	0.685967	Armcx4
Gm6311	2.40753	3.30405	1.37238	0.220108	0.0740098	0.739297	Gm6311
Mfsd6	1.44461	1.31555	-1.09811	0.0907628	0.178246	0.745892	Mfsd6
Ankrd26	1.28761	1.43864	1.1173	0.347656	0.210343	0.775881	Ankrd26
Gm10029	2.91065	2.35729	-1.23474	0.080426	0.073146	0.776897	Gm10029
Aspa	1.50623	1.65812	1.10084	0.0976408	0.0546477	0.780985	Aspa
Rpsa-ps11	2.01293	2.22269	1.10421	0.0100853	0.00853532	0.789193	Rpsa-ps11
Tmod4	-3.14457	-2.79623	1.12457	0.00168451	0.00317784	0.790634	Tmod4
Gm15265	1.12839	1.04998	-1.07468	0.543222	0.792736	0.790656	Gm15265
Zfp563	1.20762	1.12139	-1.0769	0.417601	0.628868	0.822593	Zfp563
Gm5637	2.2983	2.4483	1.06526	0.00173965	0.0005819	0.842792	Gm5637
Lmbrd2	-1.31127	-1.45586	-1.11026	0.476695	0.323968	0.844535	Lmbrd2
Zfp345	1.84411	1.72753	-1.06749	0.0177738	0.0346219	0.848042	Zfp345
2810029C07Rik	-1.09632	-1.15094	-1.04982	0.68823	0.466959	0.870661	2810029C07Rik
Gm13192	4.35403	4.70553	1.08073	0.000387607	0.000166809	0.871832	Gm13192
Gm26559	1.55251	1.49218	-1.04043	0.029577	0.0605972	0.886486	Gm26559
Sh2d4a	1.31261	1.24932	-1.05065	0.320699	0.348809	0.890237	Sh2d4a
Ereg	1.72696	1.6325	-1.05786	0.126983	0.143151	0.905784	Ereg
Gm10157	1.85064	1.77674	-1.0416	0.0263174	0.0296559	0.909347	Gm10157
Gm8349	2.09397	2.2178	1.05914	0.0386864	0.086775	0.918187	Gm8349
Gm11400	1.06992	1.11126	1.03864	0.803719	0.690525	0.920352	Gm11400
Syngr1	-1.78471	-1.71366	1.04146	0.0921244	0.0510397	0.92328	Syngr1
Adamtsl2	-1.22973	-1.28278	-1.04314	0.692308	0.232377	0.939898	Adamtsl2
Grk4	-1.10403	-1.0511	1.05035	0.841458	0.910592	0.941063	Grk4
Casp8ap2	1.38907	1.34767	-1.03072	0.328534	0.377641	0.948822	Casp8ap2
Rpsa-ps9	2.62086	2.60163	-1.00739	0.000234177	0.00021033	0.98052	Rpsa-ps9
Gm11223	-1.33217	-1.32712	1.0038	0.561486	0.3895	0.994868	Gm11223
Osbp2	1.05729	1.05425	-1.00288	0.890973	0.86	0.995448	Osbp2
Snora31	-1.13095	-3.4587	-3.05822	0.579564	0.000115426	0.00361875	Snora31
Snord72	-3.21988	-1.26441	2.54655	0.000155123	0.296681	0.0108207	Snord72
Gm26651	-2.11841	1.13198	2.398	0.0139131	0.635129	0.0320649	Gm26651
Gm12500	-2.32535	1.11476	2.5922	0.0190108	0.671325	0.0331744	Gm12500
Gsdma	2.11136	1.07233	-1.96895	0.00556362	0.730036	0.0423311	Gsdma
Gm14139	1.42631	2.39168	1.67683	0.0429505	0.00012121	0.0473558	Gm14139
Ryr1	1.03926	-2.32789	-2.41929	0.901546	0.00934942	0.0509434	Ryr1
Gm13461	2.59281	1.30598	-1.98534	0.000836777	0.253278	0.0515956	Gm13461
Bub1	1.43278	2.71522	1.89507	0.174547	3.03765e-05	0.0559189	Bub1
Syp	2.93826	1.65106	-1.77962	5.30749e-05	0.0277932	0.0658352	Syp
Gm3555	-1.11228	-2.20418	-1.98167	0.670028	0.00539132	0.0668268	Gm3555
Cracr2a	-3.3834	-1.80577	1.87366	0.000185341	0.0179375	0.0869634	Cracr2a
Cdkl5	1.49037	-1.26556	-1.88614	0.14143	0.342029	0.0899422	Cdkl5
Cenpe	1.19856	2.29709	1.91654	0.54693	0.00118132	0.0924044	Cenpe
Gm12070	1.87316	1.11906	-1.67387	0.00860217	0.59752	0.101749	Gm12070
Rttn	1.29356	-1.59584	-2.06431	0.396052	0.138129	0.103096	Rttn
Gm12663	1.18438	-1.70369	-2.01783	0.564551	0.106075	0.116285	Gm12663
Gm29294	-2.63182	-1.50147	1.75283	0.0015311	0.0856392	0.119441	Gm29294
Rpl7a-ps5	2.09315	1.35865	-1.54061	0.00120266	0.140509	0.136499	Rpl7a-ps5
9130024F11Rik	-1.57012	1.01615	1.59548	0.0549592	0.945331	0.159558	9130024F11Rik
C230037L18Rik	1.38578	-1.27288	-1.76393	0.228907	0.413589	0.162134	C230037L18Rik
BC025920	1.1482	-1.63693	-1.87951	0.638679	0.144946	0.163002	BC025920
Gm11353	3.30563	2.00864	-1.64571	0.000100914	0.0136218	0.174812	Gm11353
Msantd1	-2.46584	-1.44317	1.70863	0.00852829	0.1345	0.181905	Msantd1
B930094E09Rik	1.25348	-1.24877	-1.5653	0.318734	0.361094	0.182927	B930094E09Rik
Cox16	1.83987	1.23887	-1.48512	0.0070463	0.333454	0.196366	Cox16
Gm8325	1.32653	-1.14584	-1.51999	0.219091	0.555841	0.203368	Gm8325
Ptchd4	-1.2734	1.18802	1.51282	0.305972	0.44604	0.210064	Ptchd4
Gm15832	-2.22356	-1.28069	1.73623	0.0220791	0.410007	0.219562	Gm15832
Gpsm3	2.29965	1.58246	-1.45321	0.00139976	0.0343552	0.227731	Gpsm3
Rufy4	1.69057	1.16846	-1.44683	0.0380911	0.44552	0.24634	Rufy4
Gm10293	1.47159	1.03874	-1.41671	0.102693	0.851134	0.261686	Gm10293
Pus3	1.70215	2.38431	1.40076	0.0218342	0.000858316	0.2838	Pus3
Gm7027	3.02802	2.18163	-1.38796	9.43093e-05	0.00119897	0.29345	Gm7027
S100a14	1.50946	1.12138	-1.34607	0.0594864	0.556611	0.303013	S100a14
E030042O20Rik	1.03733	-1.39597	-1.44808	0.887045	0.225771	0.327711	E030042O20Rik
Gm10036	4.20942	3.21153	-1.31072	6.85979e-07	5.82573e-06	0.331036	Gm10036
Gm6288	-1.23053	1.14877	1.4136	0.423594	0.572978	0.335754	Gm6288
Podn	1.66732	1.13874	-1.46417	0.110724	0.603132	0.343003	Podn
Ankrd35	1.1496	-1.13797	-1.3082	0.477061	0.524222	0.344007	Ankrd35
Rps12-ps10	2.89721	3.70961	1.28041	1.00548e-05	1.57637e-06	0.354663	Rps12-ps10
Gm5874	-1.01755	1.3301	1.35344	0.940181	0.231787	0.363511	Gm5874
Chrnb2	-1.32711	-1.76863	-1.33269	0.175351	0.0275463	0.368832	Chrnb2
Gm16586	-1.35999	1.27949	1.74008	0.514108	0.548013	0.377817	Gm16586
Rpl3-ps2	2.71572	1.50796	-1.80092	0.0295553	0.446169	0.395893	Rpl3-ps2
Myo1a	-1.82281	-2.50269	-1.37298	0.0662159	0.00184906	0.436283	Myo1a
Tctex1d4	1.15613	-1.05343	-1.2179	0.403958	0.786561	0.448281	Tctex1d4
Gm26722	1.23678	1.49855	1.21165	0.23453	0.0434969	0.460164	Gm26722
DHX30	-1.73452	-2.3641	-1.36297	0.0812569	0.0119354	0.480138	DHX30
A930038B10Rik	1.0136	-1.2316	-1.24835	0.9549	0.337952	0.492471	A930038B10Rik
Rps15a-ps4	3.01396	2.34344	-1.28613	0.000277798	0.0047314	0.496573	Rps15a-ps4
Capn11	-1.41249	-1.02112	1.38328	0.321463	0.949937	0.500339	Capn11
1700034E13Rik	2.12621	2.51259	1.18173	0.000618244	3.74539e-05	0.514636	1700034E13Rik
Tmem154	-1.19022	1.23304	1.4676	0.742675	0.434898	0.519841	Tmem154
Ranbp6	1.46465	1.86482	1.27322	0.167645	0.0280157	0.525074	Ranbp6
Tmem63c	-2.55164	-1.91059	1.33552	0.0148416	0.0359083	0.529379	Tmem63c
Rps12-ps3	1.46783	-1.0419	-1.52934	0.396325	0.935547	0.532501	Rps12-ps3
Plxnb3	-1.27307	-1.68182	-1.32107	0.493026	0.0757851	0.536669	Plxnb3
Plscr2	1.57817	2.01934	1.27955	0.196223	0.00411889	0.54777	Plscr2
Hes7	-1.00355	-1.23155	-1.22719	0.988815	0.379915	0.554874	Hes7
Cbx7	-2.56367	-2.10286	1.21914	0.000646098	0.00535739	0.555067	Cbx7
Gm9531	1.71212	2.13462	1.24677	0.0678167	0.0129318	0.579653	Gm9531
1810010H24Rik	-1.09782	1.08293	1.18887	0.682351	0.721957	0.589018	1810010H24Rik
2210404O09Rik	1.70082	1.48619	-1.14442	0.00572987	0.0421908	0.594336	2210404O09Rik
Gm6556	1.05508	-1.09429	-1.15457	0.806265	0.66945	0.636732	Gm6556
Lrrc17	-1.6709	-1.40649	1.18799	0.0855868	0.157067	0.642769	Lrrc17
BC003331	1.08636	1.33093	1.22512	0.792574	0.403599	0.661535	BC003331
B130024G19Rik	-3.48714	-2.9211	1.19378	0.000346421	0.00218695	0.67517	B130024G19Rik
2900089D17Rik	-1.13093	-1.2503	-1.10555	0.488383	0.221622	0.690365	2900089D17Rik
Zfp869	-1.63902	-1.38547	1.18301	0.143055	0.324108	0.716694	Zfp869
Lef1	-1.71735	-2.02273	-1.17782	0.131836	0.032085	0.72514	Lef1
Gm9922	1.40507	1.25719	-1.11762	0.143453	0.310006	0.725975	Gm9922
Rhbdl1	-7.59443	-9.11968	-1.20084	2.4706e-05	1.05779e-05	0.728921	Rhbdl1
Ptplad2	1.68123	1.50556	-1.11668	0.0665485	0.0519786	0.742965	Ptplad2
Tex9	-1.38069	-1.24235	1.11135	0.260878	0.437415	0.789633	Tex9
1700123M08Rik	1.675	1.789	1.06806	0.012369	0.0035976	0.799388	1700123M08Rik
Gm12854	1.75028	1.62999	-1.07379	0.017457	0.0278815	0.81299	Gm12854
Tnnt3	-1.29352	-1.41077	-1.09065	0.345157	0.203107	0.81828	Tnnt3
Krt10	1.46796	1.37319	-1.06901	0.08366	0.13224	0.821135	Krt10
Gm17399	1.01667	1.0704	1.05285	0.928123	0.734307	0.84955	Gm17399
4933417D19Rik	-1.05323	-1.00681	1.04611	0.77302	0.969294	0.857902	4933417D19Rik
Gm16973	-1.5485	-1.4444	1.07207	0.218229	0.282438	0.885721	Gm16973
Ppcs	-1.31927	-1.39595	-1.05813	0.333576	0.236201	0.886395	Ppcs
Mfng	1.0335	1.07557	1.04071	0.917342	0.7157	0.915275	Mfng
Mcam	-1.13891	-1.11453	1.02187	0.676645	0.660891	0.956533	Mcam
Pamr1	-1.0779	-1.10883	-1.02869	0.891139	0.675399	0.962448	Pamr1
2810455O05Rik	-1.04152	-1.02611	1.01502	0.888102	0.917771	0.968863	2810455O05Rik
Upk3bl	1.23288	1.22347	-1.00769	0.237626	0.271857	0.975614	Upk3bl
Agrp	1.30767	1.29276	-1.01153	0.40897	0.33888	0.978061	Agrp
Phospho1	1.14469	1.16047	1.01379	0.745211	0.674592	0.979972	Phospho1
Prex1	-1.65279	-1.66809	-1.00926	0.289519	0.18381	0.987737	Prex1
Bbs12	1.1336	1.12934	-1.00377	0.604927	0.616056	0.991222	Bbs12
Gm9025	-2.6262	1.33747	3.51247	0.0154421	0.155045	0.00669474	Gm9025
H60b	-4.81283	-1.86616	2.57901	5.47477e-05	0.0307086	0.030053	H60b
Oaz2-ps	-1.34504	1.4981	2.015	0.224995	0.0579823	0.0357545	Oaz2-ps
Mir351	-2.88478	-1.73667	1.6611	0.000179096	0.0133455	0.111901	Mir351
Riiad1	-4.36095	-1.92882	2.26094	0.00106252	0.0500399	0.11479	Riiad1
Ifit2	1.37855	2.4589	1.78369	0.229425	0.00377785	0.13979	Ifit2
6230400D17Rik	1.54297	2.2498	1.4581	0.024297	0.00018777	0.146289	6230400D17Rik
Rpl35a-ps3	2.99651	1.95413	-1.53343	2.84158e-05	0.00362246	0.148564	Rpl35a-ps3
Tmie	-1.58312	1.20878	1.91365	0.214776	0.439889	0.148773	Tmie
Ccdc62	1.10255	1.65943	1.50508	0.648115	0.0193738	0.173526	Ccdc62
Ppm1n	2.13826	1.3799	-1.54957	0.00365438	0.142782	0.175322	Ppm1n
Zfp74	-1.22678	1.32796	1.62912	0.425809	0.271472	0.184903	Zfp74
Ccno	1.04459	-1.48339	-1.54954	0.864563	0.0814747	0.201633	Ccno
Gm13832	-1.34379	1.01094	1.35849	0.093394	0.947972	0.207196	Gm13832
Zfp617	1.06015	1.80882	1.70619	0.844195	0.062552	0.217768	Zfp617
Slc7a3	-2.50299	-1.51532	1.6518	0.00489544	0.159643	0.229518	Slc7a3
Lamc3	1.03424	1.46165	1.41326	0.870148	0.0744681	0.241138	Lamc3
Il2rb	-1.62639	-2.73922	-1.68424	0.106656	0.00634318	0.246409	Il2rb
Fmn1	1.01266	1.44155	1.42354	0.952019	0.111875	0.255359	Fmn1
Col2a1	-1.58194	-3.15468	-1.99418	0.321231	0.00775187	0.25863	Col2a1
Cage1	1.4152	1.85505	1.31081	0.0590363	0.00199375	0.281056	Cage1
Synpo2	1.29553	1.93089	1.49042	0.39503	0.00533025	0.286033	Synpo2
Casc5	-1.23476	1.10575	1.36534	0.428081	0.581454	0.337026	Casc5
Orm1	-1.33869	1.74054	2.33005	0.666048	0.328907	0.340575	Orm1
Slamf8	-1.15353	-2.28696	-1.98258	0.811568	0.0505523	0.348072	Slamf8
Zufsp	-1.10578	1.24787	1.37987	0.672342	0.367572	0.348841	Zufsp
Zfp942	1.50617	2.296	1.5244	0.218237	0.0148168	0.356888	Zfp942
Trmt13	-1.29676	1.13397	1.47049	0.36896	0.677605	0.359247	Trmt13
Sp4	1.00324	1.49992	1.49508	0.992192	0.188629	0.373495	Sp4
Dhx30	-2.26422	-1.6903	1.33954	0.00291198	0.0307844	0.383915	Dhx30
Gm3788	4.03832	3.31596	-1.21784	1.27293e-07	1.01513e-07	0.386727	Gm3788
Snora2b	-1.87034	-2.47475	-1.32315	0.0269151	0.000465081	0.416926	Snora2b
Gpr35	-2.03048	-1.41964	1.43028	0.0538495	0.202837	0.420724	Gpr35
Neil3	1.63967	1.19061	-1.37717	0.140813	0.462181	0.429981	Neil3
Gm26908	1.63222	1.29617	-1.25926	0.0319841	0.234863	0.450197	Gm26908
Gm3336	1.29052	1.63376	1.26597	0.30433	0.0264348	0.464605	Gm3336
Ccdc40	-1.00476	-1.24809	-1.24218	0.981996	0.344601	0.491082	Ccdc40
Apoh	1.38182	1.10909	-1.24591	0.195671	0.635265	0.504103	Apoh
Gna14	1.02588	1.27258	1.24048	0.91313	0.287801	0.507943	Gna14
Scube2	-1.11261	-1.48078	-1.33091	0.72477	0.211376	0.510012	Scube2
Rpl9-ps4	1.94486	2.48153	1.27594	0.00909836	0.0051028	0.5143	Rpl9-ps4
Mirlet7b	-2.71063	-3.59234	-1.32528	0.0027073	0.000741945	0.519605	Mirlet7b
2310040G24Rik	2.25512	1.90432	-1.18421	0.000471707	0.00221705	0.530646	2310040G24Rik
Frk	1.26667	1.58173	1.24873	0.356755	0.0777171	0.534035	Frk
C330027C09Rik	1.33396	1.83782	1.37771	0.487986	0.058657	0.535156	C330027C09Rik
RP24-229G16.1	-2.16437	-1.79077	1.20862	0.00470884	0.011602	0.558733	RP24-229G16.1
Pgam1-ps2	-1.01302	1.2114	1.22717	0.960504	0.452533	0.575324	Pgam1-ps2
Gm29170	1.01352	1.19982	1.18381	0.950336	0.390161	0.576578	Gm29170
Zfp418	1.06381	1.4064	1.32204	0.869149	0.349963	0.593116	Zfp418
Ndufa4l2	1.6253	1.32647	-1.22528	0.0686386	0.346442	0.604517	Ndufa4l2
Tlx2	-1.17655	-1.0159	1.15814	0.428261	0.939505	0.614969	Tlx2
Wnt1	-2.06437	-1.8098	1.14066	0.000969768	0.0108673	0.643705	Wnt1
Gm27477	1.73291	2.20845	1.27442	0.170463	0.0438928	0.653825	Gm27477
D930016D06Rik	-1.59086	-1.28024	1.24263	0.170833	0.487825	0.654447	D930016D06Rik
9530034E10Rik	1.9599	1.71149	-1.14514	0.0111926	0.00746133	0.655262	9530034E10Rik
Ttc25	-1.34026	-1.17816	1.13759	0.189238	0.404892	0.660085	Ttc25
Gm13092	1.46902	1.73263	1.17944	0.174249	0.0413274	0.660845	Gm13092
Gm7334	1.41614	1.25401	-1.12929	0.142631	0.285094	0.696128	Gm7334
Cyp2s1	-1.22176	-1.43863	-1.17751	0.498191	0.23925	0.699343	Cyp2s1
Gm16092	-1.46084	-1.30705	1.11766	0.0735576	0.222547	0.707087	Gm16092
Cep162	1.15314	1.31415	1.13963	0.56603	0.287585	0.712202	Cep162
Trim12c	7.24747	6.61514	-1.09559	6.95484e-09	6.8967e-09	0.743975	Trim12c
Tymp	-2.52259	-2.87901	-1.14129	0.00699606	0.00118682	0.752049	Tymp
A230072C01Rik	-1.40624	-1.28913	1.09084	0.22827	0.281047	0.81007	A230072C01Rik
Mcm8	1.25395	1.14952	-1.09084	0.450424	0.593619	0.825968	Mcm8
Mphosph10	1.71877	1.54257	-1.11422	0.157126	0.221143	0.831829	Mphosph10
Lekr1	1.12561	1.05917	-1.06273	0.577046	0.811841	0.849616	Lekr1
RP23-404C21.2	1.14207	1.19594	1.04717	0.617119	0.520362	0.904239	RP23-404C21.2
Vwf	-1.44945	-1.50163	-1.036	0.234173	0.171062	0.933085	Vwf
Exoc6	1.80044	1.84515	1.02483	0.0159707	0.0104073	0.937578	Exoc6
6030443J06Rik	1.29234	1.31655	1.01873	0.25348	0.186565	0.950664	6030443J06Rik
Styk1	-1.2899	-1.32539	-1.02751	0.417773	0.373551	0.950994	Styk1
RP23-157J4.3	-1.38656	-1.3707	1.01157	0.150177	0.183668	0.971309	RP23-157J4.3
Catsper2	-1.01905	-1.0296	-1.01035	0.93208	0.904878	0.975072	Catsper2
Gata3	-1.33352	-1.33913	-1.0042	0.177588	0.20318	0.989067	Gata3
Gm26840	-1.72118	-1.72753	-1.00369	0.0478924	0.0426725	0.991929	Gm26840
Gm26667	-3.54572	-1.40212	2.52882	0.000207119	0.13308	0.0158424	Gm26667
mt-Co2	12.0472	4.51678	-2.66721	2.32793e-07	6.23764e-06	0.0236028	mt-Co2
Sptbn5	-4.07618	-1.47382	2.76573	0.000808037	0.0944307	0.0243656	Sptbn5
Lypd5	1.31228	-1.79704	-2.35821	0.315818	0.0447243	0.0357609	Lypd5
Snora33	-2.8699	-1.51247	1.8975	7.4134e-05	0.0528539	0.0393308	Snora33
Runx1t1	-1.17886	1.50064	1.76904	0.366604	0.0431615	0.0398029	Runx1t1
4930500J02Rik	7.13564	3.15709	-2.26019	9.81599e-06	9.20917e-06	0.0449304	4930500J02Rik
Ice2	1.01903	1.99963	1.96228	0.93069	0.0072751	0.0452508	Ice2
Suv39h2	1.13229	2.02988	1.79273	0.595668	0.00293903	0.0750268	Suv39h2
Snora24	-4.14224	-1.96423	2.10884	0.000156634	0.020215	0.0791833	Snora24
C2cd4c	-2.27266	-1.25395	1.8124	0.0066142	0.321206	0.104637	C2cd4c
Phyhd1	-4.8355	-2.37226	2.03835	4.71902e-05	0.00927099	0.108426	Phyhd1
Zfp963	-1.25347	1.29972	1.62916	0.281227	0.229195	0.112586	Zfp963
C920021L13Rik	1.66378	2.7834	1.67293	0.0256222	0.000289745	0.115434	C920021L13Rik
Exd1	1.01477	-1.46089	-1.48247	0.925577	0.0604957	0.124691	Exd1
Zfp39	1.0035	1.60722	1.60161	0.986971	0.0336279	0.128071	Zfp39
Tet1	1.04077	-1.50224	-1.56349	0.851542	0.0929306	0.168188	Tet1
Tmem144	-1.17934	1.22815	1.44841	0.47169	0.288187	0.22141	Tmem144
Scn2a1	1.21262	1.69711	1.39953	0.328057	0.0110731	0.225871	Scn2a1
Gm12319	1.19519	-1.11496	-1.33259	0.282522	0.528114	0.234473	Gm12319
C330011M18Rik	1.10704	-1.22315	-1.35407	0.571915	0.26033	0.236239	C330011M18Rik
Plekhb1	1.52106	1.0531	-1.44436	0.0959549	0.83375	0.294743	Plekhb1
Zfp943	1.10046	1.6418	1.49193	0.737468	0.0825254	0.318198	Zfp943
Gm8883	-1.03417	1.35535	1.40166	0.895887	0.190116	0.330392	Gm8883
Ankef1	1.36778	2.24718	1.64294	0.388354	0.0381483	0.340327	Ankef1
Rbbp8	1.58205	2.19523	1.38759	0.0842625	0.00396279	0.357509	Rbbp8
Pde1b	-1.4134	-2.18777	-1.54787	0.294071	0.0346073	0.364258	Pde1b
Gm10425	1.22055	-1.11923	-1.36608	0.41359	0.641948	0.366504	Gm10425
T2	-1.11229	1.2863	1.43074	0.72751	0.315589	0.367033	T2
Atp7b	-2.7298	-2.04384	1.33562	0.000361599	0.00506414	0.381129	Atp7b
Gm27240	-1.00451	-1.39625	-1.38997	0.986753	0.207183	0.384679	Gm27240
Gm8086	1.14413	-1.15082	-1.31669	0.574816	0.496917	0.387582	Gm8086
Sulf1	-2.22969	-1.74415	1.27838	0.00141973	0.00616377	0.39161	Sulf1
Gm6055	1.51399	1.15702	-1.30852	0.0764574	0.500977	0.391785	Gm6055
Tmc8	-1.67615	-2.19406	-1.30899	0.0520898	0.00474919	0.450624	Tmc8
Lin9	1.01521	1.22084	1.20255	0.934334	0.224183	0.452859	Lin9
Esf1	2.66446	3.56282	1.33717	0.00183556	0.000186964	0.459522	Esf1
Gm9949	1.81875	1.49302	-1.21817	0.00593549	0.0362779	0.460879	Gm9949
Gm28438	12.5651	8.73316	-1.43878	3.01991e-06	1.4926e-06	0.473022	Gm28438
Nav3	-1.93389	-1.44578	1.33761	0.0379076	0.210677	0.486686	Nav3
Il11	-1.2231	-1.49481	-1.22214	0.353372	0.068517	0.507196	Il11
Cep135	-1.07061	1.18608	1.26983	0.809208	0.49286	0.526733	Cep135
Gm10642	1.26065	1.04046	-1.21164	0.313562	0.855595	0.54345	Gm10642
Ankrd34a	-1.63392	-1.37695	1.18663	0.0355219	0.111188	0.56091	Ankrd34a
C130032M10Rik	1.18057	1.0121	-1.16645	0.383217	0.949353	0.566103	C130032M10Rik
C920006O11Rik	-1.5441	-1.25144	1.23385	0.130159	0.378321	0.577068	C920006O11Rik
Aipl1	1.09387	-1.07191	-1.17253	0.6459	0.744352	0.582487	Aipl1
Enho	1.03254	1.20749	1.16944	0.880635	0.395125	0.610249	Enho
9630013D21Rik	1.52606	1.83466	1.20222	0.147163	0.0343342	0.63854	9630013D21Rik
C630043F03Rik	-1.01079	1.14727	1.15965	0.962368	0.541514	0.64353	C630043F03Rik
Fbxl12os	1.42578	1.27891	-1.11484	0.0544057	0.190411	0.669011	Fbxl12os
Trim36	-1.24036	-1.42531	-1.14911	0.390359	0.138719	0.683305	Trim36
Rps13-ps4	-1.82823	-1.5528	1.17738	0.0690705	0.176516	0.716369	Rps13-ps4
Zmym6	-1.15567	-1.42391	-1.2321	0.71328	0.408391	0.718383	Zmym6
A630001G21Rik	1.04587	1.15273	1.10217	0.833986	0.447269	0.731554	A630001G21Rik
Gm16589	-1.08353	-1.16812	-1.07806	0.696486	0.439984	0.793077	Gm16589
Pard6g	-1.00542	1.06372	1.06948	0.977685	0.719908	0.795314	Pard6g
Rpsa-ps2	2.01333	2.27476	1.12985	0.0650838	0.030715	0.810158	Rpsa-ps2
Gm28911	2.38515	2.72182	1.14115	0.0462887	0.01814	0.816658	Gm28911
Wdr93	1.08334	1.00911	-1.07356	0.727577	0.968482	0.827019	Wdr93
Nudt17	1.08419	1.01462	-1.06857	0.705769	0.949219	0.831963	Nudt17
Nudt12	1.28255	1.35503	1.05651	0.282342	0.175818	0.861915	Nudt12
Tmem171	-1.2813	-1.34444	-1.04928	0.419531	0.217011	0.900416	Tmem171
Plk4	1.45479	1.40886	-1.0326	0.100105	0.0808262	0.911686	Plk4
Atp11c	1.20156	1.25619	1.04547	0.529437	0.489206	0.919115	Atp11c
Gm13212	2.29545	2.3769	1.03548	0.00621351	0.0114679	0.933114	Gm13212
Ly6i	1.21783	1.18794	-1.02515	0.396524	0.377174	0.934079	Ly6i
Tbc1d10c	-1.92757	-1.88278	1.02379	0.00406301	0.00758328	0.936526	Tbc1d10c
Eldr	1.68888	1.63123	-1.03534	0.141509	0.0782908	0.936588	Eldr
Gm29460	1.53995	1.56828	1.0184	0.0439906	0.0317984	0.9485	Gm29460
Cyp4f40	1.11734	1.13115	1.01236	0.481576	0.435654	0.955789	Cyp4f40
Mir6955	-9.55389	-9.66901	-1.01205	1.12931e-05	2.43757e-05	0.983098	Mir6955
RP23-16N14.2	1.04822	1.93511	1.84609	0.78021	0.00114997	0.0192928	RP23-16N14.2
Frmd5	2.33707	-1.07376	-2.50945	0.013891	0.75201	0.0270343	Frmd5
Palb2	-2.0373	-1.00882	2.01949	0.00734692	0.963472	0.0318452	Palb2
Zc3h12b	-1.36853	1.17001	1.6012	0.101275	0.348886	0.06966	Zc3h12b
Pigh	-1.07521	-1.82983	-1.70183	0.712884	0.00642162	0.0698696	Pigh
Akap17b	-1.19734	1.4298	1.71196	0.424005	0.0897253	0.086792	Akap17b
Vax2os	-1.36432	1.43224	1.95403	0.243163	0.200811	0.0894439	Vax2os
Gm8399	2.27088	-1.04309	-2.36872	0.0481953	0.887581	0.092914	Gm8399
Hoxd3	-2.8833	-1.66845	1.72813	0.000161804	0.0423242	0.109342	Hoxd3
6720427I07Rik	-1.90949	-1.04149	1.83342	0.0213753	0.87377	0.109374	6720427I07Rik
Etaa1	1.0445	1.67059	1.59941	0.848072	0.0301157	0.150363	Etaa1
D3Ertd751e	1.20649	1.81448	1.50393	0.367895	0.00652141	0.163785	D3Ertd751e
1520401A03Rik	1.01148	-1.6725	-1.69169	0.97036	0.0313704	0.177443	1520401A03Rik
Phactr1	-1.16878	1.18872	1.38935	0.38564	0.288846	0.18062	Phactr1
Prickle1	-2.3265	-1.48831	1.56318	0.00252483	0.0821163	0.185299	Prickle1
Gm6483	-1.28381	1.52973	1.96389	0.485238	0.260115	0.199172	Gm6483
Tbc1d8b	-1.27551	1.42003	1.81126	0.470623	0.284867	0.211337	Tbc1d8b
Rbm12b2	-1.17078	1.29482	1.51595	0.497075	0.292999	0.222803	Rbm12b2
1810021B22Rik	-1.34408	-1.03597	1.29741	0.0775732	0.824423	0.257712	1810021B22Rik
3110083C13Rik	-1.10505	1.21676	1.34458	0.593715	0.281837	0.26089	3110083C13Rik
Gpr135	-1.67247	-2.75263	-1.64585	0.115674	0.00421856	0.272021	Gpr135
Uprt	1.04548	1.41634	1.35473	0.828917	0.100492	0.301894	Uprt
Gm9320	-1.9565	-1.44849	1.35072	0.00534499	0.065009	0.30451	Gm9320
Ptpn22	1.00469	-1.38084	-1.38732	0.98498	0.157217	0.332102	Ptpn22
9330159M07Rik	2.23907	1.54462	-1.44959	0.00658672	0.128622	0.340875	9330159M07Rik
Ncapg2	1.02466	1.46398	1.42875	0.931939	0.122992	0.343676	Ncapg2
Acat3	1.49033	1.15269	-1.29291	0.0466767	0.480866	0.357371	Acat3
Pth1r	-1.483	-1.11782	1.3267	0.118785	0.549429	0.361843	Pth1r
Gm28529	1.14185	-1.2813	-1.46306	0.666933	0.373474	0.362138	Gm28529
3010003L21Rik	1.13776	-1.19919	-1.36439	0.598676	0.463096	0.375051	3010003L21Rik
1700019B21Rik	4.82991	3.83953	-1.25794	7.35882e-08	3.03702e-07	0.376831	1700019B21Rik
Cntnap1	-1.24193	-1.61804	-1.30285	0.319785	0.0285568	0.378635	Cntnap1
Gm5835	4.70441	3.70098	-1.27113	6.12276e-07	6.29838e-06	0.430222	Gm5835
Gm11884	1.79786	1.46814	-1.22458	0.00624789	0.0412959	0.44344	Gm11884
Synpo2l	1.29011	-1.00565	-1.2974	0.36124	0.982157	0.488677	Synpo2l
Ccdc24	-1.32084	-1.66525	-1.26075	0.312752	0.0459804	0.526436	Ccdc24
Chml	1.43181	1.81726	1.2692	0.213673	0.0333759	0.539357	Chml
AA465934	-1.09004	1.10691	1.20658	0.717667	0.618468	0.550477	AA465934
Brip1	1.21325	1.42288	1.17279	0.387147	0.0736849	0.585073	Brip1
Gm27003	-1.21112	-1.01142	1.19744	0.465104	0.959925	0.60258	Gm27003
Zfp846	1.15266	1.33084	1.15458	0.488286	0.172168	0.619229	Zfp846
Omd	2.0418	2.82959	1.38583	0.286852	0.000997001	0.648208	Omd
Cenpc1	1.01316	1.17042	1.15522	0.954718	0.522044	0.668219	Cenpc1
Gm1818	1.07429	-1.05968	-1.1384	0.751119	0.787614	0.678152	Gm1818
Tspyl4	-1.25366	-1.41063	-1.12521	0.262034	0.111018	0.682301	Tspyl4
Ptgdr2	-1.25138	-1.60448	-1.28217	0.713292	0.0640936	0.705328	Ptgdr2
1700028J19Rik	-1.10481	-1.23218	-1.11529	0.653438	0.319675	0.719296	1700028J19Rik
RP23-383K24.3	-1.10134	1.04697	1.15307	0.721221	0.874917	0.720488	RP23-383K24.3
Dmkn	-1.01256	1.07935	1.0929	0.949644	0.66192	0.736329	Dmkn
Fam161a	1.02331	1.12219	1.09663	0.912991	0.589486	0.75846	Fam161a
Alkbh8	1.36762	1.19507	-1.14439	0.357644	0.5961	0.776567	Alkbh8
Casp12	2.23702	2.46248	1.10078	0.00550871	0.00097168	0.783808	Casp12
A130051J06Rik	-1.0814	-1.18557	-1.09633	0.739554	0.478534	0.783824	A130051J06Rik
Gm29630	-1.06717	-1.1891	-1.11426	0.835473	0.574721	0.805297	Gm29630
Gm15784	-2.66575	-3.06849	-1.15108	0.0242309	0.0121881	0.807189	Gm15784
Carf	1.25653	1.20513	-1.04266	0.287027	0.390081	0.889758	Carf
Gm16238	4.07392	4.42083	1.08515	0.00471742	0.00149915	0.891871	Gm16238
Esx1	1.78244	1.82322	1.02288	0.0153854	0.0031439	0.936453	Esx1
Fam221a	-1.0615	-1.04908	1.01184	0.828926	0.844814	0.974549	Fam221a
Gm16244	-1.15526	-1.16346	-1.00709	0.487641	0.457563	0.980496	Gm16244
Nos1	1.5736	1.56357	-1.00641	0.161262	0.0243437	0.986037	Nos1
Alms1	-1.05005	-1.04471	1.00511	0.865569	0.87204	0.989725	Alms1
Kank4os	-1.72593	1.12655	1.94435	0.0312627	0.480481	0.0319966	Kank4os
Sass6	-1.12514	1.49024	1.67673	0.598606	0.0324033	0.0805931	Sass6
Sirt5	-1.25045	1.30923	1.63713	0.274588	0.177091	0.0906303	Sirt5
P2ry14	3.22576	1.34784	-2.39329	0.0183584	0.181337	0.098372	P2ry14
Gm14046	3.67708	2.4103	-1.52557	1.14036e-06	2.37975e-05	0.0984048	Gm14046
Gm9958	-1.56426	1.03696	1.62207	0.042316	0.859663	0.110065	Gm9958
Gm10052	2.21576	1.47259	-1.50467	0.000650116	0.0536255	0.147781	Gm10052
Hoxaas3	1.11505	1.62272	1.4553	0.550217	0.0161525	0.159414	Hoxaas3
5033430I15Rik	1.38688	-1.06549	-1.47771	0.105537	0.73503	0.159611	5033430I15Rik
Taf4b	1.25131	1.86819	1.49299	0.252502	0.00728848	0.170734	Taf4b
Rell2	-1.96159	-1.28865	1.52221	0.00641027	0.280577	0.20055	Rell2
Usp11	-1.08465	-1.7247	-1.59009	0.738763	0.0599015	0.216857	Usp11
Cdrt4	1.43715	1.91714	1.33399	0.0440322	0.00104668	0.240087	Cdrt4
Gm28723	1.30573	-1.0335	-1.34948	0.144978	0.853121	0.242165	Gm28723
Rbmx2	-1.02501	1.28009	1.31211	0.887809	0.152923	0.270849	Rbmx2
Hmgn5	3.40221	5.18855	1.52505	0.000401237	9.0076e-06	0.298223	Hmgn5
Ttll11	-1.52165	-1.10341	1.37904	0.0915497	0.607222	0.300583	Ttll11
Gm6981	-1.1101	-1.50226	-1.35327	0.609793	0.0617582	0.305436	Gm6981
Senp8	1.30271	1.76132	1.35205	0.20297	0.0127903	0.306908	Senp8
Zfp120	2.36442	3.49536	1.47831	0.00344354	0.000337426	0.32231	Zfp120
Utp14b	1.38178	1.89272	1.36978	0.162632	0.00943589	0.327962	Utp14b
RP23-263M10.12	-1.14789	-1.54901	-1.34945	0.537564	0.0437532	0.32837	RP23-263M10.12
Lcorl	1.46791	1.98053	1.34922	0.114193	0.00731057	0.36755	Lcorl
Ccdc122	1.97994	2.56555	1.29577	0.00327454	0.000118444	0.368097	Ccdc122
Gm14167	1.69703	1.37532	-1.23392	0.00292967	0.0780344	0.373412	Gm14167
Zfp719	1.55472	2.01692	1.29729	0.05565	0.0075334	0.424448	Zfp719
Zfp296	-1.02213	1.23281	1.26009	0.91926	0.355801	0.460823	Zfp296
Itga11	1.12455	1.34064	1.19215	0.55748	0.0579039	0.48072	Itga11
Upf3b	1.3799	1.8165	1.3164	0.235907	0.0468007	0.483325	Upf3b
Gm3222	1.619	1.28534	-1.25959	0.0477268	0.28871	0.484178	Gm3222
Efcab9	1.53619	1.26817	-1.21134	0.0304429	0.242994	0.485023	Efcab9
Fam105a	-1.63024	-1.97527	-1.21165	0.022164	0.00207657	0.491009	Fam105a
Ttc32	1.55801	1.33846	-1.16404	0.0107259	0.0722344	0.496108	Ttc32
Ldhd	-1.32431	-1.58185	-1.19448	0.182182	0.0209139	0.521948	Ldhd
Ggt6	-1.27994	1.16114	1.48619	0.676868	0.620861	0.552099	Ggt6
Bpifc	1.02672	1.25434	1.2217	0.918489	0.302954	0.553952	Bpifc
1700018L02Rik	1.25694	1.53401	1.22044	0.366824	0.113414	0.583528	1700018L02Rik
Gm27326	-9.45624	-7.49777	1.26121	1.90816e-06	1.13391e-06	0.601511	Gm27326
Sacs	1.11177	1.365	1.22777	0.751222	0.306953	0.648532	Sacs
Gm14286	-3.40958	-2.85977	1.19226	0.000275533	0.000871515	0.650625	Gm14286
Fgf11	1.15919	1.31327	1.13292	0.488315	0.192233	0.672111	Fgf11
Slc16a6	-2.10405	-1.87074	1.12472	0.00232216	0.00649141	0.693762	Slc16a6
Gm13033	-1.39513	-1.60027	-1.14704	0.220076	0.0781679	0.710518	Gm13033
Abcg4	-2.23928	-2.0176	1.10988	0.00402017	0.00483948	0.755347	Abcg4
Gm12359	1.36989	1.457	1.06359	0.0423485	0.020647	0.769559	Gm12359
Megf9	1.0083	1.10818	1.09906	0.972367	0.674893	0.782301	Megf9
Eif5a2	1.70146	1.55656	-1.09309	0.0398245	0.0820231	0.796525	Eif5a2
Gm15491	2.69998	2.59835	-1.03911	1.3126e-06	2.06349e-06	0.850328	Gm15491
Chil1	-1.75592	-1.87436	-1.06745	0.065977	0.023681	0.867164	Chil1
Ccnb1ip1	-1.25186	-1.18453	1.05684	0.453048	0.419816	0.878887	Ccnb1ip1
Fam71f1	1.29934	1.34696	1.03665	0.126254	0.107453	0.882591	Fam71f1
Tvp23bos	1.85355	1.88516	1.01706	7.74395e-05	0.000125959	0.926089	Tvp23bos
Dpep1	-1.37947	-1.32832	1.0385	0.466701	0.383331	0.944677	Dpep1
Rpl19-ps1	1.88023	1.92331	1.02291	0.0726648	0.0866337	0.96368	Rpl19-ps1
Gm19569	-1.27763	-1.29182	-1.0111	0.158368	0.181598	0.965058	Gm19569
Gm5898	-1.96654	-1.99229	-1.01309	0.00340009	0.00458707	0.965189	Gm5898
Gpd1	-1.65861	-1.64874	1.00598	0.143634	0.110528	0.989469	Gpd1
Vgf	-1.99473	-1.99464	1.00005	0.00737067	0.0057206	0.999887	Vgf
4632433K11Rik	-3.39078	-1.58088	2.14488	5.43727e-05	0.0637118	0.0325568	4632433K11Rik
C2	1.90962	1.09094	-1.75043	0.00162755	0.648281	0.042539	C2
Dpcr1	1.33288	2.18128	1.63652	0.160076	0.000694024	0.0893005	Dpcr1
Gm14403	2.26112	1.6316	-1.38583	8.69206e-06	0.00242987	0.109535	Gm14403
Tbc1d32	1.30008	2.04781	1.57514	0.178359	0.00187242	0.112569	Tbc1d32
Tmem184c	-1.37132	1.66342	2.28108	0.373865	0.179142	0.117879	Tmem184c
Insl3	-13.417	-6.10606	2.19732	9.51482e-07	1.86329e-05	0.119701	Insl3
Fam65c	-2.66218	-1.44641	1.84054	0.00415558	0.141894	0.129464	Fam65c
Spa17	2.01209	2.70244	1.3431	0.000701212	1.36335e-05	0.238826	Spa17
9330160F10Rik	1.14658	-1.23083	-1.41124	0.513815	0.327891	0.252137	9330160F10Rik
Gm6682	-1.60119	-2.65403	-1.65754	0.158241	0.00860019	0.287597	Gm6682
Pnp2	1.69266	1.30471	-1.29734	0.00870336	0.154237	0.317885	Pnp2
Gm3839	1.81886	3.01009	1.65493	0.0861216	0.0108941	0.33664	Gm3839
Gm3571	1.51863	2.04445	1.34625	0.0748831	0.00417858	0.352252	Gm3571
Crb2	-1.6712	-2.46294	-1.47375	0.112398	0.00376036	0.357847	Crb2
Sgol1	1.20065	1.55984	1.29916	0.418613	0.0215693	0.367513	Sgol1
Ulbp1	-1.68277	-2.34665	-1.39451	0.0627535	0.00336962	0.374675	Ulbp1
Ankrd49	1.37258	1.80277	1.31342	0.157927	0.0133317	0.382234	Ankrd49
Gbgt1	-1.8698	-2.44244	-1.30626	0.0119811	0.000270516	0.385502	Gbgt1
Bmper	1.0109	1.38048	1.3656	0.971372	0.142929	0.404159	Bmper
Zfp763	1.09578	1.37532	1.25511	0.661406	0.126217	0.437095	Zfp763
Cilp	-2.02554	-3.18988	-1.57482	0.166296	0.000953335	0.437622	Cilp
Atp5l2-ps	2.34396	2.79794	1.19368	9.24387e-05	9.43495e-07	0.439564	Atp5l2-ps
Nudt15	-1.63055	-1.28628	1.26765	0.0541307	0.238713	0.461231	Nudt15
Tmem86b	-2.03514	-1.57478	1.29233	0.0245829	0.0819365	0.50954	Tmem86b
Cep128	1.64846	2.09665	1.27188	0.110057	0.00625396	0.537421	Cep128
Optc	1.99823	1.68802	-1.18377	0.00689181	0.0044785	0.55368	Optc
C430014B12Rik	1.56236	1.30075	-1.20112	0.078331	0.186927	0.557666	C430014B12Rik
Prss42	1.72963	1.37772	-1.25542	0.100156	0.153704	0.559773	Prss42
Gm5786	2.05239	2.33471	1.13755	0.000489478	0.000148944	0.608332	Gm5786
Cdc42bpg	1.38309	1.23788	-1.1173	0.0447651	0.197881	0.619588	Cdc42bpg
Prss12	-1.49153	-1.23909	1.20374	0.166949	0.392344	0.622512	Prss12
4632427E13Rik	1.2374	1.4345	1.15928	0.327623	0.101287	0.625534	4632427E13Rik
Glmn	2.08608	2.51649	1.20633	0.011864	0.00396139	0.632037	Glmn
Tpk1	1.3129	1.14763	-1.14401	0.196257	0.496583	0.641271	Tpk1
Aspm	1.22465	1.41301	1.15381	0.51236	0.120289	0.703622	Aspm
Brdt	-1.05648	1.08366	1.14487	0.869048	0.775604	0.756741	Brdt
Gm7879	1.17348	1.02295	-1.14716	0.639265	0.939048	0.761328	Gm7879
Atm	1.29053	1.43001	1.10809	0.383227	0.19639	0.795794	Atm
1700120C14Rik	1.76762	1.67505	-1.05527	0.00500573	0.00579796	0.82786	1700120C14Rik
Gm12216	1.39664	1.48025	1.05987	0.205093	0.130909	0.871827	Gm12216
Efcab7	1.74202	1.83102	1.05109	0.0303972	0.0133211	0.879483	Efcab7
Muc1	-1.43642	-1.37682	1.04329	0.103889	0.114807	0.884112	Muc1
Gm10257	2.15265	2.45297	1.13951	0.148599	0.277403	0.892106	Gm10257
Cnfn	1.41338	1.36382	-1.03634	0.197536	0.0881186	0.909874	Cnfn
Kcnq1ot1	-2.73421	-2.84476	-1.04043	0.00224379	0.00245258	0.924454	Kcnq1ot1
Cd80	-1.42106	-1.3964	1.01766	0.134219	0.0769686	0.951963	Cd80
Syne4	-4.02347	-4.09082	-1.01674	3.42734e-06	1.60618e-06	0.955899	Syne4
Amt	-2.28008	-2.32308	-1.01886	0.00939669	0.00480391	0.962094	Amt
Gm4419	1.06451	1.07912	1.01372	0.771626	0.760696	0.967011	Gm4419
4930515G01Rik	-1.08504	-1.07463	1.00969	0.658394	0.67516	0.969406	4930515G01Rik
Gm6257	1.51813	1.52744	1.00613	0.0783227	0.0696637	0.984677	Gm6257
Idi1	1.3732	1.36763	-1.00408	0.148218	0.268966	0.990742	Idi1
Tdpx-ps1	2.41319	2.4136	1.00017	0.000331102	6.32657e-05	0.999494	Tdpx-ps1
Zfp81	1.06376	2.13862	2.01043	0.788013	0.0056134	0.0493612	Zfp81
5031414D18Rik	-2.89897	-1.1779	2.46113	0.0164081	0.532006	0.0755392	5031414D18Rik
Sectm1b	3.03326	1.13273	-2.67783	0.0454425	0.57019	0.0953638	Sectm1b
Pcdhgb2	-2.95486	-5.75648	-1.94814	0.000780008	3.20035e-06	0.0961641	Pcdhgb2
E030010N08Rik	-1.91956	-1.12937	1.69968	0.0173503	0.526251	0.106593	E030010N08Rik
Mterf2	1.48678	2.28098	1.53417	0.0424612	0.000377846	0.121259	Mterf2
Alk	-1.22876	1.41105	1.73384	0.46894	0.102088	0.125559	Alk
Ccdc77	-1.84989	-1.21238	1.52583	0.00686352	0.330977	0.147578	Ccdc77
C030039L03Rik	1.19399	1.69045	1.41579	0.313533	0.00681263	0.169168	C030039L03Rik
E230016K23Rik	-1.05108	1.29731	1.36358	0.773181	0.111913	0.195538	E230016K23Rik
Etohi1	1.66484	2.33321	1.40146	0.0107096	0.000144898	0.198545	Etohi1
Rbm12b1	1.55577	-1.02439	-1.59372	0.103751	0.921094	0.202309	Rbm12b1
4930430F08Rik	1.56388	2.05539	1.31428	0.0138794	0.000408249	0.259838	4930430F08Rik
B230206L02Rik	2.02233	1.44258	-1.40188	0.00535232	0.102375	0.28816	B230206L02Rik
Gm11772	-1.27623	-1.90824	-1.49521	0.353443	0.0350914	0.306773	Gm11772
Nos3	1.13313	-1.1147	-1.2631	0.455509	0.487195	0.311267	Nos3
Cwf19l2	1.89831	1.37769	-1.37789	0.00859526	0.157714	0.311742	Cwf19l2
Ofd1	1.01265	1.36413	1.34708	0.950739	0.152933	0.316408	Ofd1
Gm26549	1.19053	1.4837	1.24625	0.253752	0.025435	0.329392	Gm26549
Ang	1.39399	1.07408	-1.29785	0.113116	0.702664	0.349815	Ang
Mir3091	1.33396	-1.08525	-1.44768	0.34987	0.744802	0.354203	Mir3091
Gm13611	2.25179	3.372	1.49748	0.0145124	0.000838308	0.358979	Gm13611
Unc13d	-1.49681	-1.95501	-1.30612	0.0662823	0.00480356	0.375889	Unc13d
Tigd3	-1.74032	-2.33938	-1.34422	0.0278846	0.00165798	0.378522	Tigd3
Gm10269	4.24721	3.1823	-1.33463	4.25718e-06	9.3404e-05	0.386126	Gm10269
Fan1	-1.315	-1.65827	-1.26104	0.156833	0.0204074	0.405577	Fan1
Haus5	-1.37688	-1.06455	1.29339	0.206273	0.758304	0.425641	Haus5
Pcdhb16	-2.17556	-1.62901	1.33551	0.00665335	0.0677191	0.42918	Pcdhb16
Cdc14a	-1.15091	1.11365	1.28171	0.534169	0.625285	0.433732	Cdc14a
Traf1	1.25983	-1.0049	-1.266	0.31588	0.981395	0.448938	Traf1
Ppwd1	1.54515	2.02867	1.31292	0.0868372	0.013456	0.451101	Ppwd1
Tm6sf2	-5.49354	-3.76249	1.46008	0.000347754	0.000784709	0.468881	Tm6sf2
Efnb3	-2.22218	-2.86714	-1.29024	0.00639678	0.000236654	0.474027	Efnb3
Rpl22-ps1	3.39157	2.87984	-1.1777	4.29013e-07	4.60223e-06	0.489202	Rpl22-ps1
Zkscan7	-2.19936	-2.83791	-1.29033	0.00829194	0.00098734	0.508162	Zkscan7
Mirlet7c-2	-2.25072	-1.76184	1.27748	0.0252466	0.0663299	0.586304	Mirlet7c-2
Thsd4	-1.18525	-1.00646	1.17765	0.527436	0.972481	0.617288	Thsd4
Serpina3g	1.51974	1.29889	-1.17003	0.135149	0.164716	0.63283	Serpina3g
Dmxl2	1.02167	-1.10182	-1.12569	0.911228	0.600582	0.657655	Dmxl2
Gm13251	3.09123	3.3878	1.09594	3.49512e-07	1.24893e-07	0.665913	Gm13251
Zbed6	-6.45994	-10.0094	-1.54946	0.0190268	0.00372453	0.668252	Zbed6
Tlcd2	1.09542	1.20912	1.1038	0.577166	0.261857	0.672072	Tlcd2
Gm17066	2.20188	2.57185	1.16802	0.013472	0.0019354	0.695209	Gm17066
Gm11539	1.96601	1.58569	-1.23985	0.130185	0.217312	0.704979	Gm11539
Pcdh10	1.22311	1.08849	-1.12368	0.391657	0.687608	0.710676	Pcdh10
mt-Co3	12.3874	10.1476	-1.22072	7.59662e-06	1.42659e-05	0.731567	mt-Co3
Rn7sk	3.83482	3.32776	-1.15237	0.000147234	0.000661634	0.732533	Rn7sk
Fndc7	1.40224	1.28505	-1.09119	0.102703	0.127882	0.733141	Fndc7
0610009L18Rik	1.48821	1.61139	1.08277	0.0395539	0.0121266	0.752557	0610009L18Rik
C130046K22Rik	-1.25699	-1.13788	1.10467	0.311316	0.570273	0.754344	C130046K22Rik
Gm9294	4.3005	3.85455	-1.11569	3.02171e-05	3.77889e-05	0.768627	Gm9294
Dnajc19	1.96729	1.85085	-1.06291	0.000248844	0.00086509	0.780725	Dnajc19
C130050O18Rik	-1.106	-1.21631	-1.09974	0.714361	0.387975	0.788942	C130050O18Rik
Snord100	-2.08734	-1.91886	1.08781	0.00421013	0.00987416	0.79551	Snord100
Pappa2	1.45077	1.31324	-1.10473	0.241402	0.24609	0.797447	Pappa2
4930577N17Rik	1.178	1.24783	1.05928	0.344282	0.187035	0.808066	4930577N17Rik
Tnnt1	1.78041	1.59026	-1.11957	0.226956	0.100431	0.834791	Tnnt1
Actn3	1.55428	1.47876	-1.05107	0.0423332	0.0417558	0.855695	Actn3
AU018091	-3.59427	-3.31983	1.08267	0.00105565	0.000816283	0.860883	AU018091
Spdl1	-1.04621	-1.00028	1.04592	0.813802	0.998706	0.861405	Spdl1
Ythdc2	1.26835	1.19719	-1.05944	0.330837	0.450819	0.864454	Ythdc2
Arid4a	1.23752	1.17258	-1.05538	0.367541	0.513272	0.872826	Arid4a
Gm10131	1.85219	1.78006	-1.04052	0.021233	0.0290287	0.909741	Gm10131
4930563E22Rik	1.20663	1.237	1.02518	0.310803	0.261955	0.92411	4930563E22Rik
Hoxd4	-3.74251	-3.80153	-1.01577	7.83509e-06	1.74044e-05	0.961302	Hoxd4
Gal3st1	-1.39591	-1.38782	1.00583	0.110189	0.0994104	0.983331	Gal3st1
Rps12l2	3.82632	3.77288	-1.01416	0.00722943	0.067395	0.986429	Rps12l2
Ppfia4	-3.41681	-1.01862	3.35434	0.0018491	0.933989	0.00754328	Ppfia4
2010300F17Rik	2.32572	1.17199	-1.98442	0.00108315	0.413937	0.028944	2010300F17Rik
Nol4l	2.99757	-1.22717	-3.67853	0.0573438	0.449838	0.0441139	Nol4l
Gm5812	3.09738	1.86029	-1.665	3.728e-06	0.00113149	0.0457345	Gm5812
Aloxe3	-1.18476	-2.10481	-1.77656	0.393098	0.00575365	0.0774547	Aloxe3
Awat2	1.4855	-1.07833	-1.60185	0.0517913	0.665753	0.0822169	Awat2
Dclre1c	-2.13927	-1.16006	1.84411	0.007051	0.509977	0.083482	Dclre1c
Zc3h6	-1.40531	1.19646	1.68141	0.108823	0.425874	0.098654	Zc3h6
Bzrap1	1.45009	-1.59485	-2.31269	0.400798	0.0509718	0.101495	Bzrap1
Uba6	-1.03711	1.69611	1.75906	0.883567	0.0379242	0.114228	Uba6
Mir17hg	-1.9042	-1.10326	1.72597	0.0165724	0.677052	0.122472	Mir17hg
Gm12338	2.29661	1.59763	-1.43751	6.99696e-05	0.00876037	0.129648	Gm12338
Gm10051	3.23692	2.32286	-1.3935	2.17321e-07	3.25598e-05	0.138745	Gm10051
Rilp	-2.19543	-3.47853	-1.58444	0.00197025	1.55827e-05	0.150905	Rilp
C8g	1.28146	-1.05481	-1.3517	0.169715	0.758657	0.23175	C8g
Draxin	-1.27136	1.03468	1.31545	0.128789	0.838132	0.234932	Draxin
Grem2	-1.73116	-1.0364	1.67036	0.170972	0.872646	0.262243	Grem2
Ccdc181	1.662	2.24828	1.35275	0.0204058	0.000743642	0.300999	Ccdc181
Lrr1	-1.24879	1.14148	1.42548	0.422113	0.518526	0.306531	Lrr1
B130055M24Rik	-1.13098	-1.53296	-1.35543	0.581343	0.0427166	0.31485	B130055M24Rik
Zfp788	1.46664	2.11292	1.44065	0.140738	0.0131805	0.335793	Zfp788
Gm14326	2.10371	1.70955	-1.23056	9.29275e-05	0.00251315	0.346652	Gm14326
Abcc3	2.07083	1.5706	-1.3185	0.00468585	0.0320984	0.366939	Abcc3
C130036L24Rik	-1.11864	1.12841	1.26229	0.569766	0.511301	0.390166	C130036L24Rik
Itgal	1.33676	1.63458	1.22279	0.129535	0.00321242	0.400442	Itgal
Atad5	-1.04672	1.21018	1.26672	0.820825	0.344607	0.408621	Atad5
Mettl18	-1.21014	1.00548	1.21677	0.28061	0.973416	0.416213	Mettl18
Ctsw	-2.24321	-1.49175	1.50374	0.078077	0.107427	0.419028	Ctsw
1700066M21Rik	1.35855	1.72261	1.26798	0.135481	0.0184077	0.420003	1700066M21Rik
Kcnab3	-1.52328	-1.27999	1.19007	0.0119655	0.149953	0.445669	Kcnab3
Tmf1	1.20276	1.71069	1.4223	0.572993	0.115834	0.451174	Tmf1
Gm12992	-1.51061	-1.24823	1.2102	0.0534198	0.218339	0.480762	Gm12992
Gm5321	2.4708	1.31445	-1.87973	0.0664986	0.760156	0.534473	Gm5321
Gm26205	-2.01096	-1.70998	1.17601	0.00508678	0.0214507	0.603427	Gm26205
Gm3200	2.22978	1.99055	-1.12018	9.65597e-05	0.000344663	0.622012	Gm3200
RP23-118E21.11	-2.61014	-3.16067	-1.21092	0.00189546	0.000655848	0.626942	RP23-118E21.11
Bbs4	-1.25973	-1.10027	1.14493	0.294883	0.627718	0.64487	Bbs4
2310008N11Rik	2.05989	2.37406	1.15252	0.00940026	0.000407287	0.663163	2310008N11Rik
6230415J03Rik	1.16174	1.33068	1.14542	0.518711	0.231227	0.680344	6230415J03Rik
4930581F22Rik	-1.24468	-1.09349	1.13827	0.335626	0.697709	0.687363	4930581F22Rik
Ndc80	1.45779	1.27026	-1.14763	0.233376	0.30122	0.721038	Ndc80
Zfp160	-1.20942	-1.06508	1.13552	0.49127	0.826531	0.749506	Zfp160
RP23-389J8.3	2.92331	2.6963	-1.08419	1.18064e-05	3.8586e-05	0.758834	RP23-389J8.3
Gm15398	2.89679	3.15415	1.08885	2.05469e-05	1.59649e-05	0.759734	Gm15398
Zc3h12c	-2.18054	-2.01125	1.08417	0.000889969	0.00205053	0.774264	Zc3h12c
Gm15453	1.37764	1.48662	1.07911	0.127962	0.0448997	0.783308	Gm15453
Gm6900	1.8308	1.7105	-1.07033	0.00558052	0.00754472	0.799237	Gm6900
Hpdl	-1.22814	-1.28646	-1.04748	0.221847	0.177191	0.850217	Hpdl
Npn2	1.2482	1.30292	1.04384	0.184537	0.130678	0.855375	Npn2
Tmem40	1.64297	1.53607	-1.0696	0.112535	0.0752898	0.859633	Tmem40
2610005L07Rik	-1.55162	-1.46812	1.05687	0.0802454	0.119456	0.870361	2610005L07Rik
A830082K12Rik	1.19183	1.22787	1.03024	0.359829	0.243949	0.90756	A830082K12Rik
Gm13713	1.45737	1.40379	-1.03817	0.135254	0.161525	0.912195	Gm13713
0610040B10Rik	1.22517	1.19749	-1.02312	0.211941	0.238993	0.916838	0610040B10Rik
Fancm	1.19645	1.15476	-1.0361	0.526086	0.546645	0.923269	Fancm
Gm15191	1.86911	1.97216	1.05513	0.0797664	0.168092	0.927457	Gm15191
9130019O22Rik	-1.77885	-1.72826	1.02928	0.0211814	0.0192635	0.927543	9130019O22Rik
Gm5106	-1.29147	-1.32581	-1.02659	0.325741	0.287082	0.942849	Gm5106
Mir196a-1	-1.32786	-1.31145	1.01252	0.152465	0.192768	0.964579	Mir196a-1
Colq	1.10908	1.10701	-1.00187	0.709738	0.596909	0.995578	Colq
Gm9828	3.1422	2.23723	-1.4045	1.26217e-06	3.07895e-05	0.139758	Gm9828
Bco2	-1.54284	-1.02189	1.5098	0.0569254	0.906755	0.159117	Bco2
Vpreb3	1.73657	1.12686	-1.54107	0.0196873	0.643841	0.210841	Vpreb3
Ugt1a6a	-3.13504	-2.21224	1.41713	5.20719e-05	0.00130093	0.265206	Ugt1a6a
Gm15676	-2.84061	-4.10795	-1.44615	0.000423653	8.44063e-06	0.288242	Gm15676
2310002F09Rik	1.57187	1.92369	1.22383	0.0013927	0.000238724	0.296773	2310002F09Rik
Iqcd	1.32848	1.04472	-1.27161	0.141411	0.78965	0.340533	Iqcd
Tspan12	1.02482	1.33097	1.29873	0.902725	0.176602	0.368996	Tspan12
Eif4e1b	2.67456	2.045	-1.30786	0.000745997	0.000527557	0.379898	Eif4e1b
Gm20554	-1.45514	-1.04693	1.3899	0.173724	0.861149	0.38544	Gm20554
Rps19-ps7	3.24071	2.54507	-1.27333	2.4319e-05	0.000144471	0.412845	Rps19-ps7
Gipc2	2.06859	1.23013	-1.68161	0.236201	0.437061	0.433024	Gipc2
Xrra1	-1.77627	-1.4342	1.23851	0.0103709	0.0646175	0.4426	Xrra1
[truncated: 11,016 more rows]

## Sheet: Ps-enriched in control
	Con_PsvsCB_FC	APC_PsvsCB_FC	Diff_FC	Con_PsvsCB_pval	APC_PsvsCB_pval	Diff_pval	GeneID
Gm20746	2.68296	3.64972	1.36033	0.0490179	0.0264544	0.670946	Gm20746
Zfp119b	2.18311	2.30569	1.05615	0.0483838	0.0343123	0.917461	Zfp119b		Cutoffs
Gm8399	2.27088	-1.04309	-2.36872	0.0481953	0.887581	0.092914	Gm8399		Con_PsvsCB_FC>2
Aldh1l1	2.84828	1.70912	-1.66652	0.047381	0.0730638	0.380095	Aldh1l1		Con_PsvsCB_pval<0.05
Gm28911	2.38515	2.72182	1.14115	0.0462887	0.01814	0.816658	Gm28911
Sectm1b	3.03326	1.13273	-2.67783	0.0454425	0.57019	0.0953638	Sectm1b
Clec2f	3.01151	3.50652	1.16437	0.0446031	0.0281645	0.838192	Clec2f
RP24-540L1.1	2.24535	3.0941	1.378	0.0445013	0.00243011	0.524949	RP24-540L1.1
Igf1	3.03403	2.41697	-1.2553	0.0442689	0.00652728	0.704224	Igf1
Gm7204	2.42666	1.83819	-1.32014	0.0434573	0.142281	0.631992	Gm7204
Pate2	2.65827	2.06535	-1.28708	0.0432213	0.0694456	0.672331	Pate2
Gm11675	2.37775	2.97934	1.25301	0.0408921	0.00346139	0.664496	Gm11675
Gm9761	2.59483	3.23553	1.24691	0.0391846	0.0153814	0.7239	Gm9761
Gm8349	2.09397	2.2178	1.05914	0.0386864	0.086775	0.918187	Gm8349
2410019O14Rik	2.0236	3.17334	1.56817	0.038666	0.000424346	0.293697	2410019O14Rik
Pde2a	2.20285	-1.64009	-3.61287	0.0372887	0.187714	0.0199847	Pde2a
Gm9013	2.50416	1.55025	-1.61532	0.0366469	0.310217	0.423199	Gm9013
RP23-79K5.4	2.11385	2.47837	1.17244	0.036544	0.00931434	0.731393	RP23-79K5.4
1700057G04Rik	2.52182	3.65663	1.45	0.0354341	0.0164141	0.567803	1700057G04Rik
Rpl31-ps12	2.51941	4.20163	1.66771	0.0353588	0.00121766	0.368455	Rpl31-ps12
Rpl10-ps6	2.13291	2.18239	1.0232	0.0351513	0.0185196	0.959915	Rpl10-ps6
Gm5921	2.62542	2.17877	-1.205	0.0347679	0.325848	0.834575	Gm5921
Gm11627	2.43286	2.05716	-1.18263	0.0339028	0.101203	0.772108	Gm11627
Gm6654	3.50265	6.78787	1.93793	0.0327192	0.000525215	0.363815	Gm6654
Gm13622	5.91468	3.05845	-1.93388	0.0326093	0.132541	0.536713	Gm13622
Gm9840	2.16303	1.6688	-1.29616	0.0321948	0.149077	0.592483	Gm9840
Gm14966	2.33935	1.4572	-1.60537	0.0305903	0.481052	0.466896	Gm14966
Rpl17-ps8	3.00472	3.64482	1.21303	0.03017	0.0134558	0.775228	Rpl17-ps8
Cyr61	2.29228	2.07984	-1.10214	0.0296347	0.0592041	0.849911	Cyr61
Gm13202	3.77746	2.76097	-1.36817	0.0296121	0.0222169	0.657559	Gm13202
Rpl3-ps2	2.71572	1.50796	-1.80092	0.0295553	0.446169	0.395893	Rpl3-ps2
Haus3	2.94196	1.72319	-1.70728	0.0294874	0.172246	0.381721	Haus3
Rpl32-ps	2.80967	2.66653	-1.05368	0.0285578	0.0202655	0.92939	Rpl32-ps
Aldoart1	2.17874	1.00551	-2.16679	0.0280764	0.986662	0.109935	Aldoart1
Gm15755	2.75244	2.01301	-1.36733	0.0268236	0.00113325	0.503844	Gm15755
Cenpv	2.0664	1.18013	-1.751	0.0252168	0.513686	0.165816	Cenpv
Skap1	2.9085	4.24023	1.45787	0.0251257	0.00116754	0.522611	Skap1
Spink2	3.58747	1.66004	-2.16108	0.0250714	0.189777	0.245904	Spink2
Rpl3l	2.6277	2.04619	-1.28419	0.0248071	0.0302939	0.622689	Rpl3l
Bdh1	2.24414	1.79455	-1.25053	0.0242023	0.025245	0.590132	Bdh1
RP24-511H12.7	6.26296	2.78047	-2.25248	0.0233725	0.151003	0.431125	RP24-511H12.7
Rps19-ps4	3.06911	4.74714	1.54675	0.0227096	0.00504761	0.520868	Rps19-ps4
Gm9457	3.48561	3.30284	-1.05534	0.0224422	0.0359351	0.941864	Gm9457
Gm6634	2.43857	1.88264	-1.29529	0.0222405	0.0615466	0.595119	Gm6634
Gm10247	2.66613	3.52037	1.3204	0.0209888	0.00382001	0.615809	Gm10247
Gm10071	2.38902	2.19608	-1.08786	0.0209815	0.0346927	0.86498	Gm10071
Gm15013	3.35932	4.68731	1.39532	0.0208994	0.00245183	0.615604	Gm15013
Cgnl1	2.83027	2.43387	-1.16287	0.020773	0.00507608	0.765332	Cgnl1
S100g	3.17466	2.28067	-1.39199	0.0206178	0.00882683	0.545237	S100g
RP23-372I17.5	2.27403	3.03591	1.33503	0.0202436	0.00746782	0.563834	RP23-372I17.5
Rnpc3	2.32132	1.94214	-1.19524	0.0197604	0.0359204	0.691127	Rnpc3
Gm11826	3.70512	8.46985	2.28598	0.0194781	0.000267776	0.252414	Gm11826
Gm14392	2.56174	3.20382	1.25064	0.0187956	0.0122007	0.69233	Gm14392
P2ry14	3.22576	1.34784	-2.39329	0.0183584	0.181337	0.098372	P2ry14
Gm13292	2.28085	2.05522	-1.10978	0.0183418	0.0607368	0.831141	Gm13292
Gm7866	2.3941	3.21248	1.34183	0.0176652	0.000983853	0.520893	Gm7866
Zfp40	2.48791	2.69676	1.08395	0.0171124	0.00749732	0.868542	Zfp40
Gm13154	2.11831	2.56939	1.21295	0.0169906	0.00245763	0.629387	Gm13154
Ppp1r1b	2.3507	1.54807	-1.51847	0.0165378	0.106163	0.326187	Ppp1r1b
Gm8894	3.05266	1.59484	-1.91409	0.0164522	0.276982	0.288419	Gm8894
Gm12906	2.07238	1.38796	-1.49311	0.0162505	0.255043	0.320139	Gm12906
Rpl12-ps1	2.74973	3.78165	1.37528	0.0162414	0.00509703	0.581323	Rpl12-ps1
Tesc	2.47654	2.54117	1.0261	0.015657	0.0177951	0.959052	Tesc
Gm11449	2.61035	1.95785	-1.33327	0.0155852	0.0420944	0.551375	Gm11449
Palm3	2.45871	1.8877	-1.30249	0.0155536	0.0945009	0.599163	Palm3
Rnu1a1	2.95218	1.49489	-1.97484	0.0150128	0.183159	0.187961	Rnu1a1
Gm13611	2.25179	3.372	1.49748	0.0145124	0.000838308	0.358979	Gm13611
Ttc22	2.49071	1.04646	-2.38014	0.0144131	0.841393	0.0459814	Ttc22
Rpl17-ps9	3.1767	2.36146	-1.34522	0.0141842	0.241647	0.724601	Rpl17-ps9
Frmd5	2.33707	-1.07376	-2.50945	0.013891	0.75201	0.0270343	Frmd5
3300002I08Rik	2.05963	1.528	-1.34792	0.0137982	0.146395	0.448821	3300002I08Rik
Gm17066	2.20188	2.57185	1.16802	0.013472	0.0019354	0.695209	Gm17066
Gm11575	5.69606	6.69558	1.17547	0.01272	0.00240947	0.848063	Gm11575
Rpl31-ps9	3.63419	2.78939	-1.30286	0.0127111	0.187199	0.767904	Rpl31-ps9
Krt83	2.97679	2.52964	-1.17676	0.0124252	0.0340611	0.776767	Krt83
Fam154b	2.01598	2.20346	1.093	0.012337	0.00598147	0.807151	Fam154b
Gm5611	2.15508	1.74519	-1.23487	0.0119694	0.0733523	0.606566	Gm5611
Glmn	2.08608	2.51649	1.20633	0.011864	0.00396139	0.632037	Glmn
1110020A21Rik	2.09701	1.98151	-1.05829	0.011752	0.0106069	0.87604	1110020A21Rik
Gm13226	3.16057	6.39403	2.02306	0.0117197	0.000727963	0.268087	Gm13226
Rpl18a-ps1	2.68648	3.9019	1.45242	0.0113601	0.000977785	0.460562	Rpl18a-ps1
Phf11b	2.22083	2.12451	-1.04533	0.0112923	0.00444607	0.905198	Phf11b
Myl7	2.81202	1.34692	-2.08775	0.0111785	0.31707	0.132355	Myl7
Rplp0-ps1	2.86469	3.22791	1.12679	0.0109818	0.00590383	0.824346	Rplp0-ps1
Ifi202b	2.33418	3.80328	1.62939	0.0109223	0.00133282	0.306473	Ifi202b
Gm14111	3.75718	1.78029	-2.11043	0.0108281	0.145151	0.230248	Gm14111
Srrm4os	2.689	1.08398	-2.48066	0.0108175	0.836092	0.0967356	Srrm4os
Gm7936	2.74795	3.26103	1.18672	0.0108125	0.00109013	0.720081	Gm7936
Itga1	2.6391	1.37127	-1.92456	0.0107094	0.26233	0.151637	Itga1
Cib2	2.1724	1.65222	-1.31483	0.0105522	0.0536008	0.463822	Cib2
Gm13413	2.6867	1.68262	-1.59674	0.0105226	0.2832	0.434046	Gm13413
1500009C09Rik	2.53422	7.138	2.81665	0.0104524	0.000103714	0.0599717	1500009C09Rik
Gm7206	4.03295	4.06867	1.00886	0.0104306	0.13529	0.993219	Gm7206
Chm	2.05636	2.09722	1.01987	0.0103127	0.00805335	0.956426	Chm
Rpsa-ps11	2.01293	2.22269	1.10421	0.0100853	0.00853532	0.789193	Rpsa-ps11
Gm17150	4.44413	2.24956	-1.97555	0.0098485	0.163359	0.383338	Gm17150
Hist1h2be	2.57693	1.34453	-1.9166	0.00959911	0.260223	0.134205	Hist1h2be
1700113A16Rik	3.31086	1.18828	-2.78627	0.00944835	0.563058	0.0578872	1700113A16Rik
mt-Tt	2.27461	4.57994	2.01351	0.00942184	3.74254e-05	0.0975823	mt-Tt
Gm26881	2.19581	1.49874	-1.46511	0.00940949	0.143474	0.327115	Gm26881
2310008N11Rik	2.05989	2.37406	1.15252	0.00940026	0.000407287	0.663163	2310008N11Rik
Gm6433	2.57269	1.91334	-1.34461	0.00932975	0.206148	0.623395	Gm6433
Myom1	2.27556	1.25727	-1.80992	0.00930109	0.376718	0.135147	Myom1
Gm14633	4.26577	5.82103	1.36459	0.00909361	0.00256779	0.666775	Gm14633
Gm12164	4.92445	4.29175	-1.14742	0.00906795	0.0159886	0.861249	Gm12164
Gm28721	2.22333	1.27521	-1.7435	0.00902326	0.328211	0.145379	Gm28721
Rpl21-ps15	3.81872	3.58048	-1.06654	0.00882392	0.00727477	0.918875	Rpl21-ps15
Rpl31-ps11	4.04143	3.88782	-1.03951	0.00843458	0.00427179	0.951754	Rpl31-ps11
Gm12411	2.35251	3.50032	1.48791	0.00835636	0.000296582	0.339059	Gm12411
Rny1	4.97479	2.5207	-1.97358	0.00801812	0.0118108	0.297326	Rny1
Gm7638	3.78889	2.03484	-1.86201	0.0079379	0.274027	0.431664	Gm7638
Gm15446	2.22391	3.16713	1.42413	0.00776937	0.000223465	0.349566	Gm15446
Gm15590	3.21417	3.26138	1.01469	0.00776654	0.00450403	0.978589	Gm15590
Gm12350	2.17405	1.62187	-1.34046	0.00768573	0.0663642	0.425069	Gm12350
Rpl31-ps15	3.12018	2.57712	-1.21072	0.007584	0.0213276	0.724885	Rpl31-ps15
Gm9790	2.10159	2.20687	1.0501	0.00755267	0.0014505	0.882535	Gm9790
Gm9396	3.62831	5.78711	1.59499	0.0075165	0.00136552	0.471289	Gm9396
Ephx2	3.02101	1.78272	-1.6946	0.00743337	0.106314	0.306525	Ephx2
F8	2.55988	3.28034	1.28144	0.00727914	0.000800948	0.572042	F8
Gm14706	3.96063	1.96857	-2.01193	0.00723908	0.137595	0.28254	Gm14706
Rps12l2	3.82632	3.77288	-1.01416	0.00722943	0.067395	0.986429	Rps12l2
Gm6356	2.01217	1.55131	-1.29708	0.00704145	0.0637319	0.427869	Gm6356
Ift74	2.32482	3.09478	1.33119	0.00698235	0.00031045	0.458838	Ift74
Gm5914	2.12158	1.57568	-1.34645	0.00693894	0.0865519	0.410132	Gm5914
Gm12922	2.39661	2.19641	-1.09115	0.0068856	0.0120009	0.831179	Gm12922
Gm3244	2.86993	1.15006	-2.49546	0.00682862	0.675561	0.0711304	Gm3244
Gm12925	2.11908	2.30517	1.08781	0.00669528	0.00224795	0.807808	Gm12925
9330159M07Rik	2.23907	1.54462	-1.44959	0.00658672	0.128622	0.340875	9330159M07Rik
Gm4613	4.05486	2.81571	-1.44009	0.00650987	0.0204203	0.559097	Gm4613
Rab37	2.3063	1.36233	-1.6929	0.00650956	0.242075	0.175819	Rab37
Rps2-ps11	5.39491	1.50224	-3.59124	0.00638652	0.394677	0.0923881	Rps2-ps11
Gm5559	4.91842	2.00441	-2.4538	0.00637751	0.0971223	0.186042	Gm5559
Gm13212	2.29545	2.3769	1.03548	0.00621351	0.0114679	0.933114	Gm13212
RP23-272N6.1	3.01851	2.80861	-1.07473	0.00621339	0.0131669	0.891262	RP23-272N6.1
S100a7a	2.20114	1.02855	-2.14004	0.006114	0.919541	0.0570901	S100a7a
Ifi203	2.61869	2.51343	-1.04188	0.00610707	0.00449964	0.923677	Ifi203
Cntln	2.08653	2.01476	-1.03562	0.00609469	0.00962461	0.919091	Cntln
Gm10020	2.11276	2.59911	1.2302	0.00606013	0.000720578	0.547421	Gm10020
Gm11703	3.35681	3.51685	1.04767	0.00604866	0.00672579	0.935596	Gm11703
Gm10132	2.85554	2.5138	-1.13594	0.00591412	0.0130355	0.791983	Gm10132
Amd2	2.35454	1.34472	-1.75094	0.00575742	0.325943	0.179911	Amd2
BC021614	2.65751	1.16527	-2.28059	0.0056536	0.652932	0.0880461	BC021614
Gm12497	4.94886	-1.62477	-8.04074	0.00562307	0.345391	0.00907236	Gm12497
Ccdc148	3.47629	2.14228	-1.6227	0.00558787	0.0572654	0.387806	Ccdc148
Gsdma	2.11136	1.07233	-1.96895	0.00556362	0.730036	0.0423311	Gsdma
2310010G23Rik	2.05092	1.68803	-1.21498	0.00552719	0.0371506	0.558575	2310010G23Rik
Casp12	2.23702	2.46248	1.10078	0.00550871	0.00097168	0.783808	Casp12
RP24-331B5.1	3.16859	2.41797	-1.31043	0.00545585	0.00690641	0.570659	RP24-331B5.1
B230206L02Rik	2.02233	1.44258	-1.40188	0.00535232	0.102375	0.28816	B230206L02Rik
Gm4518	2.54668	2.55242	1.00226	0.00530394	0.00321566	0.995629	Gm4518
Gm7429	5.70659	11.5634	2.02632	0.00524956	0.000497812	0.38965	Gm7429
Gm12466	8.09646	2.92447	-2.76852	0.00524165	0.107587	0.280941	Gm12466
Rpl21-ps6	6.29693	2.90504	-2.16759	0.0052364	0.0954683	0.369535	Rpl21-ps6
Lincenc1	2.55246	1.45945	-1.74892	0.00513681	0.091608	0.141559	Lincenc1
Gm12251	2.4111	1.71307	-1.40747	0.00510086	0.049679	0.37718	Gm12251
Cenpk	3.48666	3.41328	-1.0215	0.00489071	0.00264281	0.968285	Cenpk
Yme1l1	2.03621	2.50943	1.2324	0.00488096	0.000566913	0.514432	Yme1l1
Rpl35a-ps5	3.77449	5.03554	1.3341	0.00484686	0.00125305	0.633745	Rpl35a-ps5
Gm5392	8.37171	7.43134	-1.12654	0.00482664	0.00542493	0.898467	Gm5392
Gm13493	3.1358	4.28555	1.36665	0.00481181	0.000368888	0.531717	Gm13493
Acsbg2	4.45818	1.26808	-3.51569	0.00478222	0.464106	0.0385481	Acsbg2
Rpsa-ps4	3.47988	4.34796	1.24945	0.00475126	0.00136388	0.691027	Rpsa-ps4
Rps12-ps19	2.94056	3.9396	1.33975	0.00473022	0.00440781	0.595044	Rps12-ps19
Gm16238	4.07392	4.42083	1.08515	0.00471742	0.00149915	0.891871	Gm16238
Abcc3	2.07083	1.5706	-1.3185	0.00468585	0.0320984	0.366939	Abcc3
RP23-87D8.4	3.36201	6.11915	1.82009	0.00465545	0.000356789	0.300067	RP23-87D8.4
Ifi204	2.3328	4.14192	1.77552	0.00452558	0.000191355	0.171815	Ifi204
Gm15416	2.59931	1.80758	-1.438	0.00451825	0.0607649	0.397062	Gm15416
Gm13215	8.34077	6.67137	-1.25023	0.00451091	0.0212888	0.82586	Gm13215
Gm14074	2.63844	3.7573	1.42406	0.00445173	0.000122318	0.395445	Gm14074
Gm7222	9.04547	3.41187	-2.65118	0.00442926	0.101633	0.335167	Gm7222
Tslp	2.10815	3.21185	1.52354	0.00436542	2.19379e-05	0.190614	Tslp
Gm7079	3.2703	4.04175	1.2359	0.00434245	0.00883384	0.72863	Gm7079
Grap	2.30208	1.23932	-1.85753	0.00408561	0.295708	0.0711449	Grap
Gm12739	2.5994	3.28473	1.26365	0.0040693	0.000992326	0.585917	Gm12739
Als2cr12	2.33274	1.98365	-1.17599	0.00405274	0.0349847	0.687676	Als2cr12
Gm7618	3.9016	6.88055	1.76352	0.0040095	0.000749493	0.382353	Gm7618
Gm2445	2.44451	2.49434	1.02039	0.00393696	0.00113511	0.956053	Gm2445
Gm4997	5.86142	2.76504	-2.11983	0.0038393	0.0532317	0.315293	Gm4997
Gm11425	3.13157	3.67388	1.17318	0.00379572	0.00159483	0.749886	Gm11425
Gm18025	3.10119	2.38459	-1.30052	0.00372569	0.0249722	0.600883	Gm18025
Ppm1n	2.13826	1.3799	-1.54957	0.00365438	0.142782	0.175322	Ppm1n
Gstk1	2.40794	2.39239	-1.0065	0.00358778	0.00974992	0.987307	Gstk1
Gm13532	4.26651	4.89467	1.14723	0.00349281	0.00136817	0.823131	Gm13532
Gm5644	4.30002	3.01913	-1.42426	0.00348311	0.0167185	0.56643	Gm5644
D230022J07Rik	2.14979	1.78794	-1.20238	0.00345242	0.0512091	0.615327	D230022J07Rik
Zfp120	2.36442	3.49536	1.47831	0.00344354	0.000337426	0.32231	Zfp120
Gm6444	2.30873	2.0323	-1.13601	0.00343482	0.00590419	0.71055	Gm6444
1700001P01Rik	3.89913	2.33865	-1.66726	0.00327293	0.0518203	0.38502	1700001P01Rik
Epm2a	2.11627	1.75184	-1.20803	0.00325494	0.0250066	0.561714	Epm2a
Gm13339	3.19048	4.24861	1.33165	0.00325291	0.000607416	0.567213	Gm13339
Rps2-ps6	2.02875	1.88706	-1.07509	0.00321566	0.00695874	0.809528	Rps2-ps6
Gm7290	7.22854	8.04818	1.11339	0.00320934	0.00158002	0.896334	Gm7290
Gm29668	3.47463	2.50097	-1.38931	0.00318927	0.00950921	0.507006	Gm29668
Gm6170	3.28324	4.06536	1.23821	0.00317597	0.00111592	0.677796	Gm6170
Gm17090	3.95807	4.8363	1.22188	0.00317088	0.00014902	0.707053	Gm17090
Gm28802	3.28767	1.67654	-1.96098	0.00312847	0.214239	0.222443	Gm28802
Gm3699	5.46562	3.94615	-1.38505	0.00311035	0.00223877	0.61298	Gm3699
Slc30a2	2.1438	2.06449	-1.03842	0.00309682	0.00122566	0.899507	Slc30a2
Gm14443	2.23936	2.99326	1.33666	0.00305224	0.000347645	0.411495	Gm14443
Gm8566	2.08013	1.62429	-1.28063	0.00303739	0.0472794	0.44041	Gm8566
Gm6030	4.17086	2.57291	-1.62106	0.0029608	0.0234028	0.404925	Gm6030
Gm14173	4.83004	5.35043	1.10774	0.00295392	0.00199047	0.877754	Gm14173
Gm10250	2.17617	2.32214	1.06708	0.0029454	0.000527214	0.833198	Gm10250
Spc25	2.07695	1.96299	-1.05805	0.00279783	0.000461537	0.83396	Spc25
Gm2546	2.63872	1.82841	-1.44318	0.0027956	0.031152	0.350171	Gm2546
Rps6-ps1	3.53687	2.56888	-1.37681	0.00272057	0.0933727	0.626876	Rps6-ps1
Gm10224	3.702	3.46315	-1.06897	0.00269739	0.0021952	0.898476	Gm10224
2010005H15Rik	4.81179	3.06276	-1.57106	0.00260056	0.00293889	0.42871	2010005H15Rik
Mthfs	2.40004	1.64918	-1.4553	0.00256264	0.0532536	0.296571	Mthfs
Gm5525	2.73525	2.81258	1.02827	0.00254545	0.00168265	0.945693	Gm5525
Zfp652os	2.73738	1.61285	-1.69723	0.00250165	0.0891347	0.194178	Zfp652os
Gm14323	4.04314	2.88525	-1.40131	0.00246597	0.0635401	0.620151	Gm14323
Rpsa-ps12	2.31116	2.31236	1.00052	0.00245228	0.0138157	0.998954	Rpsa-ps12
mt-Tw	2.56196	2.7022	1.05474	0.00244005	0.00220532	0.892302	mt-Tw
Phex	2.2333	1.46565	-1.52376	0.00240706	0.0876626	0.193449	Phex
Gm8213	4.43153	6.56201	1.48075	0.00240695	0.000802762	0.543391	Gm8213
Gm10335	4.19888	3.47064	-1.20983	0.00239063	0.0282641	0.777369	Gm10335
Gm11518	3.39378	3.10156	-1.09422	0.00238875	0.00194708	0.849818	Gm11518
Gm10146	2.3322	1.64554	-1.41729	0.00238216	0.0344412	0.297294	Gm10146
Gm5566	2.48555	2.73486	1.10031	0.0023776	0.000777806	0.794	Gm5566
Cenpq	3.04644	3.54589	1.16394	0.00232993	0.000127072	0.716261	Cenpq
Gm12603	2.78495	2.34442	-1.18791	0.00228262	0.0017481	0.649123	Gm12603
Zfp605	3.18427	2.99135	-1.06449	0.00224191	0.00647463	0.898785	Zfp605
Gm9493	3.84349	5.33266	1.38745	0.00222515	0.000210432	0.541825	Gm9493
Gm6265	3.30819	1.63812	-2.0195	0.00218672	0.126011	0.140552	Gm6265
Gm10136	4.76077	3.67027	-1.29712	0.00200643	0.00440178	0.665338	Gm10136
Gm4945	4.86832	4.207	-1.1572	0.00197983	0.00556612	0.820876	Gm4945
Vipr1	2.40429	1.84219	-1.30513	0.00195036	0.00886642	0.417347	Vipr1
Prr33	3.58041	1.92237	-1.8625	0.00191703	0.0731813	0.223022	Prr33
Uchl5	2.0286	2.13694	1.05341	0.00191265	0.000438855	0.846431	Uchl5
Gm13573	4.30878	10.6752	2.47754	0.00189713	0.000186843	0.179882	Gm13573
Rps11-ps2	3.25471	3.65417	1.12273	0.00187717	0.000758625	0.80352	Rps11-ps2
Scfd1	2.20369	3.10132	1.40733	0.00187706	4.81383e-05	0.279588	Scfd1
Rpl13a-ps1	3.94835	3.38979	-1.16478	0.00187429	0.00263035	0.771507	Rpl13a-ps1
Rpsa-ps1	3.77209	2.59532	-1.45342	0.00184755	0.0151905	0.473687	Rpsa-ps1
Esf1	2.66446	3.56282	1.33717	0.00183556	0.000186964	0.459522	Esf1
Gm16477	4.39831	3.02676	-1.45314	0.00181006	0.00715743	0.503915	Gm16477
Gm20939	2.80273	2.76114	-1.01506	0.00180683	0.000839841	0.969184	Gm20939
Usp15	2.25838	2.30037	1.0186	0.00179129	0.00117303	0.953588	Usp15
Gm4294	2.41969	2.49624	1.03164	0.00178886	0.00345605	0.933023	Gm4294
4833427G06Rik	2.2271	2.39416	1.07501	0.00176681	9.43075e-05	0.800258	4833427G06Rik
Mipol1	2.1607	2.22058	1.02771	0.00175666	0.00171189	0.929223	Mipol1
RP23-85E24.2	2.76327	2.01121	-1.37393	0.00174715	0.0268283	0.440013	RP23-85E24.2
Gm5637	2.2983	2.4483	1.06526	0.00173965	0.0005819	0.842792	Gm5637
Taco1os	2.08429	2.50286	1.20082	0.00168445	0.000285369	0.532109	Taco1os
Gm7589	4.95965	3.59853	-1.37824	0.00167418	0.00615862	0.600486	Gm7589
Etaa1os	2.14387	2.78441	1.29878	0.00167316	9.55028e-05	0.384517	Etaa1os
Rps15a-ps3	2.93521	3.42403	1.16653	0.00161478	0.00166203	0.732958	Rps15a-ps3
Atg10	2.07024	1.98691	-1.04194	0.00160792	0.00171166	0.881728	Atg10
Lrriq3	2.44194	1.25165	-1.95097	0.00154484	0.42278	0.082987	Lrriq3
Gm14419	3.64384	1.99841	-1.82337	0.00153401	0.0825241	0.257135	Gm14419
1500026H17Rik	2.74253	3.29842	1.20269	0.00152429	0.000144626	0.623847	1500026H17Rik
Spata33	2.4896	2.02322	-1.23051	0.00151665	0.0146001	0.570368	Spata33
Gm12778	4.30999	1.92581	-2.23801	0.00151404	0.162514	0.194268	Gm12778
mt-Ti	3.90249	5.14481	1.31834	0.00148285	0.00040652	0.607209	mt-Ti
Gm12933	2.93772	2.00462	-1.46547	0.00146937	0.0335388	0.373265	Gm12933
Gm16253	2.28296	1.48127	-1.54121	0.00140884	0.0998399	0.187758	Gm16253
Gpsm3	2.29965	1.58246	-1.45321	0.00139976	0.0343552	0.227731	Gpsm3
Gm14539	3.21714	2.70465	-1.18949	0.00139572	0.00257461	0.686395	Gm14539
Gm7363	4.49539	4.84888	1.07863	0.00133271	0.000567488	0.892277	Gm7363
Gm4968	3.90516	2.20904	-1.76781	0.00131796	0.0239702	0.25399	Gm4968
Gm8692	2.33673	3.11282	1.33213	0.00131682	0.000291788	0.410351	Gm8692
Gm14444	7.25875	3.22733	-2.24915	0.00125974	0.0123704	0.243058	Gm14444
Gm12231	3.02772	2.55202	-1.1864	0.00125919	0.00255674	0.67183	Gm12231
Efcab2	2.34498	2.67951	1.14266	0.00125003	0.000109123	0.663793	Efcab2
Rpl7a-ps5	2.09315	1.35865	-1.54061	0.00120266	0.140509	0.136499	Rpl7a-ps5
Gm16157	5.19553	5.94591	1.14443	0.00111361	0.000139869	0.814979	Gm16157
2010300F17Rik	2.32572	1.17199	-1.98442	0.00108315	0.413937	0.028944	2010300F17Rik
Gm12013	3.17133	3.20762	1.01144	0.00108102	0.000437434	0.977899	Gm12013
Gm12816	4.26935	2.78925	-1.53065	0.00101258	0.00790029	0.41271	Gm12816
Rps23-ps2	4.57377	3.96489	-1.15357	0.000935029	0.00228818	0.797833	Rps23-ps2
4930597O21Rik	3.37753	2.21888	-1.52218	0.000905241	0.0207367	0.353482	4930597O21Rik
Gm16124	2.20158	1.89307	-1.16296	0.000839139	0.00521014	0.600185	Gm16124
Gm16409	5.0119	2.99219	-1.675	0.000837937	0.0734291	0.474051	Gm16409
Gm13461	2.59281	1.30598	-1.98534	0.000836777	0.253278	0.0515956	Gm13461
Rps13-ps1	3.85466	4.0228	1.04362	0.000833734	0.000428791	0.928672	Rps13-ps1
Plac8	2.58377	1.67711	-1.54061	0.000831251	0.000975523	0.130071	Plac8
Gm8355	2.2016	2.10005	-1.04836	0.000831163	0.00130376	0.867481	Gm8355
Gm13166	3.50482	2.77403	-1.26344	0.00081503	0.00379356	0.602025	Gm13166
Lztfl1	2.20072	2.27397	1.03328	0.000814402	0.000366677	0.906111	Lztfl1
Gm10439	3.94348	1.9385	-2.0343	0.000803824	0.0502679	0.145153	Gm10439
Gm11496	2.17534	2.01472	-1.07972	0.000792597	0.00457598	0.795446	Gm11496
Gm12976	3.03926	2.17768	-1.39564	0.000785153	0.00335041	0.368373	Gm12976
Taf1d	2.79768	3.72499	1.33145	0.000784364	0.00031633	0.476421	Taf1d
Akr1b7	2.36463	1.92055	-1.23122	0.000779726	0.00295723	0.478349	Akr1b7
Tax1bp1	2.21362	2.94184	1.32897	0.000764939	2.24232e-05	0.316209	Tax1bp1
Eif4e1b	2.67456	2.045	-1.30786	0.000745997	0.000527557	0.379898	Eif4e1b
G730013B05Rik	2.04575	2.3846	1.16563	0.000734029	0.000132606	0.553104	G730013B05Rik
Rps8-ps1	4.37513	2.32756	-1.87971	0.000732734	0.0164926	0.210408	Rps8-ps1
Gm14044	9.74839	4.39829	-2.21641	0.000713146	0.0100962	0.311241	Gm14044
Spa17	2.01209	2.70244	1.3431	0.000701212	1.36335e-05	0.238826	Spa17
Eif3s6-ps1	4.24438	2.82025	-1.50497	0.000686022	0.0070952	0.418632	Eif3s6-ps1
Rpl21-ps11	7.19656	5.35569	-1.34372	0.000670052	0.00230093	0.668511	Rpl21-ps11
Gm7665	2.06852	2.69063	1.30075	0.000657609	5.78431e-06	0.284001	Gm7665
Gm10052	2.21576	1.47259	-1.50467	0.000650116	0.0536255	0.147781	Gm10052
Gm11263	3.47545	4.37884	1.25994	0.000646265	0.000205328	0.607892	Gm11263
Alox8	3.70663	3.26462	-1.13539	0.000642548	0.000479215	0.768721	Alox8
Rps12l1	8.8364	1.52333	-5.8007	0.000640855	0.338585	0.0188339	Rps12l1
Tagln	2.33585	1.66358	-1.40411	0.00062568	0.00268561	0.197187	Tagln
1700034E13Rik	2.12621	2.51259	1.18173	0.000618244	3.74539e-05	0.514636	1700034E13Rik
Trap1a	3.04787	1.64806	-1.84937	0.000617085	0.0635043	0.114235	Trap1a
Lpl	2.22336	2.71874	1.2228	0.000601798	3.65128e-05	0.463397	Lpl
RP23-411B11.2	2.74461	2.73068	-1.0051	0.000585071	0.000230814	0.987842	RP23-411B11.2
Gm12366	4.15038	3.7803	-1.0979	0.00057025	0.000907434	0.848328	Gm12366
4430402I18Rik	2.26424	1.57932	-1.43368	0.000562311	0.0397876	0.222603	4430402I18Rik
Tpt1-ps6	6.57123	2.08617	-3.1499	0.000518346	0.103146	0.0808456	Tpt1-ps6
Gm20900	4.10777	3.23081	-1.27144	0.000514898	0.00252039	0.620028	Gm20900
Rps2-ps5	3.23095	3.72799	1.15384	0.000508426	0.000252059	0.727358	Rps2-ps5
Gm7266	3.80616	4.03502	1.06013	0.000505554	0.000190654	0.895468	Gm7266
Gm4987	9.77451	4.24299	-2.30368	0.00049843	0.00382694	0.246201	Gm4987
Rpl21-ps10	5.96688	6.4282	1.07731	0.000489854	0.00158739	0.911199	Rpl21-ps10
Gm5786	2.05239	2.33471	1.13755	0.000489478	0.000148944	0.608332	Gm5786
Gm14279	3.62898	3.94114	1.08602	0.000480838	0.000117457	0.84505	Gm14279
2310040G24Rik	2.25512	1.90432	-1.18421	0.000471707	0.00221705	0.530646	2310040G24Rik
Stard6	2.89546	2.34937	-1.23244	0.000469439	0.00507876	0.577077	Stard6
Rpl30-ps1	3.4327	2.97219	-1.15494	0.00046411	0.000792792	0.721998	Rpl30-ps1
Gm13341	4.18804	5.61793	1.34142	0.000438883	6.85899e-05	0.545898	Gm13341
Diap3	2.3337	3.11877	1.3364	0.000432676	1.42455e-06	0.274403	Diap3
Rpl28-ps3	5.54319	3.62051	-1.53105	0.0004312	0.00150647	0.431768	Rpl28-ps3
Gm17541	4.95501	5.82962	1.17651	0.000423032	5.93582e-05	0.752034	Gm17541
Gm10712	3.61063	4.10269	1.13628	0.000421012	0.000135262	0.764825	Gm10712
Hmgn5	3.40221	5.18855	1.52505	0.000401237	9.0076e-06	0.298223	Hmgn5
Gm13192	4.35403	4.70553	1.08073	0.000387607	0.000166809	0.871832	Gm13192
Gm16230	2.53842	2.07917	-1.22088	0.000386525	0.00214874	0.511497	Gm16230
Gm10154	4.04098	5.07282	1.25535	0.000356872	7.59675e-05	0.622739	Gm10154
Gm12191	2.18511	2.26922	1.03849	0.000353893	0.00051908	0.88844	Gm12191
Gm6767	2.12429	1.56428	-1.35799	0.000350445	0.01747	0.224438	Gm6767
Usp50	2.60311	1.69283	-1.53773	0.000334363	0.00873541	0.144969	Usp50
Tdpx-ps1	2.41319	2.4136	1.00017	0.000331102	6.32657e-05	0.999494	Tdpx-ps1
Gm5621	5.7157	7.3175	1.28025	0.000326831	4.60601e-05	0.657239	Gm5621
RP23-5K7.4	2.7653	2.08378	-1.32706	0.000322483	0.00562718	0.401465	RP23-5K7.4
Matr3	2.33481	3.28129	1.40538	0.000315356	7.88711e-06	0.229391	Matr3
Gm27529	2.84392	3.17564	1.11664	0.000314091	7.66915e-05	0.741741	Gm27529
Ptprt	2.19593	1.86276	-1.17886	0.000307737	0.000785054	0.494898	Ptprt
Gm26619	2.5488	1.76938	-1.4405	0.000305924	0.012259	0.231694	Gm26619
Tnnc1	2.33118	1.48303	-1.5719	0.000303316	0.000133035	0.0429904	Tnnc1
Prkg2	2.82233	2.89167	1.02457	0.000296421	2.86314e-05	0.937128	Prkg2
Eif3a	2.39704	2.24793	-1.06633	0.000290728	0.000751633	0.82206	Eif3a
mt-Atp6	12.2932	6.03222	-2.03793	0.000290247	0.000807423	0.336921	mt-Atp6
Rps27a-ps2	3.4794	2.86879	-1.21285	0.000284726	0.0018633	0.638397	Rps27a-ps2
Gm6139	2.62968	2.54763	-1.03221	0.000284111	0.000836664	0.922193	Gm6139
Rps15a-ps4	3.01396	2.34344	-1.28613	0.000277798	0.0047314	0.496573	Rps15a-ps4
Gm6085	3.36653	1.34396	-2.50494	0.00027516	0.293859	0.0281032	Gm6085
Gm12669	3.35137	2.79256	-1.20011	0.000269858	0.000995568	0.634484	Gm12669
Mlf1	2.30378	2.6229	1.13852	0.000268612	6.2448e-05	0.629699	Mlf1
Gm10169	2.01521	2.00685	-1.00417	0.000255055	8.59472e-05	0.984353	Gm10169
Dcun1d1	2.00441	2.14257	1.06893	0.000244163	5.3642e-05	0.757154	Dcun1d1
Rpl36a-ps3	3.02238	3.09852	1.02519	0.000239347	0.000102873	0.941726	Rpl36a-ps3
A230072E10Rik	2.87963	2.40297	-1.19836	0.000236473	0.000260341	0.559034	A230072E10Rik
Gm14418	2.08986	2.1926	1.04916	0.000235394	0.000190012	0.840264	Gm14418
Rpsa-ps9	2.62086	2.60163	-1.00739	0.000234177	0.00021033	0.98052	Rpsa-ps9
Samd9l	2.09263	2.68001	1.28069	0.000229435	1.40467e-05	0.305018	Samd9l
Gm10243	4.27094	2.0303	-2.10359	0.000228701	0.0378268	0.114919	Gm10243
Hbb-bh1	2.6145	1.48091	-1.76547	0.000223747	0.0998473	0.0823674	Hbb-bh1
Rpl36a-ps1	5.02399	7.1423	1.42164	0.000223222	1.04051e-05	0.476005	Rpl36a-ps1
Gm10925	13.7079	15.2061	1.1093	0.000223201	5.83043e-05	0.895544	Gm10925
Gm12693	7.35351	3.47319	-2.11722	0.00021967	0.00571162	0.220405	Gm12693
8430423G03Rik	2.43842	2.29396	-1.06298	0.000208199	0.000899787	0.833475	8430423G03Rik
Gm5537	2.75412	2.86396	1.03988	0.000207775	0.000152484	0.902003	Gm5537
Gm6421	2.51695	1.57271	-1.60039	0.000198109	0.0153666	0.0893293	Gm6421
Lrrc46	2.17699	1.51825	-1.43388	0.000186504	0.0213771	0.143665	Lrrc46
Hsp90aa1	2.43673	3.19605	1.31161	0.000185568	1.27596e-05	0.337727	Hsp90aa1
Gm28661	5.16921	7.0224	1.35851	0.000179279	4.13567e-05	0.554057	Gm28661
Akr1c13	2.01989	1.36218	-1.48283	0.000177719	0.0254517	0.0607019	Akr1c13
A430018G15Rik	2.51971	2.14866	-1.17269	0.00017704	0.00239459	0.595023	A430018G15Rik
Gm11560	2.69909	1.62205	-1.66399	0.000171862	0.0233029	0.0942165	Gm11560
Gm15710	4.18271	3.99348	-1.04739	0.000166984	0.00016344	0.914255	Gm15710
Gm17382	2.30483	1.91367	-1.2044	0.000166299	0.0024119	0.477882	Gm17382
Gm11878	5.12775	5.25523	1.02486	0.000162288	0.000268762	0.961967	Gm11878
Pgk1-rs7	2.40578	2.61182	1.08564	0.000156648	5.57337e-05	0.757721	Pgk1-rs7
Pnpla8	2.15031	2.27257	1.05686	0.000154122	5.60806e-05	0.809862	Pnpla8
4930590J08Rik	2.83849	1.63564	-1.73541	0.000152246	0.00871427	0.061612	4930590J08Rik
Rps18-ps3	3.26311	2.98146	-1.09447	0.000151413	0.000235111	0.797606	Rps18-ps3
Rn7sk	3.83482	3.32776	-1.15237	0.000147234	0.000661634	0.732533	Rn7sk
Fxr1	2.54725	2.84357	1.11633	0.000146194	7.10658e-05	0.703694	Fxr1
Gm13408	4.52776	3.73804	-1.21127	0.000139483	0.000681503	0.677231	Gm13408
Gm13340	4.12111	3.23149	-1.2753	0.000133339	0.000697813	0.563619	Gm13340
Slc35f3	3.66747	2.17506	-1.68615	0.000132143	0.00594949	0.173328	Slc35f3
Cops2	2.9042	3.98086	1.37072	0.00012726	1.17073e-05	0.340099	Cops2
Gnpda2	2.03738	2.44958	1.20232	0.000126626	1.06998e-05	0.393591	Gnpda2
Gm13268	8.44848	4.93911	-1.71053	0.000125321	0.000809901	0.380073	Gm13268
Diras1	2.64112	2.18423	-1.20918	0.000124247	0.000464365	0.495373	Diras1
Scoc	2.2039	2.27721	1.03326	0.000122095	4.1024e-05	0.885962	Scoc
Gm14410	3.31677	2.34226	-1.41606	0.000107388	0.00893117	0.372965	Gm14410
Gm11353	3.30563	2.00864	-1.64571	0.000100914	0.0136218	0.174812	Gm11353
Rps3a3	4.68464	3.79639	-1.23397	9.92812e-05	0.000460347	0.641615	Rps3a3
Gm14399	2.72918	2.88441	1.05687	9.74288e-05	0.000174673	0.857956	Gm14399
Gm3200	2.22978	1.99055	-1.12018	9.65597e-05	0.000344663	0.622012	Gm3200
Gm7027	3.02802	2.18163	-1.38796	9.43093e-05	0.00119897	0.29345	Gm7027
Gm14326	2.10371	1.70955	-1.23056	9.29275e-05	0.00251315	0.346652	Gm14326
Atp5l2-ps	2.34396	2.79794	1.19368	9.24387e-05	9.43495e-07	0.439564	Atp5l2-ps
Gm15793	8.08854	13.2454	1.63755	9.13213e-05	2.03775e-05	0.437709	Gm15793
Smim15	2.07828	2.79423	1.34449	9.03743e-05	2.19026e-06	0.179502	Smim15
Gm5822	3.85897	3.6729	-1.05066	9.03203e-05	0.000111778	0.898248	Gm5822
Rps6-ps3	3.36677	2.97949	-1.12998	8.62865e-05	0.000111071	0.71604	Rps6-ps3
Gm6977	3.96416	3.9611	-1.00077	8.02663e-05	0.000146645	0.998478	Gm6977
Gm3531	2.60115	2.34832	-1.10766	7.76973e-05	3.79956e-05	0.684628	Gm3531
Zfp932	2.29469	2.63582	1.14866	7.0689e-05	1.50426e-05	0.560826	Zfp932
Gm12338	2.29661	1.59763	-1.43751	6.99696e-05	0.00876037	0.129648	Gm12338
Cfap36	2.04252	2.21074	1.08236	6.8551e-05	1.52063e-05	0.691189	Cfap36
Gm14327	2.20417	2.37582	1.07788	6.53683e-05	4.32874e-05	0.742452	Gm14327
Serpinb1b	3.9612	4.07988	1.02996	6.48963e-05	2.69805e-05	0.937351	Serpinb1b
Gm10221	2.32431	1.72116	-1.35043	6.46916e-05	0.00164896	0.190914	Gm10221
Xlr	2.8937	2.62805	-1.10108	6.39254e-05	0.000111323	0.740979	Xlr
Rpl17-ps4	5.87766	5.42808	-1.08283	5.96743e-05	0.000107293	0.87215	Rpl17-ps4
Akap12	2.80679	2.76016	-1.0169	5.73787e-05	3.85369e-06	0.948157	Akap12
Rps24-ps3	3.36137	2.88389	-1.16557	5.60411e-05	0.0019871	0.688581	Rps24-ps3
mt-Nd3	12.0849	8.18934	-1.47568	5.54207e-05	6.57377e-05	0.545883	mt-Nd3
Gm14322	2.03858	2.26366	1.11041	5.52677e-05	1.46422e-05	0.600551	Gm14322
Vps35	2.04597	2.39168	1.16897	5.4096e-05	5.94504e-06	0.436378	Vps35
Syp	2.93826	1.65106	-1.77962	5.30749e-05	0.0277932	0.0658352	Syp
Gm29216	5.0877	4.58779	-1.10897	5.2331e-05	6.63452e-05	0.813282	Gm29216
Usp34	2.12559	2.28286	1.07399	5.1094e-05	1.86266e-05	0.731098	Usp34
Gm12918	2.63002	3.04865	1.15917	4.94343e-05	1.54737e-05	0.586649	Gm12918
Lyrm1	2.00647	1.62334	-1.23601	4.73193e-05	0.00126527	0.264022	Lyrm1
Gm10175	2.12622	1.83511	-1.15864	4.30677e-05	0.00113143	0.497167	Gm10175
Gm11966	2.71852	4.06445	1.4951	4.29048e-05	6.9542e-07	0.151561	Gm11966
Scaper	2.19416	2.36478	1.07776	4.18658e-05	1.37274e-05	0.723931	Scaper
Rpl17-ps5	4.23788	3.38568	-1.25171	3.62378e-05	0.000100389	0.546304	Rpl17-ps5
Inhba	2.12707	1.54821	-1.37389	3.32485e-05	0.00357777	0.113534	Inhba
Cenph	2.92893	2.15915	-1.35652	3.09013e-05	0.000196165	0.252179	Cenph
Gm9844	2.08274	1.77826	-1.17122	3.06422e-05	0.000308492	0.409265	Gm9844
Gm9294	4.3005	3.85455	-1.11569	3.02171e-05	3.77889e-05	0.768627	Gm9294
Ccdc90b	2.13381	2.32618	1.09015	2.91629e-05	1.3781e-05	0.671214	Ccdc90b
Rpl35a-ps3	2.99651	1.95413	-1.53343	2.84158e-05	0.00362246	0.148564	Rpl35a-ps3
Dnajc2	2.75381	3.03172	1.10092	2.66791e-05	1.15193e-05	0.718001	Dnajc2
Rps15a-ps5	6.3482	2.87776	-2.20595	2.65705e-05	0.00295652	0.0989861	Rps15a-ps5
2015-09-07	2.6817	3.06035	1.1412	2.5036e-05	4.25414e-06	0.602428	2015-09-07
Gm16580	2.42938	2.62731	1.08147	2.45132e-05	2.54185e-05	0.743892	Gm16580
Rps19-ps7	3.24071	2.54507	-1.27333	2.4319e-05	0.000144471	0.412845	Rps19-ps7
Gm26854	2.80195	2.03279	-1.37838	2.4184e-05	0.000635658	0.220987	Gm26854
Cenpp	2.39033	2.78803	1.16638	2.35723e-05	1.57338e-07	0.453344	Cenpp
1700008I05Rik	4.63618	3.12343	-1.48432	2.32041e-05	3.65545e-05	0.268993	1700008I05Rik
Kiz	2.5967	2.88617	1.11148	2.28147e-05	1.30423e-05	0.675589	Kiz
Gm4604	2.77752	2.29803	-1.20865	2.24014e-05	0.000176505	0.466672	Gm4604
E130208F15Rik	3.13053	1.36456	-2.29416	2.16663e-05	0.19485	0.0143747	E130208F15Rik
Ccdc25	2.34833	2.40435	1.02386	2.14593e-05	1.95393e-05	0.914549	Ccdc25
Gm10177	2.50595	2.6151	1.04356	2.08461e-05	7.01307e-06	0.852201	Gm10177
Gm5963	3.41417	3.69801	1.08314	2.08098e-05	1.54993e-06	0.78511	Gm5963
Nxt2	2.01702	2.05359	1.01813	2.07329e-05	1.08649e-05	0.918625	Nxt2
Gm15398	2.89679	3.15415	1.08885	2.05469e-05	1.59649e-05	0.759734	Gm15398
Rpl23a-ps3	2.49922	2.05631	-1.21539	1.91849e-05	0.000560022	0.420906	Rpl23a-ps3
Rpl36-ps2	2.56347	1.98704	-1.2901	1.81404e-05	0.00125921	0.311656	Rpl36-ps2
Rpf2	2.05728	2.48794	1.20933	1.73539e-05	1.23853e-06	0.307175	Rpf2
Gm6344	3.08786	1.99834	-1.54521	1.72981e-05	0.00212545	0.132533	Gm6344
Cenpw	2.02273	1.57899	-1.28103	1.60876e-05	0.000519158	0.147563	Cenpw
Gm28437	11.4117	12.0103	1.05245	1.59634e-05	1.47002e-05	0.933192	Gm28437
Gm5879	3.60356	3.37414	-1.06799	1.50787e-05	1.68547e-05	0.832381	Gm5879
Gm4705	3.27249	2.93564	-1.11474	1.50583e-05	2.14026e-05	0.702715	Gm4705
Klra4	2.6154	2.22693	-1.17444	1.48534e-05	0.000268838	0.517754	Klra4
Shc4	2.89331	2.12629	-1.36073	1.34534e-05	0.000552069	0.245404	Shc4
Zfp931	2.28585	3.1233	1.36636	1.32591e-05	3.11672e-07	0.142921	Zfp931
mt-Nd4	2.9249	2.72491	-1.07339	1.19699e-05	2.80183e-05	0.786301	mt-Nd4
RP23-389J8.3	2.92331	2.6963	-1.08419	1.18064e-05	3.8586e-05	0.758834	RP23-389J8.3
C130074G19Rik	6.66939	3.6708	-1.81688	1.17329e-05	7.16141e-08	0.109564	C130074G19Rik
Cenpu	2.18481	1.31627	-1.65984	1.14513e-05	0.0263247	0.00917387	Cenpu
Gm13157	3.88652	4.88298	1.25639	1.08832e-05	1.13207e-06	0.484973	Gm13157
Cald1	2.12401	2.38565	1.12319	1.0183e-05	1.39207e-06	0.520914	Cald1
Rps12-ps10	2.89721	3.70961	1.28041	1.00548e-05	1.57637e-06	0.354663	Rps12-ps10
4930500J02Rik	7.13564	3.15709	-2.26019	9.81599e-06	9.20917e-06	0.0449304	4930500J02Rik
Gm14681	3.09525	3.59538	1.16158	9.7799e-06	1.42135e-05	0.611137	Gm14681
Rpl9-ps7	3.22134	2.76552	-1.16482	9.75236e-06	6.39719e-05	0.590141	Rpl9-ps7
H3f3a-ps1	2.37457	1.94847	-1.21869	9.472e-06	0.000113392	0.332507	H3f3a-ps1
Gm6136	2.451	2.55687	1.04319	9.11625e-06	6.43288e-06	0.844265	Gm6136
Gm14403	2.26112	1.6316	-1.38583	8.69206e-06	0.00242987	0.109535	Gm14403
Zfp938	2.13681	2.22475	1.04116	8.50798e-06	1.12455e-05	0.828932	Zfp938
Dynlt3	2.1776	2.64315	1.21379	8.44045e-06	5.45237e-07	0.303607	Dynlt3
Gm10110	2.35416	1.92982	-1.21989	8.36684e-06	0.000287424	0.3431	Gm10110
Gm8731	8.43258	4.42042	-1.90764	8.28936e-06	0.0001713	0.188721	Gm8731
Gm8451	3.04032	3.65918	1.20355	7.63713e-06	1.29019e-06	0.484596	Gm8451
Tex26	2.73508	2.56135	-1.06783	7.63299e-06	0.00020231	0.805195	Tex26
mt-Co3	12.3874	10.1476	-1.22072	7.59662e-06	1.42659e-05	0.731567	mt-Co3
Gtpbp4	2.29275	2.21483	-1.03518	7.41027e-06	1.16648e-05	0.858193	Gtpbp4
2310010J17Rik	2.24492	2.10731	-1.0653	6.87815e-06	4.48433e-05	0.746273	2310010J17Rik
Rps10-ps1	2.65297	2.77137	1.04463	6.64822e-06	4.5064e-06	0.848105	Rps10-ps1
Csde1	2.25279	2.56603	1.13904	6.43747e-06	8.4698e-07	0.490617	Csde1
Apoo	2.07175	1.89071	-1.09575	6.27134e-06	2.04685e-05	0.580904	Apoo
Gm13261	2.15406	2.44442	1.1348	6.0019e-06	3.26022e-07	0.464049	Gm13261
Gm10073	2.17417	1.64731	-1.31983	5.89739e-06	0.000968768	0.136444	Gm10073
Hibch	2.42263	2.20765	-1.09738	5.27388e-06	2.59125e-05	0.648511	Hibch
Gm5045	3.39514	3.21953	-1.05455	5.12057e-06	6.03452e-06	0.846101	Gm5045
Cetn3	2.05476	2.29166	1.1153	5.04868e-06	1.12436e-06	0.513208	Cetn3
1500012F01Rik	2.12165	1.84711	-1.14864	4.53397e-06	5.65143e-05	0.418069	1500012F01Rik
Gm10116	2.61313	2.23889	-1.16715	4.34868e-06	2.25476e-05	0.466955	Gm10116
Gm5805	2.84823	2.20494	-1.29175	4.32211e-06	9.56603e-05	0.277878	Gm5805
Gm10269	4.24721	3.1823	-1.33463	4.25718e-06	9.3404e-05	0.386126	Gm10269
Fam92a	2.27689	2.17575	-1.04648	4.24514e-06	1.21149e-05	0.80787	Fam92a
Eif2s2	2.69203	3.41002	1.26671	3.83735e-06	1.61612e-07	0.287277	Eif2s2
Snx2	2.06475	1.97647	-1.04467	3.7887e-06	1.07233e-05	0.788268	Snx2
Gm5812	3.09738	1.86029	-1.665	3.728e-06	0.00113149	0.0457345	Gm5812
B230307C23Rik	2.09726	1.74056	-1.20494	3.63941e-06	0.000110395	0.262305	B230307C23Rik
2900009J06Rik	3.28315	2.75829	-1.19029	3.51263e-06	2.3114e-05	0.507587	2900009J06Rik
Rpl21-ps8	7.81986	5.73222	-1.36419	3.35684e-06	6.74722e-06	0.4729	Rpl21-ps8
Rps3a2	3.84397	3.03826	-1.26519	3.26197e-06	7.92833e-05	0.446462	Rps3a2
Gm13680	3.37646	3.50824	1.03903	3.22233e-06	2.61001e-06	0.886841	Gm13680
Gm28438	12.5651	8.73316	-1.43878	3.01991e-06	1.4926e-06	0.473022	Gm28438
Ncl	3.08069	2.98094	-1.03346	3.01207e-06	4.94476e-06	0.89383	Ncl
Cacybp	2.72923	3.46858	1.2709	2.9114e-06	1.80751e-07	0.28415	Cacybp
Tstd3	2.46144	2.76494	1.1233	2.86913e-06	7.32773e-07	0.55895	Tstd3
Gm6563	2.07217	1.82947	-1.13266	2.83634e-06	3.40931e-05	0.437635	Gm6563
Map1b	2.05818	1.96198	-1.04903	2.67542e-06	5.3294e-06	0.757594	Map1b
Hnrnpu	2.17102	2.42678	1.1178	2.60403e-06	3.64372e-07	0.506751	Hnrnpu
Zc3h15	2.68599	2.92565	1.08923	2.49759e-06	6.36295e-07	0.685972	Zc3h15
Htatsf1	2.57218	2.55923	-1.00506	2.46777e-06	7.20271e-06	0.980953	Htatsf1
Rps15-ps2	2.84297	2.11145	-1.34646	2.36628e-06	0.000225981	0.205166	Rps15-ps2
Gm14325	2.64421	2.51605	-1.05093	2.31861e-06	6.65365e-06	0.814062	Gm14325
Gm7729	2.57438	1.43073	-1.79935	2.00085e-06	0.0225893	0.0087605	Gm7729
Psmc6	2.46273	2.85352	1.15868	1.9625e-06	2.61836e-07	0.444935	Psmc6
Ppp2r3c	2.05712	2.08418	1.01315	1.78335e-06	7.28951e-07	0.929642	Ppp2r3c
mt-Rnr2	4.14905	3.25904	-1.27309	1.70882e-06	2.68398e-05	0.428377	mt-Rnr2
Rps25-ps1	3.0222	2.61072	-1.15761	1.68407e-06	1.68926e-05	0.53642	Rps25-ps1
Mgam	5.77351	3.48735	-1.65556	1.67755e-06	0.000415045	0.209368	Mgam
Rps11-ps1	2.74708	3.81915	1.39026	1.65996e-06	6.43559e-08	0.140935	Rps11-ps1
Nbeal1	2.74691	2.53566	-1.08331	1.57194e-06	6.90014e-06	0.708065	Nbeal1
Rnaseh2b	2.18713	2.29759	1.05051	1.52629e-06	4.14815e-07	0.758215	Rnaseh2b
Orc2	2.17012	2.06622	-1.05029	1.49144e-06	2.31027e-06	0.756357	Orc2
1190002F15Rik	2.41206	2.17375	-1.10963	1.40228e-06	5.68384e-07	0.534481	1190002F15Rik
Gm15491	2.69998	2.59835	-1.03911	1.3126e-06	2.06349e-06	0.850328	Gm15491
Gm9828	3.1422	2.23723	-1.4045	1.26217e-06	3.07895e-05	0.139758	Gm9828
1110046J04Rik	2.09225	1.97951	-1.05696	1.20498e-06	5.55291e-06	0.718498	1110046J04Rik
Hspd1	2.02161	2.08422	1.03097	1.20211e-06	7.74629e-07	0.832743	Hspd1
Rpl5-ps1	7.2248	7.18399	-1.00568	1.18411e-06	9.84015e-06	0.989693	Rpl5-ps1
Gm14046	3.67708	2.4103	-1.52557	1.14036e-06	2.37975e-05	0.0984048	Gm14046
Rpl36-ps3	2.26822	2.35035	1.03621	1.09479e-06	6.45324e-07	0.83072	Rpl36-ps3
Fam229b	2.44477	2.42408	-1.00854	1.02014e-06	1.25185e-06	0.962468	Fam229b
Gm6274	4.89482	5.80131	1.18519	1.01899e-06	1.41427e-06	0.620603	Gm6274
Ggct	2.29683	2.34724	1.02195	9.90239e-07	3.67757e-07	0.894465	Ggct
Rpl35a-ps4	3.31136	2.93635	-1.12771	9.23468e-07	4.99165e-06	0.620551	Rpl35a-ps4
Haus1	2.04227	2.15622	1.0558	8.12905e-07	2.64906e-07	0.701159	Haus1
Tmem126b	2.0924	1.96645	-1.06405	7.92045e-07	5.02716e-06	0.679328	Tmem126b
Gm12254	2.72201	2.92426	1.0743	7.86943e-07	3.50634e-07	0.719613	Gm12254
Rps15a-ps7	3.17844	2.93502	-1.08293	7.80186e-07	2.67844e-06	0.730345	Rps15a-ps7
Gm13456	2.3606	1.92947	-1.22345	7.78489e-07	2.66467e-05	0.244684	Gm13456
Fth1	2.53134	2.25427	-1.12291	6.95191e-07	4.05506e-06	0.525939	Fth1
Gm10036	4.20942	3.21153	-1.31072	6.85979e-07	5.82573e-06	0.331036	Gm10036
Ptgs2os2	3.55216	3.07943	-1.15351	6.82365e-07	2.69165e-07	0.533682	Ptgs2os2
Ap1s2	2.30396	1.98669	-1.15969	6.51928e-07	1.59577e-05	0.379622	Ap1s2
Eif2a	3.03813	3.04154	1.00112	6.51333e-07	1.19572e-06	0.995973	Eif2a
2700089E24Rik	2.49991	2.85551	1.14225	6.19808e-07	8.4776e-08	0.458593	2700089E24Rik
Gm5835	4.70441	3.70098	-1.27113	6.12276e-07	6.29838e-06	0.430222	Gm5835
Cdkn3	3.03271	2.48934	-1.21828	6.08048e-07	4.03746e-07	0.317938	Cdkn3
1700020I14Rik	2.17132	2.29261	1.05586	5.71291e-07	2.96658e-07	0.720393	1700020I14Rik
Calr4	2.07842	1.67251	-1.2427	5.59036e-07	3.05619e-05	0.127748	Calr4
Kif5b	2.96732	3.00396	1.01235	5.56454e-07	3.98458e-07	0.953101	Kif5b
Gm11808	2.20501	1.78171	-1.23758	5.56074e-07	4.21918e-05	0.177702	Gm11808
Gm773	3.75915	4.32605	1.15081	5.22829e-07	2.78794e-07	0.593352	Gm773
Emc2	3.04507	3.23551	1.06254	5.22373e-07	4.77438e-07	0.782137	Emc2
Rps19-ps6	2.36805	1.959	-1.2088	5.17747e-07	2.29637e-05	0.269725	Rps19-ps6
Mak16	2.22078	2.25657	1.01612	5.13976e-07	1.80384e-07	0.914697	Mak16
Llph	2.23535	2.31715	1.03659	5.11123e-07	2.03955e-07	0.814199	Llph
Ccdc34	2.03055	2.02775	-1.00138	4.72047e-07	1.70598e-07	0.991591	Ccdc34
Gm10443	2.98344	2.36691	-1.26048	4.63852e-07	2.7638e-05	0.292112	Gm10443
Tma7-ps	2.50859	2.15265	-1.16535	4.58449e-07	3.85417e-06	0.38093	Tma7-ps
Amot	2.16305	1.56869	-1.37889	4.51457e-07	0.000192164	0.0349375	Amot
Gm11249	2.59624	1.95719	-1.32652	4.42663e-07	6.3801e-05	0.137551	Gm11249
Rpl22-ps1	3.39157	2.87984	-1.1777	4.29013e-07	4.60223e-06	0.489202	Rpl22-ps1
Gm6863	3.72174	3.09237	-1.20352	4.21388e-07	2.57139e-06	0.455113	Gm6863
Rps6-ps4	2.93613	2.45591	-1.19554	3.83797e-07	1.03975e-05	0.39812	Rps6-ps4
Utp14a	2.33826	2.15951	-1.08278	3.58861e-07	2.18434e-06	0.623629	Utp14a
Gm13251	3.09123	3.3878	1.09594	3.49512e-07	1.24893e-07	0.665913	Gm13251
Sucla2	2.1901	2.37397	1.08396	3.41691e-07	1.07481e-07	0.586523	Sucla2
mt-Cytb	3.31641	2.83532	-1.16968	3.10515e-07	2.35431e-06	0.484559	mt-Cytb
Gm15536	3.39316	2.95583	-1.14795	2.67385e-07	3.46217e-07	0.520405	Gm15536
2610528A11Rik	3.03078	2.59568	-1.16762	2.60666e-07	2.42043e-08	0.388942	2610528A11Rik
Chrna1os	2.10461	1.79103	-1.17508	2.59233e-07	1.0185e-05	0.25088	Chrna1os
Metap2	2.06846	2.20079	1.06398	2.36639e-07	6.19582e-08	0.638508	Metap2
mt-Co2	12.0472	4.51678	-2.66721	2.32793e-07	6.23764e-06	0.0236028	mt-Co2
Lsm5	2.30408	2.30482	1.00032	2.30773e-07	3.17569e-08	0.998211	Lsm5
Wdr89	2.69129	2.43506	-1.10523	2.30721e-07	1.41357e-06	0.583435	Wdr89
2510002D24Rik	2.00971	1.97028	-1.02002	2.20971e-07	3.00564e-07	0.874915	2510002D24Rik
Gm10051	3.23692	2.32286	-1.3935	2.17321e-07	3.25598e-05	0.138745	Gm10051
Npm1	3.628	3.68985	1.01705	2.15811e-07	1.8185e-07	0.942177	Npm1
Rps10-ps2	2.31493	1.98383	-1.1669	2.11964e-07	4.39132e-06	0.318655	Rps10-ps2
Gm6807	2.70115	2.66292	-1.01436	2.09463e-07	1.58889e-07	0.935549	Gm6807
Gm2000	2.96669	2.63021	-1.12793	1.98954e-07	2.0218e-06	0.549608	Gm2000
Sh3bgrl	3.88413	4.38733	1.12955	1.98864e-07	3.10616e-08	0.612021	Sh3bgrl
Rpl14-ps1	2.62809	1.83873	-1.4293	1.98624e-07	0.000116877	0.0550059	Rpl14-ps1
Tctex1d2	2.02184	2.03221	1.00513	1.98397e-07	2.34069e-07	0.96805	Tctex1d2
Ola1	2.04274	2.19306	1.07359	1.93215e-07	5.68061e-08	0.583317	Ola1
Lrrc51	2.04754	1.80429	-1.13481	1.92398e-07	5.20525e-06	0.341887	Lrrc51
Tcea1	2.06065	2.09639	1.01734	1.84047e-07	1.52319e-07	0.894735	Tcea1
Cox7b2	3.33033	3.36543	1.01054	1.80888e-07	6.18702e-08	0.959857	Cox7b2
Gm7536	2.2957	1.83729	-1.2495	1.7667e-07	2.56207e-05	0.156211	Gm7536
2810403D21Rik	2.47477	1.99353	-1.2414	1.70675e-07	1.18928e-05	0.198469	2810403D21Rik
Itgb3bp	3.74291	3.72298	-1.00535	1.69775e-07	8.88883e-08	0.981422	Itgb3bp
Gm4149	2.35921	1.76765	-1.33466	1.63781e-07	5.42844e-05	0.0741893	Gm4149
Fkbp3	2.52184	2.77793	1.10155	1.62685e-07	1.19502e-07	0.572857	Fkbp3
Spata24	2.06459	1.61639	-1.27729	1.59559e-07	2.8518e-05	0.0656285	Spata24
Gpatch4	2.53615	2.0451	-1.24011	1.58714e-07	1.22026e-05	0.213786	Gpatch4
Gm10263	2.61907	2.17652	-1.20333	1.48428e-07	3.60847e-06	0.286174	Gm10263
Gm6451	2.88818	2.57172	-1.12305	1.4565e-07	1.03293e-06	0.54037	Gm6451
6330408A02Rik	2.30249	1.76425	-1.30509	1.29324e-07	2.26837e-05	0.0793903	6330408A02Rik
Gm3788	4.03832	3.31596	-1.21784	1.27293e-07	1.01513e-07	0.386727	Gm3788
Palld	3.10104	1.96598	-1.57735	1.0893e-07	5.36469e-06	0.0168074	Palld
Rsl1d1	2.1523	2.45485	1.14057	1.01466e-07	8.68165e-09	0.323644	Rsl1d1
Xaf1	2.04307	1.96087	-1.04192	9.59162e-08	1.30291e-07	0.732401	Xaf1
Hrsp12	2.55265	2.82063	1.10498	9.22141e-08	3.24317e-08	0.541094	Hrsp12
Rpl35a-ps2	2.36904	2.0453	-1.15829	8.73512e-08	1.606e-06	0.326629	Rpl35a-ps2
Gm6404	2.54959	2.47099	-1.03181	8.0713e-08	1.21772e-07	0.842733	Gm6404
Gm11478	2.71032	2.63552	-1.02838	7.95399e-08	8.14625e-08	0.866329	Gm11478
Rpl28-ps1	2.38229	1.86398	-1.27807	7.64408e-08	9.12375e-06	0.107691	Rpl28-ps1
1700019B21Rik	4.82991	3.83953	-1.25794	7.35882e-08	3.03702e-07	0.376831	1700019B21Rik
Rps15a-ps6	3.14483	3.04115	-1.03409	7.25913e-08	9.37413e-08	0.860838	Rps15a-ps6
Lst1	2.3797	2.18229	-1.09046	7.16739e-08	2.64955e-07	0.550179	Lst1
Samd4	2.03431	1.85279	-1.09797	7.03937e-08	7.07592e-08	0.406139	Samd4
Uaca	2.06657	1.85006	-1.11703	6.87909e-08	2.77486e-07	0.351358	Uaca
Gm5428	2.05294	2.36135	1.15023	6.57005e-08	9.29063e-09	0.263888	Gm5428
Zc3h13	2.79878	2.25182	-1.2429	5.93202e-08	2.5449e-06	0.217666	Zc3h13
Gm10288	2.84523	2.52114	-1.12855	5.60621e-08	5.00867e-07	0.492041	Gm10288
Toporsos	2.37881	1.92793	-1.23387	5.56728e-08	3.66874e-06	0.156339	Toporsos
Hscb	2.03143	1.88342	-1.07859	5.23075e-08	2.64853e-07	0.517538	Hscb
Gxylt1	2.7469	2.50322	-1.09734	4.95375e-08	2.40841e-07	0.577922	Gxylt1
Cmc1	2.63943	2.6337	-1.00218	4.87345e-08	1.39223e-07	0.989441	Cmc1
Sarnp	2.41525	2.42213	1.00285	4.81437e-08	3.72555e-08	0.984132	Sarnp
Zeb1	2.62639	2.33438	-1.12509	4.5438e-08	1.69829e-07	0.447586	Zeb1
Mrpl47	2.48032	2.54262	1.02512	4.37599e-08	2.19504e-08	0.865291	Mrpl47
Gm26384	4.03603	4.60865	1.14188	4.29804e-08	1.03932e-08	0.559325	Gm26384
Rps23-ps	2.24189	2.25381	1.00531	4.1071e-08	9.16324e-08	0.968595	Rps23-ps
Lyrm2	2.21125	1.99306	-1.10947	3.58901e-08	5.46418e-07	0.428536	Lyrm2
Gm15772	3.11105	2.76323	-1.12587	3.47962e-08	1.53941e-07	0.513778	Gm15772
Gm8730	2.05129	1.86947	-1.09726	3.27256e-08	2.52181e-07	0.421171	Gm8730
Gm28875	2.69422	2.02764	-1.32875	2.53137e-08	6.8274e-06	0.087678	Gm28875
Ddr2	2.50845	1.90935	-1.31377	2.45578e-08	3.91956e-06	0.070008	Ddr2
Hmgn3	2.01874	2.22564	1.10249	2.40991e-08	9.3262e-10	0.362173	Hmgn3
Gm7658	3.19255	3.18475	-1.00245	2.30455e-08	7.94095e-08	0.98964	Gm7658
Tmem29	2.08612	2.03272	-1.02627	2.26224e-08	4.07488e-08	0.820939	Tmem29
Gm6368	2.29532	1.68302	-1.36381	2.00079e-08	1.03859e-05	0.0227143	Gm6368
mt-Co1	2.26791	1.59829	-1.41896	1.9479e-08	4.0517e-05	0.0112568	mt-Co1
2410004N09Rik	2.28216	1.93502	-1.1794	1.9331e-08	1.01276e-06	0.214169	2410004N09Rik
0610038B21Rik	2.6522	1.78758	-1.48368	1.92653e-08	4.71267e-05	0.018043	0610038B21Rik
Gm10275	2.46003	2.44326	-1.00686	1.81768e-08	2.45545e-08	0.960724	Gm10275
B230118H07Rik	2.74994	3.22477	1.17267	1.76518e-08	1.30062e-09	0.306388	B230118H07Rik
Gdi2	2.0162	2.17169	1.07712	1.69533e-08	3.55056e-09	0.490919	Gdi2
Gm15427	2.26137	1.72887	-1.30801	1.54451e-08	4.24276e-06	0.039955	Gm15427
Rpl39-ps	3.24468	2.90052	-1.11865	1.5133e-08	3.87225e-08	0.523993	Rpl39-ps
Gm8129	3.00684	3.09733	1.0301	1.48077e-08	3.15963e-09	0.853955	Gm8129
Smim8	2.50086	2.03914	-1.22643	1.47388e-08	5.26799e-07	0.150168	Smim8
Rpl37rt	3.13421	2.41165	-1.29961	1.34397e-08	5.19789e-07	0.136007	Rpl37rt
Zfp277	2.75707	2.78637	1.01063	1.34114e-08	6.65766e-09	0.943819	Zfp277
Ddt	2.01777	1.56613	-1.28838	1.29958e-08	2.80293e-06	0.0205313	Ddt
Gm11942	2.97319	2.9157	-1.01972	1.25799e-08	1.79895e-08	0.905007	Gm11942
Ccser2	2.04023	1.93952	-1.05193	1.22652e-08	2.65756e-08	0.632004	Ccser2
Rassf3	2.30015	1.52061	-1.51265	1.15881e-08	0.000215072	0.003978	Rassf3
Tatdn1	3.23759	3.25541	1.0055	1.08886e-08	1.56845e-08	0.975248	Tatdn1
Deb1	2.03266	1.84111	-1.10404	1.07942e-08	7.05061e-08	0.346011	Deb1
Gm10086	4.08652	3.64163	-1.12217	1.02126e-08	1.14619e-08	0.566918	Gm10086
Acn9	2.5687	2.02276	-1.2699	9.82441e-09	6.42236e-07	0.0962038	Acn9
Wbp5	2.51822	3.01817	1.19853	8.99476e-09	4.6823e-10	0.190641	Wbp5
Ap4s1	2.16104	1.90737	-1.133	8.81554e-09	3.37965e-07	0.291808	Ap4s1
Acot13	2.17648	2.32487	1.06818	8.62961e-09	2.18398e-09	0.562813	Acot13
Gm2830	3.75519	3.92116	1.0442	8.50626e-09	1.32358e-10	0.805033	Gm2830
Gm8292	3.7628	3.62193	-1.03889	8.49856e-09	1.52678e-08	0.844462	Gm8292
Thoc7	2.24524	2.35456	1.04869	7.21128e-09	1.85626e-09	0.680926	Thoc7
Nol7	2.16743	1.91005	-1.13475	7.14518e-09	1.76672e-07	0.273588	Nol7
Rps27rt	2.47167	1.98406	-1.24577	7.06097e-09	8.8554e-07	0.112458	Rps27rt
Trim12c	7.24747	6.61514	-1.09559	6.95484e-09	6.8967e-09	0.743975	Trim12c
Asnsd1	3.29805	3.50431	1.06254	6.87568e-09	7.18751e-09	0.731769	Asnsd1
Gm6472	2.25532	2.15254	-1.04775	6.82206e-09	1.77747e-08	0.691491	Gm6472
Sugt1	2.34189	2.39144	1.02116	6.60902e-09	4.86442e-09	0.86453	Sugt1
Rpl10a-ps1	2.46962	2.2001	-1.12251	6.57607e-09	5.52962e-08	0.379025	Rpl10a-ps1
Sumo1	2.02444	2.20336	1.08838	6.54286e-09	8.24649e-10	0.404354	Sumo1
Sh3glb1	2.14088	2.2389	1.04579	6.13092e-09	2.43334e-09	0.681678	Sh3glb1
Rpl19-ps11	2.09115	1.88486	-1.10945	6.09231e-09	7.64297e-08	0.334097	Rpl19-ps11
Selt	2.07531	1.9676	-1.05474	5.64355e-09	1.56519e-08	0.607459	Selt
Fyco1	2.27047	2.33192	1.02706	5.39707e-09	6.11524e-09	0.822258	Fyco1
Rps16-ps2	2.50358	2.26465	-1.1055	4.81234e-09	2.88126e-08	0.441436	Rps16-ps2
3110039M20Rik	2.17262	2.19835	1.01184	4.70773e-09	3.85401e-09	0.914268	3110039M20Rik
Gm7808	2.73952	2.35717	-1.1622	4.62568e-09	2.93239e-08	0.285973	Gm7808
mt-Nd1	4.21574	3.02158	-1.39521	4.60372e-09	2.5664e-07	0.111771	mt-Nd1
Mrpl33	2.06206	2.06464	1.00125	4.45058e-09	3.89377e-09	0.990109	Mrpl33
3830406C13Rik	2.52444	2.47963	-1.01807	4.44596e-09	1.04983e-08	0.89223	3830406C13Rik
Ccng1	2.78593	3.40167	1.22102	4.14878e-09	3.22051e-10	0.178118	Ccng1
Rpl38-ps2	2.50467	2.30334	-1.08741	4.10718e-09	2.24652e-08	0.518107	Rpl38-ps2
Cox20	2.82675	2.98641	1.05648	3.99342e-09	6.00474e-09	0.715837	Cox20
Serf1	2.12282	1.99498	-1.06408	3.92154e-09	9.52816e-09	0.549232	Serf1
Gm4204	3.48579	2.64353	-1.31861	3.45817e-09	3.93888e-07	0.131784	Gm4204
Rpl9-ps6	2.79289	2.71898	-1.02718	3.43469e-09	1.03973e-08	0.853218	Rpl9-ps6
Tpmt	2.77895	2.03261	-1.36718	3.32102e-09	2.42377e-06	0.0438784	Tpmt
Gm14284	2.38705	2.45708	1.02934	3.21056e-09	2.94055e-09	0.811613	Gm14284
Rpl10-ps3	2.5291	2.26435	-1.11692	2.76573e-09	1.56492e-08	0.382263	Rpl10-ps3
Rplp1	2.10825	1.90501	-1.10669	2.69611e-09	2.51346e-08	0.322788	Rplp1
Apool	2.33571	2.56598	1.09859	2.44736e-09	1.11986e-09	0.429636	Apool
Plgrkt	2.00537	1.97	-1.01795	2.27613e-09	3.11184e-09	0.848801	Plgrkt
Sp3os	2.36375	2.24162	-1.05448	2.03506e-09	9.20004e-09	0.6504	Sp3os
Snapc5	3.00675	2.91613	-1.03107	2.00199e-09	8.01706e-09	0.839911	Snapc5
Hnrnpa1	2.15617	1.86024	-1.15908	1.91598e-09	5.42559e-08	0.159995	Hnrnpa1
Rfc4	2.34378	1.9445	-1.20534	1.84028e-09	6.23673e-08	0.107113	Rfc4
Anxa1	2.05377	2.19653	1.06951	1.72315e-09	4.06894e-10	0.483286	Anxa1
Morn2	2.23948	2.12602	-1.05337	1.71859e-09	2.83652e-09	0.620756	Morn2
Polr2k	2.40247	2.27128	-1.05776	1.68094e-09	7.25998e-09	0.632884	Polr2k
Snrpb2	2.09228	2.04478	-1.02323	1.67097e-09	2.68167e-09	0.813621	Snrpb2
Fau	2.00063	1.82475	-1.09639	1.6327e-09	1.52529e-08	0.320057	Fau
Apobr	2.03021	1.50471	-1.34923	1.62562e-09	5.80757e-06	0.00433022	Apobr
Gm9385	2.87877	2.60054	-1.10699	1.54746e-09	3.99447e-09	0.458365	Gm9385
Med21	2.12351	2.11387	-1.00456	1.52588e-09	1.15643e-09	0.962871	Med21
Btf3l4	2.08541	1.83609	-1.13579	1.42439e-09	2.22072e-08	0.191554	Btf3l4
Rps13-ps2	2.8641	2.65145	-1.0802	1.42243e-09	2.67437e-09	0.569441	Rps13-ps2
Fam162a	2.00875	1.93977	-1.03556	1.39622e-09	2.98564e-09	0.701058	Fam162a
Gm11361	2.42044	2.20702	-1.0967	1.36115e-09	9.05068e-09	0.428771	Gm11361
Paip2	2.15319	2.19587	1.01983	1.2264e-09	7.46863e-10	0.842993	Paip2
Bola3	2.14417	2.1735	1.01368	1.11427e-09	1.33206e-09	0.891561	Bola3
Bbip1	3.11847	2.86668	-1.08783	1.04925e-09	1.82121e-09	0.557439	Bbip1
Rpl18a	2.06034	1.82579	-1.12846	1.04592e-09	1.86871e-08	0.201851	Rpl18a
Timm8b	2.03789	2.01184	-1.01295	1.03906e-09	9.60817e-10	0.886654	Timm8b
Rpl31-ps8	2.74155	2.54646	-1.07661	9.68371e-10	3.16683e-09	0.567453	Rpl31-ps8
Ndufc1	2.12062	2.10564	-1.00711	9.34301e-10	1.03413e-09	0.940893	Ndufc1
Gm14586	3.13706	2.79106	-1.12397	9.29618e-10	6.31354e-09	0.42856	Gm14586
Lsp1	2.05737	1.78079	-1.15531	8.72218e-10	1.32152e-08	0.117407	Lsp1
Cript	2.14383	2.15919	1.00717	8.68948e-10	5.99838e-10	0.94074	Cript
Gm15501	2.41321	2.15714	-1.11871	8.61394e-10	1.11643e-08	0.327085	Gm15501
Gm12174	3.92656	3.1563	-1.24404	8.59143e-10	1.61075e-08	0.219288	Gm12174
Gm8430	2.8961	2.40714	-1.20313	8.49975e-10	1.08809e-08	0.17374	Gm8430
1810022K09Rik	3.49545	3.95121	1.13039	7.89767e-10	3.77083e-10	0.452076	1810022K09Rik
Tceb1	2.64937	2.62383	-1.00973	7.49042e-10	6.65218e-10	0.9364	Tceb1
Cetn2	2.14708	2.17906	1.01489	7.35695e-10	4.52016e-10	0.876914	Cetn2
Emx2	2.37633	1.76824	-1.3439	7.32865e-10	2.72058e-08	0.00734897	Emx2
Abracl	2.54475	2.68521	1.05519	6.82513e-10	1.61238e-10	0.641169	Abracl
Rpl13	2.0002	1.80466	-1.10835	6.8248e-10	8.61111e-09	0.242945	Rpl13
Gstm5	2.02639	1.9321	-1.0488	6.71851e-10	3.50068e-09	0.596215	Gstm5
Arpp19	2.04418	2.17046	1.06178	6.34249e-10	1.13486e-10	0.498156	Arpp19
Mcts2	2.18638	2.07977	-1.05126	6.24884e-10	2.39514e-09	0.611291	Mcts2
Gdf11	3.07007	2.40577	-1.27613	6.24316e-10	5.41554e-08	0.0982596	Gdf11
Ppfia1	2.70878	2.05992	-1.31499	6.11328e-10	7.42206e-08	0.035715	Ppfia1
Rps16	2.11013	1.92274	-1.09746	5.79354e-10	4.83124e-09	0.320074	Rps16
Cyp2c55	2.95466	2.69328	-1.09705	5.58778e-10	4.229e-09	0.498976	Cyp2c55
Ndufa3	2.03797	1.907	-1.06868	5.53124e-10	2.54039e-09	0.451948	Ndufa3
Map2k7	2.21401	1.60472	-1.37968	5.43121e-10	1.55325e-06	0.00362654	Map2k7
Gm14303	2.6173	2.49729	-1.04806	5.16875e-10	1.09649e-09	0.691274	Gm14303
Gm13436	2.14929	1.83315	-1.17245	4.60693e-10	2.04037e-08	0.101095	Gm13436
Dnajc15	2.30561	2.45744	1.06585	4.53584e-10	8.0147e-11	0.52723	Dnajc15
Commd6	2.01727	2.01765	1.00019	4.50158e-10	5.2615e-10	0.998221	Commd6
Nap1l1	3.04804	2.81316	-1.0835	3.61297e-10	1.30927e-09	0.552137	Nap1l1
Gm10704	2.58915	2.3556	-1.09914	3.47477e-10	2.91589e-09	0.417614	Gm10704
Rab26os	2.72298	2.57907	-1.0558	3.23836e-10	1.39849e-09	0.656272	Rab26os
Pbdc1	2.04092	2.03764	-1.00161	3.21942e-10	2.40184e-10	0.984824	Pbdc1
Wnk1	2.05547	1.71286	-1.20003	2.75358e-10	3.04369e-08	0.0433788	Wnk1
Mpst	2.22654	2.08158	-1.06964	2.66478e-10	8.26809e-10	0.475001	Mpst
Spef1	2.78738	2.01168	-1.3856	2.57519e-10	2.81809e-08	0.0101801	Spef1
Ccdc23	2.01885	1.966	-1.02688	2.4638e-10	3.41097e-10	0.745948	Ccdc23
Rpl29	2.28192	2.27548	-1.00283	2.34529e-10	2.58856e-10	0.976701	Rpl29
Pdcd5	2.33692	2.20855	-1.05812	2.34341e-10	5.51833e-10	0.5683	Pdcd5
Rps14	2.04566	1.83064	-1.11746	2.24571e-10	3.42454e-09	0.193928	Rps14
Rpl22l1	3.60021	3.547	-1.015	2.23396e-10	2.31218e-10	0.920342	Rpl22l1
Usmg5	2.20781	2.25232	1.02016	2.22202e-10	1.29346e-10	0.828586	Usmg5
Rplp2	2.17444	2.0635	-1.05376	2.18462e-10	6.73528e-10	0.564662	Rplp2
Mrpl52	2.05861	1.93807	-1.0622	1.98111e-10	1.25534e-09	0.479593	Mrpl52
Gm9843	2.34505	2.16988	-1.08073	1.8529e-10	8.87622e-10	0.433958	Gm9843
Gm10736	2.19157	2.2682	1.03497	1.79833e-10	8.74147e-11	0.704535	Gm10736
Rpl39	2.69213	2.6937	1.00059	1.73873e-10	1.70494e-10	0.995903	Rpl39
Rpl12	2.23408	2.0591	-1.08498	1.69457e-10	8.90165e-10	0.380511	Rpl12
Cox7a2	2.02104	1.98566	-1.01782	1.5849e-10	2.26175e-10	0.826135	Cox7a2
Rps5	2.1497	1.90164	-1.13044	1.50995e-10	2.57787e-09	0.17077	Rps5
Naa50	2.65905	2.58161	-1.03	1.48938e-10	2.99483e-10	0.792266	Naa50
Rpl35a	2.56038	2.429	-1.05409	1.30358e-10	3.39916e-10	0.62145	Rpl35a
Rpl32	2.41445	2.32069	-1.0404	1.29099e-10	2.6754e-10	0.691261	Rpl32
Ndufa5	2.3904	2.52593	1.0567	1.24423e-10	2.96407e-11	0.572015	Ndufa5
2010107E04Rik	2.50794	2.46583	-1.01708	1.17465e-10	1.50848e-10	0.869677	2010107E04Rik
Rps2	2.17597	1.96664	-1.10644	1.0552e-10	1.00559e-09	0.251795	Rps2
Rpl10a	2.10702	1.91391	-1.10089	1.02697e-10	9.60973e-10	0.255044	Rpl10a
Rpl36	2.2499	2.13662	-1.05302	1.01985e-10	2.91027e-10	0.56871	Rpl36
Eif3e	2.97311	3.01848	1.01526	9.82947e-11	8.06987e-11	0.900685	Eif3e
Uqcrb	2.65185	2.86208	1.07928	9.61374e-11	2.26892e-11	0.482139	Uqcrb
Gab2	2.13327	1.48497	-1.43657	9.57573e-11	1.03044e-06	0.000267689	Gab2
Hspe1	2.35628	2.16213	-1.0898	8.89401e-11	5.25346e-10	0.369621	Hspe1
Myeov2	2.07581	1.98287	-1.04687	8.60059e-11	2.2104e-10	0.569837	Myeov2
Nrd1	2.89025	2.5654	-1.12663	7.8528e-11	6.60728e-10	0.314822	Nrd1
Rpl13a	2.08817	1.93823	-1.07736	7.82522e-11	4.51722e-10	0.361431	Rpl13a
Snrpe	2.29356	2.22074	-1.03279	7.71334e-11	1.5048e-10	0.723417	Snrpe
Ccnd2	2.71058	1.85282	-1.46295	6.59997e-11	1.56073e-07	0.00219467	Ccnd2
Tpt1-ps3	3.16204	2.74649	-1.1513	6.42887e-11	4.51768e-10	0.264006	Tpt1-ps3
Eef1a1	2.12045	1.84124	-1.15164	6.30582e-11	1.88339e-09	0.0947624	Eef1a1
Rpl35	2.46006	2.3102	-1.06487	5.88848e-11	1.91479e-10	0.519454	Rpl35
Fundc2	2.01792	1.90378	-1.05995	5.82284e-11	3.53303e-10	0.450178	Fundc2
Rpl6	2.1198	1.90821	-1.11088	5.69285e-11	6.74902e-10	0.203091	Rpl6
Rwdd1	2.22731	2.19863	-1.01304	5.66168e-11	7.28469e-11	0.880474	Rwdd1
Anp32a	2.01253	1.98843	-1.01212	5.65163e-11	8.62184e-11	0.873381	Anp32a
Atf5	2.21718	1.81131	-1.22407	5.39084e-11	7.5466e-09	0.0276755	Atf5
Ammecr1	4.1918	3.37897	-1.24056	5.2256e-11	7.05777e-10	0.169827	Ammecr1
Rgs10	2.14359	1.9595	-1.09395	5.10017e-11	3.05866e-10	0.274476	Rgs10
Mrps18c	2.27964	2.35394	1.03259	5.09782e-11	1.68608e-11	0.712938	Mrps18c
Rbm17	2.00406	1.66539	-1.20336	4.83834e-11	8.74947e-09	0.0209468	Rbm17
Mrpl35	2.16913	2.24283	1.03398	4.5869e-11	2.00798e-11	0.684617	Mrpl35
Gm8210	2.1249	2.05373	-1.03465	4.53292e-11	1.05485e-10	0.6719	Gm8210
Rps11	2.29124	2.10218	-1.08994	4.26034e-11	2.66705e-10	0.332564	Rps11
Rps27	2.43012	2.31696	-1.04884	4.04146e-11	9.68878e-11	0.611466	Rps27
Rpl28	2.44922	2.29841	-1.06562	3.88174e-11	1.31285e-10	0.502709	Rpl28
Rpl41	2.38771	2.24104	-1.06545	3.82685e-11	1.38727e-10	0.491608	Rpl41
Rps15	2.21608	2.00512	-1.10521	3.72544e-11	3.36802e-10	0.239443	Rps15
Rps18	2.17492	1.94222	-1.11981	3.50193e-11	4.67495e-10	0.174223	Rps18
Atp5k	2.14227	2.13908	-1.00149	3.43294e-11	3.18741e-11	0.985029	Atp5k
Myl6b	2.97676	2.23017	-1.33477	3.35971e-11	4.72693e-10	0.0127503	Myl6b
Eny2	2.08517	2.13702	1.02487	3.25742e-11	1.44058e-11	0.746976	Eny2
Rpl14	2.25445	2.08004	-1.08385	3.18143e-11	1.73719e-10	0.346138	Rpl14
Klhl12	2.22816	1.99289	-1.11806	3.15762e-11	6.22555e-10	0.196913	Klhl12
Gm10260	2.2496	2.08716	-1.07782	3.15695e-11	1.56192e-10	0.378672	Gm10260
Atp5e	2.42024	2.42603	1.00239	3.02422e-11	2.90722e-11	0.979232	Atp5e
Txn1	2.1502	2.00363	-1.07315	2.98364e-11	1.56007e-10	0.379028	Txn1
2200002D01Rik	2.01331	1.84644	-1.09038	2.8859e-11	2.19565e-10	0.238322	2200002D01Rik
Ndufa6	2.15697	1.94066	-1.11146	2.84339e-11	3.65919e-10	0.194699	Ndufa6
Rps15a	2.49325	2.41559	-1.03215	2.75466e-11	4.78184e-11	0.737168	Rps15a
Cfdp1	3.16915	2.88766	-1.09748	2.75293e-11	1.91909e-10	0.445292	Cfdp1
Anapc13	2.23906	2.17874	-1.02769	2.68759e-11	4.98466e-11	0.742893	Anapc13
Rps19	2.38101	2.22095	-1.07207	2.61947e-11	1.03543e-10	0.438761	Rps19
2210013O21Rik	2.19178	1.9528	-1.12238	2.33204e-11	2.45392e-10	0.157283	2210013O21Rik
Shfm1	2.01971	1.97291	-1.02373	2.33097e-11	4.24108e-11	0.744604	Shfm1
Rps21	2.46823	2.30277	-1.07185	2.16096e-11	8.74102e-11	0.454319	Rps21
Rps25	2.50986	2.40008	-1.04574	2.14535e-11	4.8561e-11	0.633469	Rps25
Rpl22	2.38447	2.31177	-1.03145	1.8901e-11	3.27439e-11	0.724002	Rpl22
Rps7	2.47557	2.28757	-1.08218	1.88041e-11	8.60666e-11	0.39228	Rps7
Ndufa2	2.13969	2.12266	-1.00802	1.86414e-11	2.17124e-11	0.916987	Ndufa2
Ubxn1	2.09698	1.65542	-1.26674	1.82276e-11	1.01085e-08	0.00463135	Ubxn1
Rpl38	2.47365	2.36967	-1.04388	1.78481e-11	4.13632e-11	0.638564	Rpl38
Gm15500	3.42813	3.43147	1.00097	1.75053e-11	2.66443e-11	0.993803	Gm15500
Pin4	2.89585	2.94087	1.01554	1.73238e-11	1.80481e-11	0.886148	Pin4
Pfdn1	2.29107	2.23502	-1.02508	1.71879e-11	2.2248e-11	0.764542	Pfdn1
Tmsb4x	2.76206	3.05546	1.10623	1.71716e-11	2.91016e-12	0.326756	Tmsb4x
Rps23	2.44545	2.31608	-1.05586	1.64933e-11	4.51622e-11	0.545185	Rps23
Rps20	2.71263	2.66916	-1.01628	1.64326e-11	2.0696e-11	0.871444	Rps20
R3hcc1	2.24152	1.711	-1.31007	1.5257e-11	1.71197e-08	0.00329082	R3hcc1
Rpl37a	2.49966	2.39018	-1.0458	1.46763e-11	3.43332e-11	0.62417	Rpl37a
Rps8	2.37202	2.25904	-1.05001	1.38211e-11	3.51834e-11	0.569693	Rps8
Rps12	2.55493	2.4498	-1.04292	1.36147e-11	2.77423e-11	0.65125	Rps12
Rpl37	2.48851	2.34548	-1.06098	1.34973e-11	4.09072e-11	0.513848	Rpl37
Tmem167	2.25622	2.14938	-1.0497	1.20828e-11	3.35711e-11	0.54607	Tmem167
Aimp1	2.19591	2.09999	-1.04568	1.19073e-11	3.41106e-11	0.565728	Aimp1
Trim44	2.22103	1.91941	-1.15714	1.10571e-11	3.64168e-10	0.0743452	Trim44
Rps26	2.52877	2.3094	-1.09499	1.09964e-11	6.3178e-11	0.323662	Rps26
Gng5	2.08338	1.935	-1.07668	1.0461e-11	6.45729e-11	0.309018	Gng5
Gas5	4.02106	3.45315	-1.16446	1.03283e-11	7.53309e-11	0.269706	Gas5
Eif3m	2.68386	2.53702	-1.05788	9.79198e-12	3.04374e-11	0.560793	Eif3m
Rpl34	2.48165	2.31462	-1.07216	9.45115e-12	3.68966e-11	0.432987	Rpl34
Rpl30	2.84823	2.74214	-1.03869	9.37347e-12	1.69701e-11	0.708434	Rpl30
Calml4	2.44612	2.28396	-1.071	9.103e-12	4.88931e-11	0.436123	Calml4
Rps26-ps1	2.31107	2.12237	-1.08891	8.61119e-12	5.28968e-11	0.298626	Rps26-ps1
2700060E02Rik	2.54933	2.5304	-1.00748	8.59731e-12	1.01665e-11	0.934244	2700060E02Rik
Rpl17	2.92259	2.80668	-1.0413	8.42459e-12	1.55139e-11	0.695405	Rpl17
Slirp	3.38183	3.40954	1.00819	8.13905e-12	5.51953e-12	0.944014	Slirp
Rps13	2.42682	2.26786	-1.07009	7.70686e-12	3.01954e-11	0.429162	Rps13
Bag1	2.08102	2.05589	-1.01222	7.61256e-12	9.79761e-12	0.862456	Bag1
Rpl23a	2.52377	2.35421	-1.07203	7.28667e-12	2.6361e-11	0.434629	Rpl23a
Rpl5	3.106	3.01588	-1.02988	7.27267e-12	1.03698e-11	0.785212	Rpl5
Mrpl13	2.23812	2.21444	-1.0107	6.96166e-12	6.35999e-12	0.888773	Mrpl13
Arl3	2.13559	1.98778	-1.07436	6.6288e-12	1.951e-11	0.317616	Arl3
Uqcrh	2.26174	2.21704	-1.02016	6.57158e-12	1.04237e-11	0.797087	Uqcrh
Rps29	2.56925	2.36462	-1.08654	6.3676e-12	3.09072e-11	0.358872	Rps29
Glrx3	2.177	2.08094	-1.04616	6.13612e-12	1.68411e-11	0.541443	Glrx3
Sec61g	2.37893	2.3266	-1.02249	6.07497e-12	9.72339e-12	0.786319	Sec61g
Rpl31	2.78629	2.69371	-1.03437	5.76853e-12	1.00114e-11	0.7266	Rpl31
Eef1b2	2.24993	2.03735	-1.10434	5.30597e-12	4.70973e-11	0.201178	Eef1b2
Rpl27a	2.3402	2.17489	-1.07601	5.03306e-12	2.27154e-11	0.36161	Rpl27a
Pfdn5	2.24428	2.06501	-1.08681	4.83905e-12	3.08982e-11	0.277178	Pfdn5
Fgd3	3.37081	2.58216	-1.30542	4.77977e-12	8.57579e-11	0.0230089	Fgd3
Sub1	2.64943	2.75691	1.04057	4.66402e-12	2.95296e-12	0.664076	Sub1
Rpl11	2.26858	2.09273	-1.08403	4.23487e-12	2.41146e-11	0.293951	Rpl11
Tpt1	2.86033	2.64672	-1.08071	3.95156e-12	1.40005e-11	0.426338	Tpt1
Rpl36a	2.79002	2.75495	-1.01273	3.90934e-12	4.72033e-12	0.893519	Rpl36a
Zmat2	2.16466	1.90075	-1.13885	3.30279e-12	7.56243e-11	0.0770211	Zmat2
Tomm7	2.25578	2.07609	-1.08655	3.2227e-12	2.00941e-11	0.270416	Tomm7
mt-Rnr1	5.88657	4.64267	-1.26793	3.21122e-12	3.739e-11	0.15278	mt-Rnr1
Rps17	2.72786	2.6179	-1.042	3.20942e-12	6.43507e-12	0.653319	Rps17
Gm8186	2.3597	2.16143	-1.09173	3.07942e-12	2.49957e-11	0.271905	Gm8186
Ndufs4	2.27284	2.25717	-1.00694	2.92497e-12	2.40845e-12	0.925223	Ndufs4
Snrpg	2.65567	2.42544	-1.09493	2.66016e-12	1.45098e-11	0.309917	Snrpg
Ndufb5	2.08354	1.92707	-1.0812	2.60015e-12	1.85268e-11	0.246363	Ndufb5
Mrpl42	3.06804	2.98396	-1.02818	2.45513e-12	3.51901e-12	0.782087	Mrpl42
Atp5j	2.14096	2.06269	-1.03794	2.41691e-12	5.49814e-12	0.586208	Atp5j
Rpl21	3.32103	3.26604	-1.01684	2.4141e-12	2.91403e-12	0.876492	Rpl21
Rps28	2.69772	2.57518	-1.04759	2.39839e-12	5.36727e-12	0.602142	Rps28
Rpl23	3.06488	2.88431	-1.0626	2.39725e-12	5.83509e-12	0.546188	Rpl23
Tbca	2.7779	2.5667	-1.08228	2.299e-12	9.4733e-12	0.391575	Tbca
Ybx1	2.42138	2.21757	-1.09191	2.13426e-12	1.35285e-11	0.272311	Ybx1
Tma7	2.78168	2.75394	-1.01007	2.13204e-12	2.15981e-12	0.911963	Tma7
Naca	2.74527	2.55207	-1.0757	2.0804e-12	7.51131e-12	0.420047	Naca
Rps27a	2.49534	2.32645	-1.0726	2.05243e-12	7.87707e-12	0.392322	Rps27a
Rps24	3.23999	3.23397	-1.00186	1.94837e-12	1.86748e-12	0.985703	Rps24
Rps6	2.54922	2.33704	-1.09079	1.84275e-12	9.20814e-12	0.298711	Rps6
Minos1	2.06386	2.06708	1.00156	1.70224e-12	1.16628e-12	0.980287	Minos1
Trak2	3.08787	2.58336	-1.19529	1.56949e-12	3.00964e-11	0.0824916	Trak2
Rpl4	2.66028	2.48721	-1.06958	1.34669e-12	4.19648e-12	0.430276	Rpl4
Atp5f1	2.01387	1.99825	-1.00782	1.19776e-12	1.52312e-12	0.89737	Atp5f1
Sh3pxd2a	2.75297	1.83266	-1.50217	1.11335e-12	6.18779e-09	0.000145295	Sh3pxd2a
Rpl26	3.20788	3.09545	-1.03632	9.49324e-13	1.56412e-12	0.718822	Rpl26
Zbtb12	3.65251	2.50084	-1.46051	8.92874e-13	1.87749e-10	0.00213907	Zbtb12
Mrpl30	2.52412	2.27094	-1.11149	8.64383e-13	6.77475e-12	0.186641	Mrpl30
Rps4x	2.78644	2.55974	-1.08856	6.98394e-13	2.99131e-12	0.32697	Rps4x
Anp32b	3.17079	2.42027	-1.3101	6.03022e-13	6.11348e-11	0.0100544	Anp32b
Rpl9	2.74978	2.57866	-1.06636	5.94374e-13	1.73846e-12	0.445326	Rpl9
Nsa2	2.74455	2.52629	-1.08639	4.48656e-13	2.23899e-12	0.321525	Nsa2
Hspb11	2.84373	2.55511	-1.11296	4.2762e-13	2.32948e-12	0.214456	Hspb11
Cox7b	2.98236	2.80166	-1.0645	4.00151e-13	1.08546e-12	0.482085	Cox7b
Ndufa1	2.30814	2.28035	-1.01219	3.96481e-13	4.05362e-13	0.857024	Ndufa1
Txndc17	2.37146	2.29775	-1.03208	3.90154e-13	7.58058e-13	0.651822	Txndc17
Uhmk1	2.2753	1.66501	-1.36654	3.83263e-13	1.70542e-09	0.000151392	Uhmk1
Net1	5.36945	3.13436	-1.7131	3.3683e-13	3.59907e-10	0.000769461	Net1
Btf3	2.18325	1.92351	-1.13504	3.33036e-13	7.76098e-12	0.0546729	Btf3
Pdap1	2.00718	1.97112	-1.0183	3.10268e-13	4.01697e-13	0.743122	Pdap1
Rps3a1	3.12358	2.95626	-1.0566	2.61682e-13	5.70026e-13	0.541555	Rps3a1
Upf3a	2.51972	2.12607	-1.18515	1.09913e-13	4.06294e-12	0.0231521	Upf3a
Rpl36al	2.94134	2.87078	-1.02458	1.049e-13	1.66088e-13	0.764845	Rpl36al
Cplx2	6.37895	4.06337	-1.56987	8.2555e-14	4.05779e-12	0.00288479	Cplx2
Tmsb10	2.355	2.40284	1.02032	5.37122e-14	3.80416e-14	0.746068	Tmsb10
Kif1c	4.22827	2.50795	-1.68595	3.89785e-14	9.75701e-11	5.68418e-05	Kif1c
Rpl7	3.37876	3.21327	-1.0515	2.3505e-14	4.763e-14	0.551384	Rpl7
Pkp4	3.01782	2.34911	-1.28466	1.69831e-14	1.99623e-12	0.00326224	Pkp4
Cenpb	4.78827	2.91753	-1.64121	1.53884e-14	1.18931e-11	0.000141121	Cenpb
Kctd10	2.76925	1.90979	-1.45003	1.4035e-14	3.94308e-11	2.696e-05	Kctd10
Trp53inp2	3.71509	2.57676	-1.44177	1.33532e-14	3.84109e-12	0.000458164	Trp53inp2
Rab13	6.00996	4.42603	-1.35787	2.72824e-15	5.42063e-14	0.0103038	Rab13
Kank2	4.2896	2.7647	-1.55156	7.87824e-16	4.34807e-13	3.74856e-05	Kank2
Scd1	3.50214	2.24922	-1.55705	7.56782e-16	1.75863e-12	5.37132e-06	Scd1
Dynll2	4.05616	2.88589	-1.40551	3.22853e-16	4.32887e-14	0.000231745	Dynll2
5730409E04Rik	5.74319	3.69531	-1.55418	6.24411e-18	1.02353e-15	1.295e-05	5730409E04Rik
Cyb5r3	11.3602	6.61892	-1.71632	2.22845e-19	2.08051e-17	6.78268e-06	Cyb5r3

## Sheet: APC-dependent
	Con_PsvsCB_FC	APC_PsvsCB_FC	Diff_FC	Con_PsvsCB_pval	APC_PsvsCB_pval	Diff_pval	GeneID
Scd1	3.50214	2.24922	-1.55705	7.56782e-16	1.75863e-12	5.37132e-06	Scd1
Cyb5r3	11.3602	6.61892	-1.71632	2.22845e-19	2.08051e-17	6.78268e-06	Cyb5r3
5730409E04Rik	5.74319	3.69531	-1.55418	6.24411e-18	1.02353e-15	1.295e-05	5730409E04Rik			Cutoffs
Kctd10	2.76925	1.90979	-1.45003	1.4035e-14	3.94308e-11	2.696e-05	Kctd10			Con_PsvsCB_FC>2
Kank2	4.2896	2.7647	-1.55156	7.87824e-16	4.34807e-13	3.74856e-05	Kank2			Con_PsvsCB_pval<0.05
Kif1c	4.22827	2.50795	-1.68595	3.89785e-14	9.75701e-11	5.68418e-05	Kif1c			Diff_FC<-1
Cenpb	4.78827	2.91753	-1.64121	1.53884e-14	1.18931e-11	0.000141121	Cenpb			Diff_pval<0.1
Sh3pxd2a	2.75297	1.83266	-1.50217	1.11335e-12	6.18779e-09	0.000145295	Sh3pxd2a
Uhmk1	2.2753	1.66501	-1.36654	3.83263e-13	1.70542e-09	0.000151392	Uhmk1
Dynll2	4.05616	2.88589	-1.40551	3.22853e-16	4.32887e-14	0.000231745	Dynll2
Gab2	2.13327	1.48497	-1.43657	9.57573e-11	1.03044e-06	0.000267689	Gab2
Trp53inp2	3.71509	2.57676	-1.44177	1.33532e-14	3.84109e-12	0.000458164	Trp53inp2
Net1	5.36945	3.13436	-1.7131	3.3683e-13	3.59907e-10	0.000769461	Net1
Zbtb12	3.65251	2.50084	-1.46051	8.92874e-13	1.87749e-10	0.00213907	Zbtb12
Ccnd2	2.71058	1.85282	-1.46295	6.59997e-11	1.56073e-07	0.00219467	Ccnd2
Cplx2	6.37895	4.06337	-1.56987	8.2555e-14	4.05779e-12	0.00288479	Cplx2
Pkp4	3.01782	2.34911	-1.28466	1.69831e-14	1.99623e-12	0.00326224	Pkp4
R3hcc1	2.24152	1.711	-1.31007	1.5257e-11	1.71197e-08	0.00329082	R3hcc1
Map2k7	2.21401	1.60472	-1.37968	5.43121e-10	1.55325e-06	0.00362654	Map2k7
Rassf3	2.30015	1.52061	-1.51265	1.15881e-08	0.000215072	0.003978	Rassf3
Apobr	2.03021	1.50471	-1.34923	1.62562e-09	5.80757e-06	0.00433022	Apobr
Ubxn1	2.09698	1.65542	-1.26674	1.82276e-11	1.01085e-08	0.00463135	Ubxn1
Emx2	2.37633	1.76824	-1.3439	7.32865e-10	2.72058e-08	0.00734897	Emx2
Gm7729	2.57438	1.43073	-1.79935	2.00085e-06	0.0225893	0.0087605	Gm7729
Gm12497	4.94886	-1.62477	-8.04074	0.00562307	0.345391	0.00907236	Gm12497
Cenpu	2.18481	1.31627	-1.65984	1.14513e-05	0.0263247	0.00917387	Cenpu
Anp32b	3.17079	2.42027	-1.3101	6.03022e-13	6.11348e-11	0.0100544	Anp32b
Spef1	2.78738	2.01168	-1.3856	2.57519e-10	2.81809e-08	0.0101801	Spef1
Rab13	6.00996	4.42603	-1.35787	2.72824e-15	5.42063e-14	0.0103038	Rab13
mt-Co1	2.26791	1.59829	-1.41896	1.9479e-08	4.0517e-05	0.0112568	mt-Co1
Myl6b	2.97676	2.23017	-1.33477	3.35971e-11	4.72693e-10	0.0127503	Myl6b
E130208F15Rik	3.13053	1.36456	-2.29416	2.16663e-05	0.19485	0.0143747	E130208F15Rik
Palld	3.10104	1.96598	-1.57735	1.0893e-07	5.36469e-06	0.0168074	Palld
0610038B21Rik	2.6522	1.78758	-1.48368	1.92653e-08	4.71267e-05	0.018043	0610038B21Rik
Rps12l1	8.8364	1.52333	-5.8007	0.000640855	0.338585	0.0188339	Rps12l1
Pde2a	2.20285	-1.64009	-3.61287	0.0372887	0.187714	0.0199847	Pde2a
Ddt	2.01777	1.56613	-1.28838	1.29958e-08	2.80293e-06	0.0205313	Ddt
Rbm17	2.00406	1.66539	-1.20336	4.83834e-11	8.74947e-09	0.0209468	Rbm17
Gm6368	2.29532	1.68302	-1.36381	2.00079e-08	1.03859e-05	0.0227143	Gm6368
Fgd3	3.37081	2.58216	-1.30542	4.77977e-12	8.57579e-11	0.0230089	Fgd3
Upf3a	2.51972	2.12607	-1.18515	1.09913e-13	4.06294e-12	0.0231521	Upf3a
mt-Co2	12.0472	4.51678	-2.66721	2.32793e-07	6.23764e-06	0.0236028	mt-Co2
Frmd5	2.33707	-1.07376	-2.50945	0.013891	0.75201	0.0270343	Frmd5
Atf5	2.21718	1.81131	-1.22407	5.39084e-11	7.5466e-09	0.0276755	Atf5
Gm6085	3.36653	1.34396	-2.50494	0.00027516	0.293859	0.0281032	Gm6085
2010300F17Rik	2.32572	1.17199	-1.98442	0.00108315	0.413937	0.028944	2010300F17Rik
Amot	2.16305	1.56869	-1.37889	4.51457e-07	0.000192164	0.0349375	Amot
Ppfia1	2.70878	2.05992	-1.31499	6.11328e-10	7.42206e-08	0.035715	Ppfia1
Acsbg2	4.45818	1.26808	-3.51569	0.00478222	0.464106	0.0385481	Acsbg2
Gm15427	2.26137	1.72887	-1.30801	1.54451e-08	4.24276e-06	0.039955	Gm15427
Gsdma	2.11136	1.07233	-1.96895	0.00556362	0.730036	0.0423311	Gsdma
Tnnc1	2.33118	1.48303	-1.5719	0.000303316	0.000133035	0.0429904	Tnnc1
Wnk1	2.05547	1.71286	-1.20003	2.75358e-10	3.04369e-08	0.0433788	Wnk1
Tpmt	2.77895	2.03261	-1.36718	3.32102e-09	2.42377e-06	0.0438784	Tpmt
4930500J02Rik	7.13564	3.15709	-2.26019	9.81599e-06	9.20917e-06	0.0449304	4930500J02Rik
Gm5812	3.09738	1.86029	-1.665	3.728e-06	0.00113149	0.0457345	Gm5812
Ttc22	2.49071	1.04646	-2.38014	0.0144131	0.841393	0.0459814	Ttc22
Gm13461	2.59281	1.30598	-1.98534	0.000836777	0.253278	0.0515956	Gm13461
Btf3	2.18325	1.92351	-1.13504	3.33036e-13	7.76098e-12	0.0546729	Btf3
Rpl14-ps1	2.62809	1.83873	-1.4293	1.98624e-07	0.000116877	0.0550059	Rpl14-ps1
S100a7a	2.20114	1.02855	-2.14004	0.006114	0.919541	0.0570901	S100a7a
1700113A16Rik	3.31086	1.18828	-2.78627	0.00944835	0.563058	0.0578872	1700113A16Rik
Akr1c13	2.01989	1.36218	-1.48283	0.000177719	0.0254517	0.0607019	Akr1c13
4930590J08Rik	2.83849	1.63564	-1.73541	0.000152246	0.00871427	0.061612	4930590J08Rik
Spata24	2.06459	1.61639	-1.27729	1.59559e-07	2.8518e-05	0.0656285	Spata24
Syp	2.93826	1.65106	-1.77962	5.30749e-05	0.0277932	0.0658352	Syp
Ddr2	2.50845	1.90935	-1.31377	2.45578e-08	3.91956e-06	0.070008	Ddr2
Gm3244	2.86993	1.15006	-2.49546	0.00682862	0.675561	0.0711304	Gm3244
Grap	2.30208	1.23932	-1.85753	0.00408561	0.295708	0.0711449	Grap
Gm4149	2.35921	1.76765	-1.33466	1.63781e-07	5.42844e-05	0.0741893	Gm4149
Trim44	2.22103	1.91941	-1.15714	1.10571e-11	3.64168e-10	0.0743452	Trim44
Zmat2	2.16466	1.90075	-1.13885	3.30279e-12	7.56243e-11	0.0770211	Zmat2
6330408A02Rik	2.30249	1.76425	-1.30509	1.29324e-07	2.26837e-05	0.0793903	6330408A02Rik
Tpt1-ps6	6.57123	2.08617	-3.1499	0.000518346	0.103146	0.0808456	Tpt1-ps6
Hbb-bh1	2.6145	1.48091	-1.76547	0.000223747	0.0998473	0.0823674	Hbb-bh1
Trak2	3.08787	2.58336	-1.19529	1.56949e-12	3.00964e-11	0.0824916	Trak2
Lrriq3	2.44194	1.25165	-1.95097	0.00154484	0.42278	0.082987	Lrriq3
Gm28875	2.69422	2.02764	-1.32875	2.53137e-08	6.8274e-06	0.087678	Gm28875
BC021614	2.65751	1.16527	-2.28059	0.0056536	0.652932	0.0880461	BC021614
Gm6421	2.51695	1.57271	-1.60039	0.000198109	0.0153666	0.0893293	Gm6421
Rps2-ps11	5.39491	1.50224	-3.59124	0.00638652	0.394677	0.0923881	Rps2-ps11
Gm8399	2.27088	-1.04309	-2.36872	0.0481953	0.887581	0.092914	Gm8399
Gm11560	2.69909	1.62205	-1.66399	0.000171862	0.0233029	0.0942165	Gm11560
Eef1a1	2.12045	1.84124	-1.15164	6.30582e-11	1.88339e-09	0.0947624	Eef1a1
Sectm1b	3.03326	1.13273	-2.67783	0.0454425	0.57019	0.0953638	Sectm1b
Acn9	2.5687	2.02276	-1.2699	9.82441e-09	6.42236e-07	0.0962038	Acn9
Srrm4os	2.689	1.08398	-2.48066	0.0108175	0.836092	0.0967356	Srrm4os
Gdf11	3.07007	2.40577	-1.27613	6.24316e-10	5.41554e-08	0.0982596	Gdf11
P2ry14	3.22576	1.34784	-2.39329	0.0183584	0.181337	0.098372	P2ry14
Gm14046	3.67708	2.4103	-1.52557	1.14036e-06	2.37975e-05	0.0984048	Gm14046
Rps15a-ps5	6.3482	2.87776	-2.20595	2.65705e-05	0.00295652	0.0989861	Rps15a-ps5

## Sheet: APC-independent
	Con_PsvsCB_FC	APC_PsvsCB_FC	Diff_FC	Con_PsvsCB_pval	APC_PsvsCB_pval	Diff_pval	GeneID
Aldoart1	2.17874	1.00551	-2.16679	0.0280764	0.986662	0.109935	Aldoart1
Cenpv	2.0664	1.18013	-1.751	0.0252168	0.513686	0.165816	Cenpv			Cutoffs
Myom1	2.27556	1.25727	-1.80992	0.00930109	0.376718	0.135147	Myom1			Con_PsvsCB_FC>2
Gm28721	2.22333	1.27521	-1.7435	0.00902326	0.328211	0.145379	Gm28721			Con_PsvsCB_pval<0.05
Hist1h2be	2.57693	1.34453	-1.9166	0.00959911	0.260223	0.134205	Hist1h2be			Diff_pval>0.1
Amd2	2.35454	1.34472	-1.75094	0.00575742	0.325943	0.179911	Amd2
Myl7	2.81202	1.34692	-2.08775	0.0111785	0.31707	0.132355	Myl7
Rpl7a-ps5	2.09315	1.35865	-1.54061	0.00120266	0.140509	0.136499	Rpl7a-ps5
Rab37	2.3063	1.36233	-1.6929	0.00650956	0.242075	0.175819	Rab37
Itga1	2.6391	1.37127	-1.92456	0.0107094	0.26233	0.151637	Itga1
Ppm1n	2.13826	1.3799	-1.54957	0.00365438	0.142782	0.175322	Ppm1n
Gm12906	2.07238	1.38796	-1.49311	0.0162505	0.255043	0.320139	Gm12906
B230206L02Rik	2.02233	1.44258	-1.40188	0.00535232	0.102375	0.28816	B230206L02Rik
Gm14966	2.33935	1.4572	-1.60537	0.0305903	0.481052	0.466896	Gm14966
Lincenc1	2.55246	1.45945	-1.74892	0.00513681	0.091608	0.141559	Lincenc1
Phex	2.2333	1.46565	-1.52376	0.00240706	0.0876626	0.193449	Phex
Gm10052	2.21576	1.47259	-1.50467	0.000650116	0.0536255	0.147781	Gm10052
Gm16253	2.28296	1.48127	-1.54121	0.00140884	0.0998399	0.187758	Gm16253
Rnu1a1	2.95218	1.49489	-1.97484	0.0150128	0.183159	0.187961	Rnu1a1
Gm26881	2.19581	1.49874	-1.46511	0.00940949	0.143474	0.327115	Gm26881
Rpl3-ps2	2.71572	1.50796	-1.80092	0.0295553	0.446169	0.395893	Rpl3-ps2
Lrrc46	2.17699	1.51825	-1.43388	0.000186504	0.0213771	0.143665	Lrrc46
3300002I08Rik	2.05963	1.528	-1.34792	0.0137982	0.146395	0.448821	3300002I08Rik
9330159M07Rik	2.23907	1.54462	-1.44959	0.00658672	0.128622	0.340875	9330159M07Rik
Ppp1r1b	2.3507	1.54807	-1.51847	0.0165378	0.106163	0.326187	Ppp1r1b
Inhba	2.12707	1.54821	-1.37389	3.32485e-05	0.00357777	0.113534	Inhba
Gm9013	2.50416	1.55025	-1.61532	0.0366469	0.310217	0.423199	Gm9013
Gm6356	2.01217	1.55131	-1.29708	0.00704145	0.0637319	0.427869	Gm6356
Gm6767	2.12429	1.56428	-1.35799	0.000350445	0.01747	0.224438	Gm6767
Abcc3	2.07083	1.5706	-1.3185	0.00468585	0.0320984	0.366939	Abcc3
Gm5914	2.12158	1.57568	-1.34645	0.00693894	0.0865519	0.410132	Gm5914
Cenpw	2.02273	1.57899	-1.28103	1.60876e-05	0.000519158	0.147563	Cenpw
4430402I18Rik	2.26424	1.57932	-1.43368	0.000562311	0.0397876	0.222603	4430402I18Rik
Gpsm3	2.29965	1.58246	-1.45321	0.00139976	0.0343552	0.227731	Gpsm3
Gm8894	3.05266	1.59484	-1.91409	0.0164522	0.276982	0.288419	Gm8894
Gm12338	2.29661	1.59763	-1.43751	6.99696e-05	0.00876037	0.129648	Gm12338
Zfp652os	2.73738	1.61285	-1.69723	0.00250165	0.0891347	0.194178	Zfp652os
Gm12350	2.17405	1.62187	-1.34046	0.00768573	0.0663642	0.425069	Gm12350
Lyrm1	2.00647	1.62334	-1.23601	4.73193e-05	0.00126527	0.264022	Lyrm1
Gm8566	2.08013	1.62429	-1.28063	0.00303739	0.0472794	0.44041	Gm8566
Gm14403	2.26112	1.6316	-1.38583	8.69206e-06	0.00242987	0.109535	Gm14403
Gm6265	3.30819	1.63812	-2.0195	0.00218672	0.126011	0.140552	Gm6265
Gm10146	2.3322	1.64554	-1.41729	0.00238216	0.0344412	0.297294	Gm10146
Gm10073	2.17417	1.64731	-1.31983	5.89739e-06	0.000968768	0.136444	Gm10073
Trap1a	3.04787	1.64806	-1.84937	0.000617085	0.0635043	0.114235	Trap1a
Mthfs	2.40004	1.64918	-1.4553	0.00256264	0.0532536	0.296571	Mthfs
Cib2	2.1724	1.65222	-1.31483	0.0105522	0.0536008	0.463822	Cib2
Spink2	3.58747	1.66004	-2.16108	0.0250714	0.189777	0.245904	Spink2
Tagln	2.33585	1.66358	-1.40411	0.00062568	0.00268561	0.197187	Tagln
Gm9840	2.16303	1.6688	-1.29616	0.0321948	0.149077	0.592483	Gm9840
Calr4	2.07842	1.67251	-1.2427	5.59036e-07	3.05619e-05	0.127748	Calr4
Gm28802	3.28767	1.67654	-1.96098	0.00312847	0.214239	0.222443	Gm28802
Plac8	2.58377	1.67711	-1.54061	0.000831251	0.000975523	0.130071	Plac8
Gm13413	2.6867	1.68262	-1.59674	0.0105226	0.2832	0.434046	Gm13413
2310010G23Rik	2.05092	1.68803	-1.21498	0.00552719	0.0371506	0.558575	2310010G23Rik
Usp50	2.60311	1.69283	-1.53773	0.000334363	0.00873541	0.144969	Usp50
Aldh1l1	2.84828	1.70912	-1.66652	0.047381	0.0730638	0.380095	Aldh1l1
Gm14326	2.10371	1.70955	-1.23056	9.29275e-05	0.00251315	0.346652	Gm14326
Gm12251	2.4111	1.71307	-1.40747	0.00510086	0.049679	0.37718	Gm12251
Gm10221	2.32431	1.72116	-1.35043	6.46916e-05	0.00164896	0.190914	Gm10221
Haus3	2.94196	1.72319	-1.70728	0.0294874	0.172246	0.381721	Haus3
B230307C23Rik	2.09726	1.74056	-1.20494	3.63941e-06	0.000110395	0.262305	B230307C23Rik
Gm5611	2.15508	1.74519	-1.23487	0.0119694	0.0733523	0.606566	Gm5611
Epm2a	2.11627	1.75184	-1.20803	0.00325494	0.0250066	0.561714	Epm2a
Gm26619	2.5488	1.76938	-1.4405	0.000305924	0.012259	0.231694	Gm26619
Gm9844	2.08274	1.77826	-1.17122	3.06422e-05	0.000308492	0.409265	Gm9844
Gm14111	3.75718	1.78029	-2.11043	0.0108281	0.145151	0.230248	Gm14111
Lsp1	2.05737	1.78079	-1.15531	8.72218e-10	1.32152e-08	0.117407	Lsp1
Gm11808	2.20501	1.78171	-1.23758	5.56074e-07	4.21918e-05	0.177702	Gm11808
Ephx2	3.02101	1.78272	-1.6946	0.00743337	0.106314	0.306525	Ephx2
D230022J07Rik	2.14979	1.78794	-1.20238	0.00345242	0.0512091	0.615327	D230022J07Rik
Chrna1os	2.10461	1.79103	-1.17508	2.59233e-07	1.0185e-05	0.25088	Chrna1os
Bdh1	2.24414	1.79455	-1.25053	0.0242023	0.025245	0.590132	Bdh1
Lrrc51	2.04754	1.80429	-1.13481	1.92398e-07	5.20525e-06	0.341887	Lrrc51
Rpl13	2.0002	1.80466	-1.10835	6.8248e-10	8.61111e-09	0.242945	Rpl13
Gm15416	2.59931	1.80758	-1.438	0.00451825	0.0607649	0.397062	Gm15416
Fau	2.00063	1.82475	-1.09639	1.6327e-09	1.52529e-08	0.320057	Fau
Rpl18a	2.06034	1.82579	-1.12846	1.04592e-09	1.86871e-08	0.201851	Rpl18a
Gm2546	2.63872	1.82841	-1.44318	0.0027956	0.031152	0.350171	Gm2546
Gm6563	2.07217	1.82947	-1.13266	2.83634e-06	3.40931e-05	0.437635	Gm6563
Rps14	2.04566	1.83064	-1.11746	2.24571e-10	3.42454e-09	0.193928	Rps14
Gm13436	2.14929	1.83315	-1.17245	4.60693e-10	2.04037e-08	0.101095	Gm13436
Gm10175	2.12622	1.83511	-1.15864	4.30677e-05	0.00113143	0.497167	Gm10175
Btf3l4	2.08541	1.83609	-1.13579	1.42439e-09	2.22072e-08	0.191554	Btf3l4
Gm7536	2.2957	1.83729	-1.2495	1.7667e-07	2.56207e-05	0.156211	Gm7536
Gm7204	2.42666	1.83819	-1.32014	0.0434573	0.142281	0.631992	Gm7204
Deb1	2.03266	1.84111	-1.10404	1.07942e-08	7.05061e-08	0.346011	Deb1
Vipr1	2.40429	1.84219	-1.30513	0.00195036	0.00886642	0.417347	Vipr1
2200002D01Rik	2.01331	1.84644	-1.09038	2.8859e-11	2.19565e-10	0.238322	2200002D01Rik
1500012F01Rik	2.12165	1.84711	-1.14864	4.53397e-06	5.65143e-05	0.418069	1500012F01Rik
Uaca	2.06657	1.85006	-1.11703	6.87909e-08	2.77486e-07	0.351358	Uaca
Samd4	2.03431	1.85279	-1.09797	7.03937e-08	7.07592e-08	0.406139	Samd4
Hnrnpa1	2.15617	1.86024	-1.15908	1.91598e-09	5.42559e-08	0.159995	Hnrnpa1
Ptprt	2.19593	1.86276	-1.17886	0.000307737	0.000785054	0.494898	Ptprt
Rpl28-ps1	2.38229	1.86398	-1.27807	7.64408e-08	9.12375e-06	0.107691	Rpl28-ps1
Gm8730	2.05129	1.86947	-1.09726	3.27256e-08	2.52181e-07	0.421171	Gm8730
Gm6634	2.43857	1.88264	-1.29529	0.0222405	0.0615466	0.595119	Gm6634
Hscb	2.03143	1.88342	-1.07859	5.23075e-08	2.64853e-07	0.517538	Hscb
Rpl19-ps11	2.09115	1.88486	-1.10945	6.09231e-09	7.64297e-08	0.334097	Rpl19-ps11
Rps2-ps6	2.02875	1.88706	-1.07509	0.00321566	0.00695874	0.809528	Rps2-ps6
Palm3	2.45871	1.8877	-1.30249	0.0155536	0.0945009	0.599163	Palm3
Apoo	2.07175	1.89071	-1.09575	6.27134e-06	2.04685e-05	0.580904	Apoo
Gm16124	2.20158	1.89307	-1.16296	0.000839139	0.00521014	0.600185	Gm16124
Rps5	2.1497	1.90164	-1.13044	1.50995e-10	2.57787e-09	0.17077	Rps5
Fundc2	2.01792	1.90378	-1.05995	5.82284e-11	3.53303e-10	0.450178	Fundc2
2310040G24Rik	2.25512	1.90432	-1.18421	0.000471707	0.00221705	0.530646	2310040G24Rik
Rplp1	2.10825	1.90501	-1.10669	2.69611e-09	2.51346e-08	0.322788	Rplp1
Ndufa3	2.03797	1.907	-1.06868	5.53124e-10	2.54039e-09	0.451948	Ndufa3
Ap4s1	2.16104	1.90737	-1.133	8.81554e-09	3.37965e-07	0.291808	Ap4s1
Rpl6	2.1198	1.90821	-1.11088	5.69285e-11	6.74902e-10	0.203091	Rpl6
Nol7	2.16743	1.91005	-1.13475	7.14518e-09	1.76672e-07	0.273588	Nol7
Gm6433	2.57269	1.91334	-1.34461	0.00932975	0.206148	0.623395	Gm6433
Gm17382	2.30483	1.91367	-1.2044	0.000166299	0.0024119	0.477882	Gm17382
Rpl10a	2.10702	1.91391	-1.10089	1.02697e-10	9.60973e-10	0.255044	Rpl10a
Akr1b7	2.36463	1.92055	-1.23122	0.000779726	0.00295723	0.478349	Akr1b7
Prr33	3.58041	1.92237	-1.8625	0.00191703	0.0731813	0.223022	Prr33
Rps16	2.11013	1.92274	-1.09746	5.79354e-10	4.83124e-09	0.320074	Rps16
Gm12778	4.30999	1.92581	-2.23801	0.00151404	0.162514	0.194268	Gm12778
Ndufb5	2.08354	1.92707	-1.0812	2.60015e-12	1.85268e-11	0.246363	Ndufb5
Toporsos	2.37881	1.92793	-1.23387	5.56728e-08	3.66874e-06	0.156339	Toporsos
Gm13456	2.3606	1.92947	-1.22345	7.78489e-07	2.66467e-05	0.244684	Gm13456
Gm10110	2.35416	1.92982	-1.21989	8.36684e-06	0.000287424	0.3431	Gm10110
Gstm5	2.02639	1.9321	-1.0488	6.71851e-10	3.50068e-09	0.596215	Gstm5
Gng5	2.08338	1.935	-1.07668	1.0461e-11	6.45729e-11	0.309018	Gng5
2410004N09Rik	2.28216	1.93502	-1.1794	1.9331e-08	1.01276e-06	0.214169	2410004N09Rik
Mrpl52	2.05861	1.93807	-1.0622	1.98111e-10	1.25534e-09	0.479593	Mrpl52
Rpl13a	2.08817	1.93823	-1.07736	7.82522e-11	4.51722e-10	0.361431	Rpl13a
Gm10439	3.94348	1.9385	-2.0343	0.000803824	0.0502679	0.145153	Gm10439
Ccser2	2.04023	1.93952	-1.05193	1.22652e-08	2.65756e-08	0.632004	Ccser2
Fam162a	2.00875	1.93977	-1.03556	1.39622e-09	2.98564e-09	0.701058	Fam162a
Ndufa6	2.15697	1.94066	-1.11146	2.84339e-11	3.65919e-10	0.194699	Ndufa6
Rnpc3	2.32132	1.94214	-1.19524	0.0197604	0.0359204	0.691127	Rnpc3
Rps18	2.17492	1.94222	-1.11981	3.50193e-11	4.67495e-10	0.174223	Rps18
Rfc4	2.34378	1.9445	-1.20534	1.84028e-09	6.23673e-08	0.107113	Rfc4
H3f3a-ps1	2.37457	1.94847	-1.21869	9.472e-06	0.000113392	0.332507	H3f3a-ps1
2210013O21Rik	2.19178	1.9528	-1.12238	2.33204e-11	2.45392e-10	0.157283	2210013O21Rik
Rpl35a-ps3	2.99651	1.95413	-1.53343	2.84158e-05	0.00362246	0.148564	Rpl35a-ps3
Gm11249	2.59624	1.95719	-1.32652	4.42663e-07	6.3801e-05	0.137551	Gm11249
Gm11449	2.61035	1.95785	-1.33327	0.0155852	0.0420944	0.551375	Gm11449
Rps19-ps6	2.36805	1.959	-1.2088	5.17747e-07	2.29637e-05	0.269725	Rps19-ps6
Rgs10	2.14359	1.9595	-1.09395	5.10017e-11	3.05866e-10	0.274476	Rgs10
Xaf1	2.04307	1.96087	-1.04192	9.59162e-08	1.30291e-07	0.732401	Xaf1
Map1b	2.05818	1.96198	-1.04903	2.67542e-06	5.3294e-06	0.757594	Map1b
Spc25	2.07695	1.96299	-1.05805	0.00279783	0.000461537	0.83396	Spc25
Ccdc23	2.01885	1.966	-1.02688	2.4638e-10	3.41097e-10	0.745948	Ccdc23
Tmem126b	2.0924	1.96645	-1.06405	7.92045e-07	5.02716e-06	0.679328	Tmem126b
Rps2	2.17597	1.96664	-1.10644	1.0552e-10	1.00559e-09	0.251795	Rps2
Selt	2.07531	1.9676	-1.05474	5.64355e-09	1.56519e-08	0.607459	Selt
Gm14706	3.96063	1.96857	-2.01193	0.00723908	0.137595	0.28254	Gm14706
Plgrkt	2.00537	1.97	-1.01795	2.27613e-09	3.11184e-09	0.848801	Plgrkt
2510002D24Rik	2.00971	1.97028	-1.02002	2.20971e-07	3.00564e-07	0.874915	2510002D24Rik
Pdap1	2.00718	1.97112	-1.0183	3.10268e-13	4.01697e-13	0.743122	Pdap1
Shfm1	2.01971	1.97291	-1.02373	2.33097e-11	4.24108e-11	0.744604	Shfm1
Snx2	2.06475	1.97647	-1.04467	3.7887e-06	1.07233e-05	0.788268	Snx2
1110046J04Rik	2.09225	1.97951	-1.05696	1.20498e-06	5.55291e-06	0.718498	1110046J04Rik
1110020A21Rik	2.09701	1.98151	-1.05829	0.011752	0.0106069	0.87604	1110020A21Rik
Myeov2	2.07581	1.98287	-1.04687	8.60059e-11	2.2104e-10	0.569837	Myeov2
Als2cr12	2.33274	1.98365	-1.17599	0.00405274	0.0349847	0.687676	Als2cr12
Rps10-ps2	2.31493	1.98383	-1.1669	2.11964e-07	4.39132e-06	0.318655	Rps10-ps2
Rps27rt	2.47167	1.98406	-1.24577	7.06097e-09	8.8554e-07	0.112458	Rps27rt
Cox7a2	2.02104	1.98566	-1.01782	1.5849e-10	2.26175e-10	0.826135	Cox7a2
Ap1s2	2.30396	1.98669	-1.15969	6.51928e-07	1.59577e-05	0.379622	Ap1s2
Atg10	2.07024	1.98691	-1.04194	0.00160792	0.00171166	0.881728	Atg10
Rpl36-ps2	2.56347	1.98704	-1.2901	1.81404e-05	0.00125921	0.311656	Rpl36-ps2
Arl3	2.13559	1.98778	-1.07436	6.6288e-12	1.951e-11	0.317616	Arl3
Anp32a	2.01253	1.98843	-1.01212	5.65163e-11	8.62184e-11	0.873381	Anp32a
Gm3200	2.22978	1.99055	-1.12018	9.65597e-05	0.000344663	0.622012	Gm3200
Klhl12	2.22816	1.99289	-1.11806	3.15762e-11	6.22555e-10	0.196913	Klhl12
Lyrm2	2.21125	1.99306	-1.10947	3.58901e-08	5.46418e-07	0.428536	Lyrm2
2810403D21Rik	2.47477	1.99353	-1.2414	1.70675e-07	1.18928e-05	0.198469	2810403D21Rik
Serf1	2.12282	1.99498	-1.06408	3.92154e-09	9.52816e-09	0.549232	Serf1
Atp5f1	2.01387	1.99825	-1.00782	1.19776e-12	1.52312e-12	0.89737	Atp5f1
Gm6344	3.08786	1.99834	-1.54521	1.72981e-05	0.00212545	0.132533	Gm6344
Gm14419	3.64384	1.99841	-1.82337	0.00153401	0.0825241	0.257135	Gm14419
Txn1	2.1502	2.00363	-1.07315	2.98364e-11	1.56007e-10	0.379028	Txn1
Gm5559	4.91842	2.00441	-2.4538	0.00637751	0.0971223	0.186042	Gm5559
Gm12933	2.93772	2.00462	-1.46547	0.00146937	0.0335388	0.373265	Gm12933
Rps15	2.21608	2.00512	-1.10521	3.72544e-11	3.36802e-10	0.239443	Rps15
Gm10169	2.01521	2.00685	-1.00417	0.000255055	8.59472e-05	0.984353	Gm10169
Gm11353	3.30563	2.00864	-1.64571	0.000100914	0.0136218	0.174812	Gm11353
RP23-85E24.2	2.76327	2.01121	-1.37393	0.00174715	0.0268283	0.440013	RP23-85E24.2
Timm8b	2.03789	2.01184	-1.01295	1.03906e-09	9.60817e-10	0.886654	Timm8b
Gm15755	2.75244	2.01301	-1.36733	0.0268236	0.00113325	0.503844	Gm15755
Gm11496	2.17534	2.01472	-1.07972	0.000792597	0.00457598	0.795446	Gm11496
Cntln	2.08653	2.01476	-1.03562	0.00609469	0.00962461	0.919091	Cntln
Commd6	2.01727	2.01765	1.00019	4.50158e-10	5.2615e-10	0.998221	Commd6
Spata33	2.4896	2.02322	-1.23051	0.00151665	0.0146001	0.570368	Spata33
Ccdc34	2.03055	2.02775	-1.00138	4.72047e-07	1.70598e-07	0.991591	Ccdc34
Gm10243	4.27094	2.0303	-2.10359	0.000228701	0.0378268	0.114919	Gm10243
Tctex1d2	2.02184	2.03221	1.00513	1.98397e-07	2.34069e-07	0.96805	Tctex1d2
Gm6444	2.30873	2.0323	-1.13601	0.00343482	0.00590419	0.71055	Gm6444
Tmem29	2.08612	2.03272	-1.02627	2.26224e-08	4.07488e-08	0.820939	Tmem29
Gm26854	2.80195	2.03279	-1.37838	2.4184e-05	0.000635658	0.220987	Gm26854
Gm7638	3.78889	2.03484	-1.86201	0.0079379	0.274027	0.431664	Gm7638
Eef1b2	2.24993	2.03735	-1.10434	5.30597e-12	4.70973e-11	0.201178	Eef1b2
Pbdc1	2.04092	2.03764	-1.00161	3.21942e-10	2.40184e-10	0.984824	Pbdc1
Smim8	2.50086	2.03914	-1.22643	1.47388e-08	5.26799e-07	0.150168	Smim8
Snrpb2	2.09228	2.04478	-1.02323	1.67097e-09	2.68167e-09	0.813621	Snrpb2
Eif4e1b	2.67456	2.045	-1.30786	0.000745997	0.000527557	0.379898	Eif4e1b
Gpatch4	2.53615	2.0451	-1.24011	1.58714e-07	1.22026e-05	0.213786	Gpatch4
Rpl35a-ps2	2.36904	2.0453	-1.15829	8.73512e-08	1.606e-06	0.326629	Rpl35a-ps2
Rpl3l	2.6277	2.04619	-1.28419	0.0248071	0.0302939	0.622689	Rpl3l
Nxt2	2.01702	2.05359	1.01813	2.07329e-05	1.08649e-05	0.918625	Nxt2
Gm8210	2.1249	2.05373	-1.03465	4.53292e-11	1.05485e-10	0.6719	Gm8210
Gm13292	2.28085	2.05522	-1.10978	0.0183418	0.0607368	0.831141	Gm13292
Bag1	2.08102	2.05589	-1.01222	7.61256e-12	9.79761e-12	0.862456	Bag1
Rpl23a-ps3	2.49922	2.05631	-1.21539	1.91849e-05	0.000560022	0.420906	Rpl23a-ps3
Gm11627	2.43286	2.05716	-1.18263	0.0339028	0.101203	0.772108	Gm11627
Rpl12	2.23408	2.0591	-1.08498	1.69457e-10	8.90165e-10	0.380511	Rpl12
Atp5j	2.14096	2.06269	-1.03794	2.41691e-12	5.49814e-12	0.586208	Atp5j
Rplp2	2.17444	2.0635	-1.05376	2.18462e-10	6.73528e-10	0.564662	Rplp2
Slc30a2	2.1438	2.06449	-1.03842	0.00309682	0.00122566	0.899507	Slc30a2
Mrpl33	2.06206	2.06464	1.00125	4.45058e-09	3.89377e-09	0.990109	Mrpl33
Pfdn5	2.24428	2.06501	-1.08681	4.83905e-12	3.08982e-11	0.277178	Pfdn5
Pate2	2.65827	2.06535	-1.28708	0.0432213	0.0694456	0.672331	Pate2
Orc2	2.17012	2.06622	-1.05029	1.49144e-06	2.31027e-06	0.756357	Orc2
Minos1	2.06386	2.06708	1.00156	1.70224e-12	1.16628e-12	0.980287	Minos1
Tomm7	2.25578	2.07609	-1.08655	3.2227e-12	2.00941e-11	0.270416	Tomm7
Gm16230	2.53842	2.07917	-1.22088	0.000386525	0.00214874	0.511497	Gm16230
Mcts2	2.18638	2.07977	-1.05126	6.24884e-10	2.39514e-09	0.611291	Mcts2
Cyr61	2.29228	2.07984	-1.10214	0.0296347	0.0592041	0.849911	Cyr61
Rpl14	2.25445	2.08004	-1.08385	3.18143e-11	1.73719e-10	0.346138	Rpl14
Glrx3	2.177	2.08094	-1.04616	6.13612e-12	1.68411e-11	0.541443	Glrx3
Mpst	2.22654	2.08158	-1.06964	2.66478e-10	8.26809e-10	0.475001	Mpst
RP23-5K7.4	2.7653	2.08378	-1.32706	0.000322483	0.00562718	0.401465	RP23-5K7.4
Ppp2r3c	2.05712	2.08418	1.01315	1.78335e-06	7.28951e-07	0.929642	Ppp2r3c
Hspd1	2.02161	2.08422	1.03097	1.20211e-06	7.74629e-07	0.832743	Hspd1
Gm10260	2.2496	2.08716	-1.07782	3.15695e-11	1.56192e-10	0.378672	Gm10260
Rpl11	2.26858	2.09273	-1.08403	4.23487e-12	2.41146e-11	0.293951	Rpl11
Tcea1	2.06065	2.09639	1.01734	1.84047e-07	1.52319e-07	0.894735	Tcea1
Chm	2.05636	2.09722	1.01987	0.0103127	0.00805335	0.956426	Chm
Aimp1	2.19591	2.09999	-1.04568	1.19073e-11	3.41106e-11	0.565728	Aimp1
Gm8355	2.2016	2.10005	-1.04836	0.000831163	0.00130376	0.867481	Gm8355
Rps11	2.29124	2.10218	-1.08994	4.26034e-11	2.66705e-10	0.332564	Rps11
Ndufc1	2.12062	2.10564	-1.00711	9.34301e-10	1.03413e-09	0.940893	Ndufc1
2310010J17Rik	2.24492	2.10731	-1.0653	6.87815e-06	4.48433e-05	0.746273	2310010J17Rik
Rps15-ps2	2.84297	2.11145	-1.34646	2.36628e-06	0.000225981	0.205166	Rps15-ps2
Med21	2.12351	2.11387	-1.00456	1.52588e-09	1.15643e-09	0.962871	Med21
Rps26-ps1	2.31107	2.12237	-1.08891	8.61119e-12	5.28968e-11	0.298626	Rps26-ps1
Ndufa2	2.13969	2.12266	-1.00802	1.86414e-11	2.17124e-11	0.916987	Ndufa2
Phf11b	2.22083	2.12451	-1.04533	0.0112923	0.00444607	0.905198	Phf11b
Morn2	2.23948	2.12602	-1.05337	1.71859e-09	2.83652e-09	0.620756	Morn2
Shc4	2.89331	2.12629	-1.36073	1.34534e-05	0.000552069	0.245404	Shc4
Rpl36	2.2499	2.13662	-1.05302	1.01985e-10	2.91027e-10	0.56871	Rpl36
Uchl5	2.0286	2.13694	1.05341	0.00191265	0.000438855	0.846431	Uchl5
Eny2	2.08517	2.13702	1.02487	3.25742e-11	1.44058e-11	0.746976	Eny2
Atp5k	2.14227	2.13908	-1.00149	3.43294e-11	3.18741e-11	0.985029	Atp5k
Ccdc148	3.47629	2.14228	-1.6227	0.00558787	0.0572654	0.387806	Ccdc148
Dcun1d1	2.00441	2.14257	1.06893	0.000244163	5.3642e-05	0.757154	Dcun1d1
A430018G15Rik	2.51971	2.14866	-1.17269	0.00017704	0.00239459	0.595023	A430018G15Rik
Tmem167	2.25622	2.14938	-1.0497	1.20828e-11	3.35711e-11	0.54607	Tmem167
Gm6472	2.25532	2.15254	-1.04775	6.82206e-09	1.77747e-08	0.691491	Gm6472
Tma7-ps	2.50859	2.15265	-1.16535	4.58449e-07	3.85417e-06	0.38093	Tma7-ps
Haus1	2.04227	2.15622	1.0558	8.12905e-07	2.64906e-07	0.701159	Haus1
Gm15501	2.41321	2.15714	-1.11871	8.61394e-10	1.11643e-08	0.327085	Gm15501
Cenph	2.92893	2.15915	-1.35652	3.09013e-05	0.000196165	0.252179	Cenph
Cript	2.14383	2.15919	1.00717	8.68948e-10	5.99838e-10	0.94074	Cript
Utp14a	2.33826	2.15951	-1.08278	3.58861e-07	2.18434e-06	0.623629	Utp14a
Gm8186	2.3597	2.16143	-1.09173	3.07942e-12	2.49957e-11	0.271905	Gm8186
Hspe1	2.35628	2.16213	-1.0898	8.89401e-11	5.25346e-10	0.369621	Hspe1
Gm9843	2.34505	2.16988	-1.08073	1.8529e-10	8.87622e-10	0.433958	Gm9843
Arpp19	2.04418	2.17046	1.06178	6.34249e-10	1.13486e-10	0.498156	Arpp19
Gdi2	2.0162	2.17169	1.07712	1.69533e-08	3.55056e-09	0.490919	Gdi2
Bola3	2.14417	2.1735	1.01368	1.11427e-09	1.33206e-09	0.891561	Bola3
1190002F15Rik	2.41206	2.17375	-1.10963	1.40228e-06	5.68384e-07	0.534481	1190002F15Rik
Rpl27a	2.3402	2.17489	-1.07601	5.03306e-12	2.27154e-11	0.36161	Rpl27a
Slc35f3	3.66747	2.17506	-1.68615	0.000132143	0.00594949	0.173328	Slc35f3
Fam92a	2.27689	2.17575	-1.04648	4.24514e-06	1.21149e-05	0.80787	Fam92a
Gm10263	2.61907	2.17652	-1.20333	1.48428e-07	3.60847e-06	0.286174	Gm10263
Gm12976	3.03926	2.17768	-1.39564	0.000785153	0.00335041	0.368373	Gm12976
Anapc13	2.23906	2.17874	-1.02769	2.68759e-11	4.98466e-11	0.742893	Anapc13
Gm5921	2.62542	2.17877	-1.205	0.0347679	0.325848	0.834575	Gm5921
Cetn2	2.14708	2.17906	1.01489	7.35695e-10	4.52016e-10	0.876914	Cetn2
Gm7027	3.02802	2.18163	-1.38796	9.43093e-05	0.00119897	0.29345	Gm7027
Lst1	2.3797	2.18229	-1.09046	7.16739e-08	2.64955e-07	0.550179	Lst1
Rpl10-ps6	2.13291	2.18239	1.0232	0.0351513	0.0185196	0.959915	Rpl10-ps6
Diras1	2.64112	2.18423	-1.20918	0.000124247	0.000464365	0.495373	Diras1
Gm14418	2.08986	2.1926	1.04916	0.000235394	0.000190012	0.840264	Gm14418
Ola1	2.04274	2.19306	1.07359	1.93215e-07	5.68061e-08	0.583317	Ola1
Paip2	2.15319	2.19587	1.01983	1.2264e-09	7.46863e-10	0.842993	Paip2
Gm10071	2.38902	2.19608	-1.08786	0.0209815	0.0346927	0.86498	Gm10071
Gm12922	2.39661	2.19641	-1.09115	0.0068856	0.0120009	0.831179	Gm12922
Anxa1	2.05377	2.19653	1.06951	1.72315e-09	4.06894e-10	0.483286	Anxa1
3110039M20Rik	2.17262	2.19835	1.01184	4.70773e-09	3.85401e-09	0.914268	3110039M20Rik
Rwdd1	2.22731	2.19863	-1.01304	5.66168e-11	7.28469e-11	0.880474	Rwdd1
Rpl10a-ps1	2.46962	2.2001	-1.12251	6.57607e-09	5.52962e-08	0.379025	Rpl10a-ps1
Metap2	2.06846	2.20079	1.06398	2.36639e-07	6.19582e-08	0.638508	Metap2
Sumo1	2.02444	2.20336	1.08838	6.54286e-09	8.24649e-10	0.404354	Sumo1
Fam154b	2.01598	2.20346	1.093	0.012337	0.00598147	0.807151	Fam154b
Gm5805	2.84823	2.20494	-1.29175	4.32211e-06	9.56603e-05	0.277878	Gm5805
Gm9790	2.10159	2.20687	1.0501	0.00755267	0.0014505	0.882535	Gm9790
Gm11361	2.42044	2.20702	-1.0967	1.36115e-09	9.05068e-09	0.428771	Gm11361
Hibch	2.42263	2.20765	-1.09738	5.27388e-06	2.59125e-05	0.648511	Hibch
Pdcd5	2.33692	2.20855	-1.05812	2.34341e-10	5.51833e-10	0.5683	Pdcd5
Gm4968	3.90516	2.20904	-1.76781	0.00131796	0.0239702	0.25399	Gm4968
Cfap36	2.04252	2.21074	1.08236	6.8551e-05	1.52063e-05	0.691189	Cfap36
Mrpl13	2.23812	2.21444	-1.0107	6.96166e-12	6.35999e-12	0.888773	Mrpl13
Gtpbp4	2.29275	2.21483	-1.03518	7.41027e-06	1.16648e-05	0.858193	Gtpbp4
Uqcrh	2.26174	2.21704	-1.02016	6.57158e-12	1.04237e-11	0.797087	Uqcrh
Ybx1	2.42138	2.21757	-1.09191	2.13426e-12	1.35285e-11	0.272311	Ybx1
Gm8349	2.09397	2.2178	1.05914	0.0386864	0.086775	0.918187	Gm8349
4930597O21Rik	3.37753	2.21888	-1.52218	0.000905241	0.0207367	0.353482	4930597O21Rik
Mipol1	2.1607	2.22058	1.02771	0.00175666	0.00171189	0.929223	Mipol1
Snrpe	2.29356	2.22074	-1.03279	7.71334e-11	1.5048e-10	0.723417	Snrpe
Rps19	2.38101	2.22095	-1.07207	2.61947e-11	1.03543e-10	0.438761	Rps19
Rpsa-ps11	2.01293	2.22269	1.10421	0.0100853	0.00853532	0.789193	Rpsa-ps11
Zfp938	2.13681	2.22475	1.04116	8.50798e-06	1.12455e-05	0.828932	Zfp938
Hmgn3	2.01874	2.22564	1.10249	2.40991e-08	9.3262e-10	0.362173	Hmgn3
Klra4	2.6154	2.22693	-1.17444	1.48534e-05	0.000268838	0.517754	Klra4
Pfdn1	2.29107	2.23502	-1.02508	1.71879e-11	2.2248e-11	0.764542	Pfdn1
Gm9828	3.1422	2.23723	-1.4045	1.26217e-06	3.07895e-05	0.139758	Gm9828
Gm10116	2.61313	2.23889	-1.16715	4.34868e-06	2.25476e-05	0.466955	Gm10116
Sh3glb1	2.14088	2.2389	1.04579	6.13092e-09	2.43334e-09	0.681678	Sh3glb1
Rpl41	2.38771	2.24104	-1.06545	3.82685e-11	1.38727e-10	0.491608	Rpl41
Sp3os	2.36375	2.24162	-1.05448	2.03506e-09	9.20004e-09	0.6504	Sp3os
Mrpl35	2.16913	2.24283	1.03398	4.5869e-11	2.00798e-11	0.684617	Mrpl35
Eif3a	2.39704	2.24793	-1.06633	0.000290728	0.000751633	0.82206	Eif3a
Gm17150	4.44413	2.24956	-1.97555	0.0098485	0.163359	0.383338	Gm17150
Zc3h13	2.79878	2.25182	-1.2429	5.93202e-08	2.5449e-06	0.217666	Zc3h13
Usmg5	2.20781	2.25232	1.02016	2.22202e-10	1.29346e-10	0.828586	Usmg5
Rps23-ps	2.24189	2.25381	1.00531	4.1071e-08	9.16324e-08	0.968595	Rps23-ps
Fth1	2.53134	2.25427	-1.12291	6.95191e-07	4.05506e-06	0.525939	Fth1
Mak16	2.22078	2.25657	1.01612	5.13976e-07	1.80384e-07	0.914697	Mak16
Ndufs4	2.27284	2.25717	-1.00694	2.92497e-12	2.40845e-12	0.925223	Ndufs4
Rps8	2.37202	2.25904	-1.05001	1.38211e-11	3.51834e-11	0.569693	Rps8
Gm14322	2.03858	2.26366	1.11041	5.52677e-05	1.46422e-05	0.600551	Gm14322
Rpl10-ps3	2.5291	2.26435	-1.11692	2.76573e-09	1.56492e-08	0.382263	Rpl10-ps3
Rps16-ps2	2.50358	2.26465	-1.1055	4.81234e-09	2.88126e-08	0.441436	Rps16-ps2
Rps13	2.42682	2.26786	-1.07009	7.70686e-12	3.01954e-11	0.429162	Rps13
Gm10736	2.19157	2.2682	1.03497	1.79833e-10	8.74147e-11	0.704535	Gm10736
Gm12191	2.18511	2.26922	1.03849	0.000353893	0.00051908	0.88844	Gm12191
Mrpl30	2.52412	2.27094	-1.11149	8.64383e-13	6.77475e-12	0.186641	Mrpl30
Polr2k	2.40247	2.27128	-1.05776	1.68094e-09	7.25998e-09	0.632884	Polr2k
Pnpla8	2.15031	2.27257	1.05686	0.000154122	5.60806e-05	0.809862	Pnpla8
Lztfl1	2.20072	2.27397	1.03328	0.000814402	0.000366677	0.906111	Lztfl1
Rpl29	2.28192	2.27548	-1.00283	2.34529e-10	2.58856e-10	0.976701	Rpl29
Scoc	2.2039	2.27721	1.03326	0.000122095	4.1024e-05	0.885962	Scoc
Ndufa1	2.30814	2.28035	-1.01219	3.96481e-13	4.05362e-13	0.857024	Ndufa1
S100g	3.17466	2.28067	-1.39199	0.0206178	0.00882683	0.545237	S100g
Usp34	2.12559	2.28286	1.07399	5.1094e-05	1.86266e-05	0.731098	Usp34
Calml4	2.44612	2.28396	-1.071	9.103e-12	4.88931e-11	0.436123	Calml4
Rps7	2.47557	2.28757	-1.08218	1.88041e-11	8.60666e-11	0.39228	Rps7
Cetn3	2.05476	2.29166	1.1153	5.04868e-06	1.12436e-06	0.513208	Cetn3
1700020I14Rik	2.17132	2.29261	1.05586	5.71291e-07	2.96658e-07	0.720393	1700020I14Rik
8430423G03Rik	2.43842	2.29396	-1.06298	0.000208199	0.000899787	0.833475	8430423G03Rik
Rnaseh2b	2.18713	2.29759	1.05051	1.52629e-06	4.14815e-07	0.758215	Rnaseh2b
Txndc17	2.37146	2.29775	-1.03208	3.90154e-13	7.58058e-13	0.651822	Txndc17
Gm4604	2.77752	2.29803	-1.20865	2.24014e-05	0.000176505	0.466672	Gm4604
Rpl28	2.44922	2.29841	-1.06562	3.88174e-11	1.31285e-10	0.502709	Rpl28
Usp15	2.25838	2.30037	1.0186	0.00179129	0.00117303	0.953588	Usp15
Rps21	2.46823	2.30277	-1.07185	2.16096e-11	8.74102e-11	0.454319	Rps21
Rpl38-ps2	2.50467	2.30334	-1.08741	4.10718e-09	2.24652e-08	0.518107	Rpl38-ps2
Lsm5	2.30408	2.30482	1.00032	2.30773e-07	3.17569e-08	0.998211	Lsm5
Gm12925	2.11908	2.30517	1.08781	0.00669528	0.00224795	0.807808	Gm12925
Zfp119b	2.18311	2.30569	1.05615	0.0483838	0.0343123	0.917461	Zfp119b
Rps26	2.52877	2.3094	-1.09499	1.09964e-11	6.3178e-11	0.323662	Rps26
Rpl35	2.46006	2.3102	-1.06487	5.88848e-11	1.91479e-10	0.519454	Rpl35
Rpl22	2.38447	2.31177	-1.03145	1.8901e-11	3.27439e-11	0.724002	Rpl22
Rpsa-ps12	2.31116	2.31236	1.00052	0.00245228	0.0138157	0.998954	Rpsa-ps12
Rpl34	2.48165	2.31462	-1.07216	9.45115e-12	3.68966e-11	0.432987	Rpl34
Rps23	2.44545	2.31608	-1.05586	1.64933e-11	4.51622e-11	0.545185	Rps23
Rps27	2.43012	2.31696	-1.04884	4.04146e-11	9.68878e-11	0.611466	Rps27
Llph	2.23535	2.31715	1.03659	5.11123e-07	2.03955e-07	0.814199	Llph
Rpl32	2.41445	2.32069	-1.0404	1.29099e-10	2.6754e-10	0.691261	Rpl32
Gm10250	2.17617	2.32214	1.06708	0.0029454	0.000527214	0.833198	Gm10250
Gm10051	3.23692	2.32286	-1.3935	2.17321e-07	3.25598e-05	0.138745	Gm10051
Acot13	2.17648	2.32487	1.06818	8.62961e-09	2.18398e-09	0.562813	Acot13
Ccdc90b	2.13381	2.32618	1.09015	2.91629e-05	1.3781e-05	0.671214	Ccdc90b
Rps27a	2.49534	2.32645	-1.0726	2.05243e-12	7.87707e-12	0.392322	Rps27a
Sec61g	2.37893	2.3266	-1.02249	6.07497e-12	9.72339e-12	0.786319	Sec61g
Rps8-ps1	4.37513	2.32756	-1.87971	0.000732734	0.0164926	0.210408	Rps8-ps1
Fyco1	2.27047	2.33192	1.02706	5.39707e-09	6.11524e-09	0.822258	Fyco1
Zeb1	2.62639	2.33438	-1.12509	4.5438e-08	1.69829e-07	0.447586	Zeb1
Gm5786	2.05239	2.33471	1.13755	0.000489478	0.000148944	0.608332	Gm5786
Rps6	2.54922	2.33704	-1.09079	1.84275e-12	9.20814e-12	0.298711	Rps6
1700001P01Rik	3.89913	2.33865	-1.66726	0.00327293	0.0518203	0.38502	1700001P01Rik
Gm14410	3.31677	2.34226	-1.41606	0.000107388	0.00893117	0.372965	Gm14410
Rps15a-ps4	3.01396	2.34344	-1.28613	0.000277798	0.0047314	0.496573	Rps15a-ps4
Gm12603	2.78495	2.34442	-1.18791	0.00228262	0.0017481	0.649123	Gm12603
Rpl37	2.48851	2.34548	-1.06098	1.34973e-11	4.09072e-11	0.513848	Rpl37
Ggct	2.29683	2.34724	1.02195	9.90239e-07	3.67757e-07	0.894465	Ggct
Gm3531	2.60115	2.34832	-1.10766	7.76973e-05	3.79956e-05	0.684628	Gm3531
Stard6	2.89546	2.34937	-1.23244	0.000469439	0.00507876	0.577077	Stard6
Rpl36-ps3	2.26822	2.35035	1.03621	1.09479e-06	6.45324e-07	0.83072	Rpl36-ps3
Mrps18c	2.27964	2.35394	1.03259	5.09782e-11	1.68608e-11	0.712938	Mrps18c
Rpl23a	2.52377	2.35421	-1.07203	7.28667e-12	2.6361e-11	0.434629	Rpl23a
Thoc7	2.24524	2.35456	1.04869	7.21128e-09	1.85626e-09	0.680926	Thoc7
Gm10704	2.58915	2.3556	-1.09914	3.47477e-10	2.91589e-09	0.417614	Gm10704
Gm7808	2.73952	2.35717	-1.1622	4.62568e-09	2.93239e-08	0.285973	Gm7808
Gm5428	2.05294	2.36135	1.15023	6.57005e-08	9.29063e-09	0.263888	Gm5428
Rpl17-ps9	3.1767	2.36146	-1.34522	0.0141842	0.241647	0.724601	Rpl17-ps9
Rps29	2.56925	2.36462	-1.08654	6.3676e-12	3.09072e-11	0.358872	Rps29
Scaper	2.19416	2.36478	1.07776	4.18658e-05	1.37274e-05	0.723931	Scaper
Gm10443	2.98344	2.36691	-1.26048	4.63852e-07	2.7638e-05	0.292112	Gm10443
Rpl38	2.47365	2.36967	-1.04388	1.78481e-11	4.13632e-11	0.638564	Rpl38
Sucla2	2.1901	2.37397	1.08396	3.41691e-07	1.07481e-07	0.586523	Sucla2
2310008N11Rik	2.05989	2.37406	1.15252	0.00940026	0.000407287	0.663163	2310008N11Rik
Gm14327	2.20417	2.37582	1.07788	6.53683e-05	4.32874e-05	0.742452	Gm14327
Gm13212	2.29545	2.3769	1.03548	0.00621351	0.0114679	0.933114	Gm13212
Gm18025	3.10119	2.38459	-1.30052	0.00372569	0.0249722	0.600883	Gm18025
G730013B05Rik	2.04575	2.3846	1.16563	0.000734029	0.000132606	0.553104	G730013B05Rik
Cald1	2.12401	2.38565	1.12319	1.0183e-05	1.39207e-06	0.520914	Cald1
Rpl37a	2.49966	2.39018	-1.0458	1.46763e-11	3.43332e-11	0.62417	Rpl37a
Sugt1	2.34189	2.39144	1.02116	6.60902e-09	4.86442e-09	0.86453	Sugt1
Vps35	2.04597	2.39168	1.16897	5.4096e-05	5.94504e-06	0.436378	Vps35
Gstk1	2.40794	2.39239	-1.0065	0.00358778	0.00974992	0.987307	Gstk1
4833427G06Rik	2.2271	2.39416	1.07501	0.00176681	9.43075e-05	0.800258	4833427G06Rik
Rps25	2.50986	2.40008	-1.04574	2.14535e-11	4.8561e-11	0.633469	Rps25
Tmsb10	2.355	2.40284	1.02032	5.37122e-14	3.80416e-14	0.746068	Tmsb10
A230072E10Rik	2.87963	2.40297	-1.19836	0.000236473	0.000260341	0.559034	A230072E10Rik
Ccdc25	2.34833	2.40435	1.02386	2.14593e-05	1.95393e-05	0.914549	Ccdc25
Gm8430	2.8961	2.40714	-1.20313	8.49975e-10	1.08809e-08	0.17374	Gm8430
Rpl37rt	3.13421	2.41165	-1.29961	1.34397e-08	5.19789e-07	0.136007	Rpl37rt
Tdpx-ps1	2.41319	2.4136	1.00017	0.000331102	6.32657e-05	0.999494	Tdpx-ps1
Rps15a	2.49325	2.41559	-1.03215	2.75466e-11	4.78184e-11	0.737168	Rps15a
Igf1	3.03403	2.41697	-1.2553	0.0442689	0.00652728	0.704224	Igf1
RP24-331B5.1	3.16859	2.41797	-1.31043	0.00545585	0.00690641	0.570659	RP24-331B5.1
Sarnp	2.41525	2.42213	1.00285	4.81437e-08	3.72555e-08	0.984132	Sarnp
Fam229b	2.44477	2.42408	-1.00854	1.02014e-06	1.25185e-06	0.962468	Fam229b
Snrpg	2.65567	2.42544	-1.09493	2.66016e-12	1.45098e-11	0.309917	Snrpg
Atp5e	2.42024	2.42603	1.00239	3.02422e-11	2.90722e-11	0.979232	Atp5e
Hnrnpu	2.17102	2.42678	1.1178	2.60403e-06	3.64372e-07	0.506751	Hnrnpu
Rpl35a	2.56038	2.429	-1.05409	1.30358e-10	3.39916e-10	0.62145	Rpl35a
Cgnl1	2.83027	2.43387	-1.16287	0.020773	0.00507608	0.765332	Cgnl1
Wdr89	2.69129	2.43506	-1.10523	2.30721e-07	1.41357e-06	0.583435	Wdr89
Gm10275	2.46003	2.44326	-1.00686	1.81768e-08	2.45545e-08	0.960724	Gm10275
Gm13261	2.15406	2.44442	1.1348	6.0019e-06	3.26022e-07	0.464049	Gm13261
Gm5637	2.2983	2.4483	1.06526	0.00173965	0.0005819	0.842792	Gm5637
Gnpda2	2.03738	2.44958	1.20232	0.000126626	1.06998e-05	0.393591	Gnpda2
Rps12	2.55493	2.4498	-1.04292	1.36147e-11	2.77423e-11	0.65125	Rps12
Rsl1d1	2.1523	2.45485	1.14057	1.01466e-07	8.68165e-09	0.323644	Rsl1d1
Rps6-ps4	2.93613	2.45591	-1.19554	3.83797e-07	1.03975e-05	0.39812	Rps6-ps4
Gm14284	2.38705	2.45708	1.02934	3.21056e-09	2.94055e-09	0.811613	Gm14284
Dnajc15	2.30561	2.45744	1.06585	4.53584e-10	8.0147e-11	0.52723	Dnajc15
Casp12	2.23702	2.46248	1.10078	0.00550871	0.00097168	0.783808	Casp12
2010107E04Rik	2.50794	2.46583	-1.01708	1.17465e-10	1.50848e-10	0.869677	2010107E04Rik
Gm6404	2.54959	2.47099	-1.03181	8.0713e-08	1.21772e-07	0.842733	Gm6404
RP23-79K5.4	2.11385	2.47837	1.17244	0.036544	0.00931434	0.731393	RP23-79K5.4
3830406C13Rik	2.52444	2.47963	-1.01807	4.44596e-09	1.04983e-08	0.89223	3830406C13Rik
Rpl4	2.66028	2.48721	-1.06958	1.34669e-12	4.19648e-12	0.430276	Rpl4
Rpf2	2.05728	2.48794	1.20933	1.73539e-05	1.23853e-06	0.307175	Rpf2
Cdkn3	3.03271	2.48934	-1.21828	6.08048e-07	4.03746e-07	0.317938	Cdkn3
Gm2445	2.44451	2.49434	1.02039	0.00393696	0.00113511	0.956053	Gm2445
Gm4294	2.41969	2.49624	1.03164	0.00178886	0.00345605	0.933023	Gm4294
Gm14303	2.6173	2.49729	-1.04806	5.16875e-10	1.09649e-09	0.691274	Gm14303
Gm29668	3.47463	2.50097	-1.38931	0.00318927	0.00950921	0.507006	Gm29668
Taco1os	2.08429	2.50286	1.20082	0.00168445	0.000285369	0.532109	Taco1os
Gxylt1	2.7469	2.50322	-1.09734	4.95375e-08	2.40841e-07	0.577922	Gxylt1
Yme1l1	2.03621	2.50943	1.2324	0.00488096	0.000566913	0.514432	Yme1l1
1700034E13Rik	2.12621	2.51259	1.18173	0.000618244	3.74539e-05	0.514636	1700034E13Rik
Ifi203	2.61869	2.51343	-1.04188	0.00610707	0.00449964	0.923677	Ifi203
Gm10132	2.85554	2.5138	-1.13594	0.00591412	0.0130355	0.791983	Gm10132
Gm14325	2.64421	2.51605	-1.05093	2.31861e-06	6.65365e-06	0.814062	Gm14325
Glmn	2.08608	2.51649	1.20633	0.011864	0.00396139	0.632037	Glmn
Rny1	4.97479	2.5207	-1.97358	0.00801812	0.0118108	0.297326	Rny1
Gm10288	2.84523	2.52114	-1.12855	5.60621e-08	5.00867e-07	0.492041	Gm10288
Ndufa5	2.3904	2.52593	1.0567	1.24423e-10	2.96407e-11	0.572015	Ndufa5
Nsa2	2.74455	2.52629	-1.08639	4.48656e-13	2.23899e-12	0.321525	Nsa2
Krt83	2.97679	2.52964	-1.17676	0.0124252	0.0340611	0.776767	Krt83
2700060E02Rik	2.54933	2.5304	-1.00748	8.59731e-12	1.01665e-11	0.934244	2700060E02Rik
Nbeal1	2.74691	2.53566	-1.08331	1.57194e-06	6.90014e-06	0.708065	Nbeal1
Eif3m	2.68386	2.53702	-1.05788	9.79198e-12	3.04374e-11	0.560793	Eif3m
Tesc	2.47654	2.54117	1.0261	0.015657	0.0177951	0.959052	Tesc
Mrpl47	2.48032	2.54262	1.02512	4.37599e-08	2.19504e-08	0.865291	Mrpl47
Rps19-ps7	3.24071	2.54507	-1.27333	2.4319e-05	0.000144471	0.412845	Rps19-ps7
Rpl31-ps8	2.74155	2.54646	-1.07661	9.68371e-10	3.16683e-09	0.567453	Rpl31-ps8
Gm6139	2.62968	2.54763	-1.03221	0.000284111	0.000836664	0.922193	Gm6139
Gm12231	3.02772	2.55202	-1.1864	0.00125919	0.00255674	0.67183	Gm12231
Naca	2.74527	2.55207	-1.0757	2.0804e-12	7.51131e-12	0.420047	Naca
Gm4518	2.54668	2.55242	1.00226	0.00530394	0.00321566	0.995629	Gm4518
Hspb11	2.84373	2.55511	-1.11296	4.2762e-13	2.32948e-12	0.214456	Hspb11
Gm6136	2.451	2.55687	1.04319	9.11625e-06	6.43288e-06	0.844265	Gm6136
Htatsf1	2.57218	2.55923	-1.00506	2.46777e-06	7.20271e-06	0.980953	Htatsf1
Rps4x	2.78644	2.55974	-1.08856	6.98394e-13	2.99131e-12	0.32697	Rps4x
Tex26	2.73508	2.56135	-1.06783	7.63299e-06	0.00020231	0.805195	Tex26
Nrd1	2.89025	2.5654	-1.12663	7.8528e-11	6.60728e-10	0.314822	Nrd1
Apool	2.33571	2.56598	1.09859	2.44736e-09	1.11986e-09	0.429636	Apool
Csde1	2.25279	2.56603	1.13904	6.43747e-06	8.4698e-07	0.490617	Csde1
Tbca	2.7779	2.5667	-1.08228	2.299e-12	9.4733e-12	0.391575	Tbca
Rps6-ps1	3.53687	2.56888	-1.37681	0.00272057	0.0933727	0.626876	Rps6-ps1
Gm13154	2.11831	2.56939	1.21295	0.0169906	0.00245763	0.629387	Gm13154
Gm6451	2.88818	2.57172	-1.12305	1.4565e-07	1.03293e-06	0.54037	Gm6451
Gm17066	2.20188	2.57185	1.16802	0.013472	0.0019354	0.695209	Gm17066
Gm6030	4.17086	2.57291	-1.62106	0.0029608	0.0234028	0.404925	Gm6030
Rps28	2.69772	2.57518	-1.04759	2.39839e-12	5.36727e-12	0.602142	Rps28
Rpl31-ps15	3.12018	2.57712	-1.21072	0.007584	0.0213276	0.724885	Rpl31-ps15
Rpl9	2.74978	2.57866	-1.06636	5.94374e-13	1.73846e-12	0.445326	Rpl9
Rab26os	2.72298	2.57907	-1.0558	3.23836e-10	1.39849e-09	0.656272	Rab26os
Naa50	2.65905	2.58161	-1.03	1.48938e-10	2.99483e-10	0.792266	Naa50
Rpsa-ps1	3.77209	2.59532	-1.45342	0.00184755	0.0151905	0.473687	Rpsa-ps1
2610528A11Rik	3.03078	2.59568	-1.16762	2.60666e-07	2.42043e-08	0.388942	2610528A11Rik
Gm15491	2.69998	2.59835	-1.03911	1.3126e-06	2.06349e-06	0.850328	Gm15491
Gm10020	2.11276	2.59911	1.2302	0.00606013	0.000720578	0.547421	Gm10020
Gm9385	2.87877	2.60054	-1.10699	1.54746e-09	3.99447e-09	0.458365	Gm9385
Rpsa-ps9	2.62086	2.60163	-1.00739	0.000234177	0.00021033	0.98052	Rpsa-ps9
Rps25-ps1	3.0222	2.61072	-1.15761	1.68407e-06	1.68926e-05	0.53642	Rps25-ps1
Pgk1-rs7	2.40578	2.61182	1.08564	0.000156648	5.57337e-05	0.757721	Pgk1-rs7
Gm10177	2.50595	2.6151	1.04356	2.08461e-05	7.01307e-06	0.852201	Gm10177
Rps17	2.72786	2.6179	-1.042	3.20942e-12	6.43507e-12	0.653319	Rps17
Mlf1	2.30378	2.6229	1.13852	0.000268612	6.2448e-05	0.629699	Mlf1
Tceb1	2.64937	2.62383	-1.00973	7.49042e-10	6.65218e-10	0.9364	Tceb1
Gm16580	2.42938	2.62731	1.08147	2.45132e-05	2.54185e-05	0.743892	Gm16580
Xlr	2.8937	2.62805	-1.10108	6.39254e-05	0.000111323	0.740979	Xlr
Gm2000	2.96669	2.63021	-1.12793	1.98954e-07	2.0218e-06	0.549608	Gm2000
Cmc1	2.63943	2.6337	-1.00218	4.87345e-08	1.39223e-07	0.989441	Cmc1
Gm11478	2.71032	2.63552	-1.02838	7.95399e-08	8.14625e-08	0.866329	Gm11478
Zfp932	2.29469	2.63582	1.14866	7.0689e-05	1.50426e-05	0.560826	Zfp932
Dynlt3	2.1776	2.64315	1.21379	8.44045e-06	5.45237e-07	0.303607	Dynlt3
Gm4204	3.48579	2.64353	-1.31861	3.45817e-09	3.93888e-07	0.131784	Gm4204
Tpt1	2.86033	2.64672	-1.08071	3.95156e-12	1.40005e-11	0.426338	Tpt1
Rps13-ps2	2.8641	2.65145	-1.0802	1.42243e-09	2.67437e-09	0.569441	Rps13-ps2
Gm6807	2.70115	2.66292	-1.01436	2.09463e-07	1.58889e-07	0.935549	Gm6807
Rpl32-ps	2.80967	2.66653	-1.05368	0.0285578	0.0202655	0.92939	Rpl32-ps
Rps20	2.71263	2.66916	-1.01628	1.64326e-11	2.0696e-11	0.871444	Rps20
Efcab2	2.34498	2.67951	1.14266	0.00125003	0.000109123	0.663793	Efcab2
Samd9l	2.09263	2.68001	1.28069	0.000229435	1.40467e-05	0.305018	Samd9l
Abracl	2.54475	2.68521	1.05519	6.82513e-10	1.61238e-10	0.641169	Abracl
Gm7665	2.06852	2.69063	1.30075	0.000657609	5.78431e-06	0.284001	Gm7665
Cyp2c55	2.95466	2.69328	-1.09705	5.58778e-10	4.229e-09	0.498976	Cyp2c55
Rpl39	2.69213	2.6937	1.00059	1.73873e-10	1.70494e-10	0.995903	Rpl39
Rpl31	2.78629	2.69371	-1.03437	5.76853e-12	1.00114e-11	0.7266	Rpl31
RP23-389J8.3	2.92331	2.6963	-1.08419	1.18064e-05	3.8586e-05	0.758834	RP23-389J8.3
Zfp40	2.48791	2.69676	1.08395	0.0171124	0.00749732	0.868542	Zfp40
mt-Tw	2.56196	2.7022	1.05474	0.00244005	0.00220532	0.892302	mt-Tw
Spa17	2.01209	2.70244	1.3431	0.000701212	1.36335e-05	0.238826	Spa17
Gm14539	3.21714	2.70465	-1.18949	0.00139572	0.00257461	0.686395	Gm14539
Lpl	2.22336	2.71874	1.2228	0.000601798	3.65128e-05	0.463397	Lpl
Rpl9-ps6	2.79289	2.71898	-1.02718	3.43469e-09	1.03973e-08	0.853218	Rpl9-ps6
Gm28911	2.38515	2.72182	1.14115	0.0462887	0.01814	0.816658	Gm28911
mt-Nd4	2.9249	2.72491	-1.07339	1.19699e-05	2.80183e-05	0.786301	mt-Nd4
RP23-411B11.2	2.74461	2.73068	-1.0051	0.000585071	0.000230814	0.987842	RP23-411B11.2
Gm5566	2.48555	2.73486	1.10031	0.0023776	0.000777806	0.794	Gm5566
Rpl30	2.84823	2.74214	-1.03869	9.37347e-12	1.69701e-11	0.708434	Rpl30
Tpt1-ps3	3.16204	2.74649	-1.1513	6.42887e-11	4.51768e-10	0.264006	Tpt1-ps3
Tma7	2.78168	2.75394	-1.01007	2.13204e-12	2.15981e-12	0.911963	Tma7
Rpl36a	2.79002	2.75495	-1.01273	3.90934e-12	4.72033e-12	0.893519	Rpl36a
Sub1	2.64943	2.75691	1.04057	4.66402e-12	2.95296e-12	0.664076	Sub1
2900009J06Rik	3.28315	2.75829	-1.19029	3.51263e-06	2.3114e-05	0.507587	2900009J06Rik
Akap12	2.80679	2.76016	-1.0169	5.73787e-05	3.85369e-06	0.948157	Akap12
Gm13202	3.77746	2.76097	-1.36817	0.0296121	0.0222169	0.657559	Gm13202
Gm20939	2.80273	2.76114	-1.01506	0.00180683	0.000839841	0.969184	Gm20939
Gm15772	3.11105	2.76323	-1.12587	3.47962e-08	1.53941e-07	0.513778	Gm15772
Tstd3	2.46144	2.76494	1.1233	2.86913e-06	7.32773e-07	0.55895	Tstd3
Gm4997	5.86142	2.76504	-2.11983	0.0038393	0.0532317	0.315293	Gm4997
Rpl9-ps7	3.22134	2.76552	-1.16482	9.75236e-06	6.39719e-05	0.590141	Rpl9-ps7
Rps10-ps1	2.65297	2.77137	1.04463	6.64822e-06	4.5064e-06	0.848105	Rps10-ps1
Gm13166	3.50482	2.77403	-1.26344	0.00081503	0.00379356	0.602025	Gm13166
Fkbp3	2.52184	2.77793	1.10155	1.62685e-07	1.19502e-07	0.572857	Fkbp3
RP24-511H12.7	6.26296	2.78047	-2.25248	0.0233725	0.151003	0.431125	RP24-511H12.7
Etaa1os	2.14387	2.78441	1.29878	0.00167316	9.55028e-05	0.384517	Etaa1os
Zfp277	2.75707	2.78637	1.01063	1.34114e-08	6.65766e-09	0.943819	Zfp277
Cenpp	2.39033	2.78803	1.16638	2.35723e-05	1.57338e-07	0.453344	Cenpp
Gm12816	4.26935	2.78925	-1.53065	0.00101258	0.00790029	0.41271	Gm12816
Rpl31-ps9	3.63419	2.78939	-1.30286	0.0127111	0.187199	0.767904	Rpl31-ps9
Gm14586	3.13706	2.79106	-1.12397	9.29618e-10	6.31354e-09	0.42856	Gm14586
Gm12669	3.35137	2.79256	-1.20011	0.000269858	0.000995568	0.634484	Gm12669
Smim15	2.07828	2.79423	1.34449	9.03743e-05	2.19026e-06	0.179502	Smim15
Atp5l2-ps	2.34396	2.79794	1.19368	9.24387e-05	9.43495e-07	0.439564	Atp5l2-ps
Cox7b	2.98236	2.80166	-1.0645	4.00151e-13	1.08546e-12	0.482085	Cox7b
Rpl17	2.92259	2.80668	-1.0413	8.42459e-12	1.55139e-11	0.695405	Rpl17
RP23-272N6.1	3.01851	2.80861	-1.07473	0.00621339	0.0131669	0.891262	RP23-272N6.1
Gm5525	2.73525	2.81258	1.02827	0.00254545	0.00168265	0.945693	Gm5525
Nap1l1	3.04804	2.81316	-1.0835	3.61297e-10	1.30927e-09	0.552137	Nap1l1
Gm4613	4.05486	2.81571	-1.44009	0.00650987	0.0204203	0.559097	Gm4613
Eif3s6-ps1	4.24438	2.82025	-1.50497	0.000686022	0.0070952	0.418632	Eif3s6-ps1
Hrsp12	2.55265	2.82063	1.10498	9.22141e-08	3.24317e-08	0.541094	Hrsp12
mt-Cytb	3.31641	2.83532	-1.16968	3.10515e-07	2.35431e-06	0.484559	mt-Cytb
Fxr1	2.54725	2.84357	1.11633	0.000146194	7.10658e-05	0.703694	Fxr1
Psmc6	2.46273	2.85352	1.15868	1.9625e-06	2.61836e-07	0.444935	Psmc6
2700089E24Rik	2.49991	2.85551	1.14225	6.19808e-07	8.4776e-08	0.458593	2700089E24Rik
Uqcrb	2.65185	2.86208	1.07928	9.61374e-11	2.26892e-11	0.482139	Uqcrb
Gm5537	2.75412	2.86396	1.03988	0.000207775	0.000152484	0.902003	Gm5537
Bbip1	3.11847	2.86668	-1.08783	1.04925e-09	1.82121e-09	0.557439	Bbip1
Rps27a-ps2	3.4794	2.86879	-1.21285	0.000284726	0.0018633	0.638397	Rps27a-ps2
Rpl36al	2.94134	2.87078	-1.02458	1.049e-13	1.66088e-13	0.764845	Rpl36al
Rpl22-ps1	3.39157	2.87984	-1.1777	4.29013e-07	4.60223e-06	0.489202	Rpl22-ps1
Rps24-ps3	3.36137	2.88389	-1.16557	5.60411e-05	0.0019871	0.688581	Rps24-ps3
Rpl23	3.06488	2.88431	-1.0626	2.39725e-12	5.83509e-12	0.546188	Rpl23
Gm14399	2.72918	2.88441	1.05687	9.74288e-05	0.000174673	0.857956	Gm14399
Gm14323	4.04314	2.88525	-1.40131	0.00246597	0.0635401	0.620151	Gm14323
Kiz	2.5967	2.88617	1.11148	2.28147e-05	1.30423e-05	0.675589	Kiz
Cfdp1	3.16915	2.88766	-1.09748	2.75293e-11	1.91909e-10	0.445292	Cfdp1
Prkg2	2.82233	2.89167	1.02457	0.000296421	2.86314e-05	0.937128	Prkg2
Rpl39-ps	3.24468	2.90052	-1.11865	1.5133e-08	3.87225e-08	0.523993	Rpl39-ps
Rpl21-ps6	6.29693	2.90504	-2.16759	0.0052364	0.0954683	0.369535	Rpl21-ps6
Gm11942	2.97319	2.9157	-1.01972	1.25799e-08	1.79895e-08	0.905007	Gm11942
Snapc5	3.00675	2.91613	-1.03107	2.00199e-09	8.01706e-09	0.839911	Snapc5
Gm12254	2.72201	2.92426	1.0743	7.86943e-07	3.50634e-07	0.719613	Gm12254
Gm12466	8.09646	2.92447	-2.76852	0.00524165	0.107587	0.280941	Gm12466
Zc3h15	2.68599	2.92565	1.08923	2.49759e-06	6.36295e-07	0.685972	Zc3h15
Rps15a-ps7	3.17844	2.93502	-1.08293	7.80186e-07	2.67844e-06	0.730345	Rps15a-ps7
Gm4705	3.27249	2.93564	-1.11474	1.50583e-05	2.14026e-05	0.702715	Gm4705
Rpl35a-ps4	3.31136	2.93635	-1.12771	9.23468e-07	4.99165e-06	0.620551	Rpl35a-ps4
Pin4	2.89585	2.94087	1.01554	1.73238e-11	1.80481e-11	0.886148	Pin4
Tax1bp1	2.21362	2.94184	1.32897	0.000764939	2.24232e-05	0.316209	Tax1bp1
Gm15536	3.39316	2.95583	-1.14795	2.67385e-07	3.46217e-07	0.520405	Gm15536
Rps3a1	3.12358	2.95626	-1.0566	2.61682e-13	5.70026e-13	0.541555	Rps3a1
Rpl30-ps1	3.4327	2.97219	-1.15494	0.00046411	0.000792792	0.721998	Rpl30-ps1
Gm11675	2.37775	2.97934	1.25301	0.0408921	0.00346139	0.664496	Gm11675
Rps6-ps3	3.36677	2.97949	-1.12998	8.62865e-05	0.000111071	0.71604	Rps6-ps3
Ncl	3.08069	2.98094	-1.03346	3.01207e-06	4.94476e-06	0.89383	Ncl
Rps18-ps3	3.26311	2.98146	-1.09447	0.000151413	0.000235111	0.797606	Rps18-ps3
Mrpl42	3.06804	2.98396	-1.02818	2.45513e-12	3.51901e-12	0.782087	Mrpl42
Cox20	2.82675	2.98641	1.05648	3.99342e-09	6.00474e-09	0.715837	Cox20
Zfp605	3.18427	2.99135	-1.06449	0.00224191	0.00647463	0.898785	Zfp605
Gm16409	5.0119	2.99219	-1.675	0.000837937	0.0734291	0.474051	Gm16409
Gm14443	2.23936	2.99326	1.33666	0.00305224	0.000347645	0.411495	Gm14443
Kif5b	2.96732	3.00396	1.01235	5.56454e-07	3.98458e-07	0.953101	Kif5b
Rpl5	3.106	3.01588	-1.02988	7.27267e-12	1.03698e-11	0.785212	Rpl5
Wbp5	2.51822	3.01817	1.19853	8.99476e-09	4.6823e-10	0.190641	Wbp5
Eif3e	2.97311	3.01848	1.01526	9.82947e-11	8.06987e-11	0.900685	Eif3e
Gm5644	4.30002	3.01913	-1.42426	0.00348311	0.0167185	0.56643	Gm5644
mt-Nd1	4.21574	3.02158	-1.39521	4.60372e-09	2.5664e-07	0.111771	mt-Nd1
Gm16477	4.39831	3.02676	-1.45314	0.00181006	0.00715743	0.503915	Gm16477
Dnajc2	2.75381	3.03172	1.10092	2.66791e-05	1.15193e-05	0.718001	Dnajc2
RP23-372I17.5	2.27403	3.03591	1.33503	0.0202436	0.00746782	0.563834	RP23-372I17.5
Rps3a2	3.84397	3.03826	-1.26519	3.26197e-06	7.92833e-05	0.446462	Rps3a2
Rps15a-ps6	3.14483	3.04115	-1.03409	7.25913e-08	9.37413e-08	0.860838	Rps15a-ps6
Eif2a	3.03813	3.04154	1.00112	6.51333e-07	1.19572e-06	0.995973	Eif2a
Gm12918	2.63002	3.04865	1.15917	4.94343e-05	1.54737e-05	0.586649	Gm12918
Tmsb4x	2.76206	3.05546	1.10623	1.71716e-11	2.91016e-12	0.326756	Tmsb4x
Gm13622	5.91468	3.05845	-1.93388	0.0326093	0.132541	0.536713	Gm13622
2015-09-07	2.6817	3.06035	1.1412	2.5036e-05	4.25414e-06	0.602428	2015-09-07
2010005H15Rik	4.81179	3.06276	-1.57106	0.00260056	0.00293889	0.42871	2010005H15Rik
Ptgs2os2	3.55216	3.07943	-1.15351	6.82365e-07	2.69165e-07	0.533682	Ptgs2os2
Gm6863	3.72174	3.09237	-1.20352	4.21388e-07	2.57139e-06	0.455113	Gm6863
RP24-540L1.1	2.24535	3.0941	1.378	0.0445013	0.00243011	0.524949	RP24-540L1.1
Ift74	2.32482	3.09478	1.33119	0.00698235	0.00031045	0.458838	Ift74
Rpl26	3.20788	3.09545	-1.03632	9.49324e-13	1.56412e-12	0.718822	Rpl26
Gm8129	3.00684	3.09733	1.0301	1.48077e-08	3.15963e-09	0.853955	Gm8129
Rpl36a-ps3	3.02238	3.09852	1.02519	0.000239347	0.000102873	0.941726	Rpl36a-ps3
Scfd1	2.20369	3.10132	1.40733	0.00187706	4.81383e-05	0.279588	Scfd1
Gm11518	3.39378	3.10156	-1.09422	0.00238875	0.00194708	0.849818	Gm11518
Gm8692	2.33673	3.11282	1.33213	0.00131682	0.000291788	0.410351	Gm8692
Diap3	2.3337	3.11877	1.3364	0.000432676	1.42455e-06	0.274403	Diap3
Zfp931	2.28585	3.1233	1.36636	1.32591e-05	3.11672e-07	0.142921	Zfp931
1700008I05Rik	4.63618	3.12343	-1.48432	2.32041e-05	3.65545e-05	0.268993	1700008I05Rik
Gm15398	2.89679	3.15415	1.08885	2.05469e-05	1.59649e-05	0.759734	Gm15398
Gm12174	3.92656	3.1563	-1.24404	8.59143e-10	1.61075e-08	0.219288	Gm12174
Gm15446	2.22391	3.16713	1.42413	0.00776937	0.000223465	0.349566	Gm15446
2410019O14Rik	2.0236	3.17334	1.56817	0.038666	0.000424346	0.293697	2410019O14Rik
Gm27529	2.84392	3.17564	1.11664	0.000314091	7.66915e-05	0.741741	Gm27529
Gm10269	4.24721	3.1823	-1.33463	4.25718e-06	9.3404e-05	0.386126	Gm10269
Gm7658	3.19255	3.18475	-1.00245	2.30455e-08	7.94095e-08	0.98964	Gm7658
Hsp90aa1	2.43673	3.19605	1.31161	0.000185568	1.27596e-05	0.337727	Hsp90aa1
Gm14392	2.56174	3.20382	1.25064	0.0187956	0.0122007	0.69233	Gm14392
Gm12013	3.17133	3.20762	1.01144	0.00108102	0.000437434	0.977899	Gm12013
Gm10036	4.20942	3.21153	-1.31072	6.85979e-07	5.82573e-06	0.331036	Gm10036
Tslp	2.10815	3.21185	1.52354	0.00436542	2.19379e-05	0.190614	Tslp
Gm7866	2.3941	3.21248	1.34183	0.0176652	0.000983853	0.520893	Gm7866
Rpl7	3.37876	3.21327	-1.0515	2.3505e-14	4.763e-14	0.551384	Rpl7
Gm5045	3.39514	3.21953	-1.05455	5.12057e-06	6.03452e-06	0.846101	Gm5045
B230118H07Rik	2.74994	3.22477	1.17267	1.76518e-08	1.30062e-09	0.306388	B230118H07Rik
Gm14444	7.25875	3.22733	-2.24915	0.00125974	0.0123704	0.243058	Gm14444
Rplp0-ps1	2.86469	3.22791	1.12679	0.0109818	0.00590383	0.824346	Rplp0-ps1
Gm20900	4.10777	3.23081	-1.27144	0.000514898	0.00252039	0.620028	Gm20900
Gm13340	4.12111	3.23149	-1.2753	0.000133339	0.000697813	0.563619	Gm13340
Rps24	3.23999	3.23397	-1.00186	1.94837e-12	1.86748e-12	0.985703	Rps24
Emc2	3.04507	3.23551	1.06254	5.22373e-07	4.77438e-07	0.782137	Emc2
Gm9761	2.59483	3.23553	1.24691	0.0391846	0.0153814	0.7239	Gm9761
Tatdn1	3.23759	3.25541	1.0055	1.08886e-08	1.56845e-08	0.975248	Tatdn1
mt-Rnr2	4.14905	3.25904	-1.27309	1.70882e-06	2.68398e-05	0.428377	mt-Rnr2
Gm7936	2.74795	3.26103	1.18672	0.0108125	0.00109013	0.720081	Gm7936
Gm15590	3.21417	3.26138	1.01469	0.00776654	0.00450403	0.978589	Gm15590
Alox8	3.70663	3.26462	-1.13539	0.000642548	0.000479215	0.768721	Alox8
Rpl21	3.32103	3.26604	-1.01684	2.4141e-12	2.91403e-12	0.876492	Rpl21
F8	2.55988	3.28034	1.28144	0.00727914	0.000800948	0.572042	F8
Matr3	2.33481	3.28129	1.40538	0.000315356	7.88711e-06	0.229391	Matr3
Gm12739	2.5994	3.28473	1.26365	0.0040693	0.000992326	0.585917	Gm12739
1500026H17Rik	2.74253	3.29842	1.20269	0.00152429	0.000144626	0.623847	1500026H17Rik
Gm9457	3.48561	3.30284	-1.05534	0.0224422	0.0359351	0.941864	Gm9457
Gm3788	4.03832	3.31596	-1.21784	1.27293e-07	1.01513e-07	0.386727	Gm3788
Rn7sk	3.83482	3.32776	-1.15237	0.000147234	0.000661634	0.732533	Rn7sk
Cox7b2	3.33033	3.36543	1.01054	1.80888e-07	6.18702e-08	0.959857	Cox7b2
Gm13611	2.25179	3.372	1.49748	0.0145124	0.000838308	0.358979	Gm13611
Gm5879	3.60356	3.37414	-1.06799	1.50787e-05	1.68547e-05	0.832381	Gm5879
Ammecr1	4.1918	3.37897	-1.24056	5.2256e-11	7.05777e-10	0.169827	Ammecr1
Rpl17-ps5	4.23788	3.38568	-1.25171	3.62378e-05	0.000100389	0.546304	Rpl17-ps5
Gm13251	3.09123	3.3878	1.09594	3.49512e-07	1.24893e-07	0.665913	Gm13251
Rpl13a-ps1	3.94835	3.38979	-1.16478	0.00187429	0.00263035	0.771507	Rpl13a-ps1
Ccng1	2.78593	3.40167	1.22102	4.14878e-09	3.22051e-10	0.178118	Ccng1
Slirp	3.38183	3.40954	1.00819	8.13905e-12	5.51953e-12	0.944014	Slirp
Eif2s2	2.69203	3.41002	1.26671	3.83735e-06	1.61612e-07	0.287277	Eif2s2
Gm7222	9.04547	3.41187	-2.65118	0.00442926	0.101633	0.335167	Gm7222
Cenpk	3.48666	3.41328	-1.0215	0.00489071	0.00264281	0.968285	Cenpk
Rps15a-ps3	2.93521	3.42403	1.16653	0.00161478	0.00166203	0.732958	Rps15a-ps3
Gm15500	3.42813	3.43147	1.00097	1.75053e-11	2.66443e-11	0.993803	Gm15500
Gas5	4.02106	3.45315	-1.16446	1.03283e-11	7.53309e-11	0.269706	Gas5
Gm10224	3.702	3.46315	-1.06897	0.00269739	0.0021952	0.898476	Gm10224
Cacybp	2.72923	3.46858	1.2709	2.9114e-06	1.80751e-07	0.28415	Cacybp
Gm10335	4.19888	3.47064	-1.20983	0.00239063	0.0282641	0.777369	Gm10335
Gm12693	7.35351	3.47319	-2.11722	0.00021967	0.00571162	0.220405	Gm12693
Mgam	5.77351	3.48735	-1.65556	1.67755e-06	0.000415045	0.209368	Mgam
Zfp120	2.36442	3.49536	1.47831	0.00344354	0.000337426	0.32231	Zfp120
Gm12411	2.35251	3.50032	1.48791	0.00835636	0.000296582	0.339059	Gm12411
Asnsd1	3.29805	3.50431	1.06254	6.87568e-09	7.18751e-09	0.731769	Asnsd1
Clec2f	3.01151	3.50652	1.16437	0.0446031	0.0281645	0.838192	Clec2f
Gm13680	3.37646	3.50824	1.03903	3.22233e-06	2.61001e-06	0.886841	Gm13680
Gm11703	3.35681	3.51685	1.04767	0.00604866	0.00672579	0.935596	Gm11703
Gm10247	2.66613	3.52037	1.3204	0.0209888	0.00382001	0.615809	Gm10247
Cenpq	3.04644	3.54589	1.16394	0.00232993	0.000127072	0.716261	Cenpq
Rpl22l1	3.60021	3.547	-1.015	2.23396e-10	2.31218e-10	0.920342	Rpl22l1
Esf1	2.66446	3.56282	1.33717	0.00183556	0.000186964	0.459522	Esf1
Rpl21-ps15	3.81872	3.58048	-1.06654	0.00882392	0.00727477	0.918875	Rpl21-ps15
Gm14681	3.09525	3.59538	1.16158	9.7799e-06	1.42135e-05	0.611137	Gm14681
Gm7589	4.95965	3.59853	-1.37824	0.00167418	0.00615862	0.600486	Gm7589
Rpl28-ps3	5.54319	3.62051	-1.53105	0.0004312	0.00150647	0.431768	Rpl28-ps3
Gm8292	3.7628	3.62193	-1.03889	8.49856e-09	1.52678e-08	0.844462	Gm8292
Gm10086	4.08652	3.64163	-1.12217	1.02126e-08	1.14619e-08	0.566918	Gm10086
Rpl17-ps8	3.00472	3.64482	1.21303	0.03017	0.0134558	0.775228	Rpl17-ps8
Gm20746	2.68296	3.64972	1.36033	0.0490179	0.0264544	0.670946	Gm20746
Rps11-ps2	3.25471	3.65417	1.12273	0.00187717	0.000758625	0.80352	Rps11-ps2
1700057G04Rik	2.52182	3.65663	1.45	0.0354341	0.0164141	0.567803	1700057G04Rik
Gm8451	3.04032	3.65918	1.20355	7.63713e-06	1.29019e-06	0.484596	Gm8451
Gm10136	4.76077	3.67027	-1.29712	0.00200643	0.00440178	0.665338	Gm10136
C130074G19Rik	6.66939	3.6708	-1.81688	1.17329e-05	7.16141e-08	0.109564	C130074G19Rik
Gm5822	3.85897	3.6729	-1.05066	9.03203e-05	0.000111778	0.898248	Gm5822
Gm11425	3.13157	3.67388	1.17318	0.00379572	0.00159483	0.749886	Gm11425
Npm1	3.628	3.68985	1.01705	2.15811e-07	1.8185e-07	0.942177	Npm1
Gm5963	3.41417	3.69801	1.08314	2.08098e-05	1.54993e-06	0.78511	Gm5963
Gm5835	4.70441	3.70098	-1.27113	6.12276e-07	6.29838e-06	0.430222	Gm5835
Rps12-ps10	2.89721	3.70961	1.28041	1.00548e-05	1.57637e-06	0.354663	Rps12-ps10
Itgb3bp	3.74291	3.72298	-1.00535	1.69775e-07	8.88883e-08	0.981422	Itgb3bp
Taf1d	2.79768	3.72499	1.33145	0.000784364	0.00031633	0.476421	Taf1d
Rps2-ps5	3.23095	3.72799	1.15384	0.000508426	0.000252059	0.727358	Rps2-ps5
Gm13408	4.52776	3.73804	-1.21127	0.000139483	0.000681503	0.677231	Gm13408
Gm14074	2.63844	3.7573	1.42406	0.00445173	0.000122318	0.395445	Gm14074
Rps12l2	3.82632	3.77288	-1.01416	0.00722943	0.067395	0.986429	Rps12l2
Gm12366	4.15038	3.7803	-1.0979	0.00057025	0.000907434	0.848328	Gm12366
Rpl12-ps1	2.74973	3.78165	1.37528	0.0162414	0.00509703	0.581323	Rpl12-ps1
Rps3a3	4.68464	3.79639	-1.23397	9.92812e-05	0.000460347	0.641615	Rps3a3
Ifi202b	2.33418	3.80328	1.62939	0.0109223	0.00133282	0.306473	Ifi202b
Rps11-ps1	2.74708	3.81915	1.39026	1.65996e-06	6.43559e-08	0.140935	Rps11-ps1
1700019B21Rik	4.82991	3.83953	-1.25794	7.35882e-08	3.03702e-07	0.376831	1700019B21Rik
Gm9294	4.3005	3.85455	-1.11569	3.02171e-05	3.77889e-05	0.768627	Gm9294
Rpl31-ps11	4.04143	3.88782	-1.03951	0.00843458	0.00427179	0.951754	Rpl31-ps11
Rpl18a-ps1	2.68648	3.9019	1.45242	0.0113601	0.000977785	0.460562	Rpl18a-ps1
Gm2830	3.75519	3.92116	1.0442	8.50626e-09	1.32358e-10	0.805033	Gm2830
Rps12-ps19	2.94056	3.9396	1.33975	0.00473022	0.00440781	0.595044	Rps12-ps19
Gm14279	3.62898	3.94114	1.08602	0.000480838	0.000117457	0.84505	Gm14279
Gm3699	5.46562	3.94615	-1.38505	0.00311035	0.00223877	0.61298	Gm3699
1810022K09Rik	3.49545	3.95121	1.13039	7.89767e-10	3.77083e-10	0.452076	1810022K09Rik
Gm6977	3.96416	3.9611	-1.00077	8.02663e-05	0.000146645	0.998478	Gm6977
Rps23-ps2	4.57377	3.96489	-1.15357	0.000935029	0.00228818	0.797833	Rps23-ps2
Cops2	2.9042	3.98086	1.37072	0.00012726	1.17073e-05	0.340099	Cops2
Gm15710	4.18271	3.99348	-1.04739	0.000166984	0.00016344	0.914255	Gm15710
Rps13-ps1	3.85466	4.0228	1.04362	0.000833734	0.000428791	0.928672	Rps13-ps1
Gm7266	3.80616	4.03502	1.06013	0.000505554	0.000190654	0.895468	Gm7266
Gm7079	3.2703	4.04175	1.2359	0.00434245	0.00883384	0.72863	Gm7079
Gm11966	2.71852	4.06445	1.4951	4.29048e-05	6.9542e-07	0.151561	Gm11966
Gm6170	3.28324	4.06536	1.23821	0.00317597	0.00111592	0.677796	Gm6170
Gm7206	4.03295	4.06867	1.00886	0.0104306	0.13529	0.993219	Gm7206
Serpinb1b	3.9612	4.07988	1.02996	6.48963e-05	2.69805e-05	0.937351	Serpinb1b
Gm10712	3.61063	4.10269	1.13628	0.000421012	0.000135262	0.764825	Gm10712
Ifi204	2.3328	4.14192	1.77552	0.00452558	0.000191355	0.171815	Ifi204
Rpl31-ps12	2.51941	4.20163	1.66771	0.0353588	0.00121766	0.368455	Rpl31-ps12
Gm4945	4.86832	4.207	-1.1572	0.00197983	0.00556612	0.820876	Gm4945
Skap1	2.9085	4.24023	1.45787	0.0251257	0.00116754	0.522611	Skap1
Gm4987	9.77451	4.24299	-2.30368	0.00049843	0.00382694	0.246201	Gm4987
Gm13339	3.19048	4.24861	1.33165	0.00325291	0.000607416	0.567213	Gm13339
Gm13493	3.1358	4.28555	1.36665	0.00481181	0.000368888	0.531717	Gm13493
Gm12164	4.92445	4.29175	-1.14742	0.00906795	0.0159886	0.861249	Gm12164
Gm773	3.75915	4.32605	1.15081	5.22829e-07	2.78794e-07	0.593352	Gm773
Rpsa-ps4	3.47988	4.34796	1.24945	0.00475126	0.00136388	0.691027	Rpsa-ps4
Gm11263	3.47545	4.37884	1.25994	0.000646265	0.000205328	0.607892	Gm11263
Sh3bgrl	3.88413	4.38733	1.12955	1.98864e-07	3.10616e-08	0.612021	Sh3bgrl
Gm14044	9.74839	4.39829	-2.21641	0.000713146	0.0100962	0.311241	Gm14044
Gm8731	8.43258	4.42042	-1.90764	8.28936e-06	0.0001713	0.188721	Gm8731
Gm16238	4.07392	4.42083	1.08515	0.00471742	0.00149915	0.891871	Gm16238
Gm29216	5.0877	4.58779	-1.10897	5.2331e-05	6.63452e-05	0.813282	Gm29216
Gm26384	4.03603	4.60865	1.14188	4.29804e-08	1.03932e-08	0.559325	Gm26384
mt-Rnr1	5.88657	4.64267	-1.26793	3.21122e-12	3.739e-11	0.15278	mt-Rnr1
Gm15013	3.35932	4.68731	1.39532	0.0208994	0.00245183	0.615604	Gm15013
Gm13192	4.35403	4.70553	1.08073	0.000387607	0.000166809	0.871832	Gm13192
Rps19-ps4	3.06911	4.74714	1.54675	0.0227096	0.00504761	0.520868	Rps19-ps4
Gm17090	3.95807	4.8363	1.22188	0.00317088	0.00014902	0.707053	Gm17090
Gm7363	4.49539	4.84888	1.07863	0.00133271	0.000567488	0.892277	Gm7363
Gm13157	3.88652	4.88298	1.25639	1.08832e-05	1.13207e-06	0.484973	Gm13157
Gm13532	4.26651	4.89467	1.14723	0.00349281	0.00136817	0.823131	Gm13532
Gm13268	8.44848	4.93911	-1.71053	0.000125321	0.000809901	0.380073	Gm13268
Rpl35a-ps5	3.77449	5.03554	1.3341	0.00484686	0.00125305	0.633745	Rpl35a-ps5
Gm10154	4.04098	5.07282	1.25535	0.000356872	7.59675e-05	0.622739	Gm10154
mt-Ti	3.90249	5.14481	1.31834	0.00148285	0.00040652	0.607209	mt-Ti
Hmgn5	3.40221	5.18855	1.52505	0.000401237	9.0076e-06	0.298223	Hmgn5
Gm11878	5.12775	5.25523	1.02486	0.000162288	0.000268762	0.961967	Gm11878
Gm9493	3.84349	5.33266	1.38745	0.00222515	0.000210432	0.541825	Gm9493
Gm14173	4.83004	5.35043	1.10774	0.00295392	0.00199047	0.877754	Gm14173
Rpl21-ps11	7.19656	5.35569	-1.34372	0.000670052	0.00230093	0.668511	Rpl21-ps11
Rpl17-ps4	5.87766	5.42808	-1.08283	5.96743e-05	0.000107293	0.87215	Rpl17-ps4
Gm13341	4.18804	5.61793	1.34142	0.000438883	6.85899e-05	0.545898	Gm13341
Rpl21-ps8	7.81986	5.73222	-1.36419	3.35684e-06	6.74722e-06	0.4729	Rpl21-ps8
Gm9396	3.62831	5.78711	1.59499	0.0075165	0.00136552	0.471289	Gm9396
Gm6274	4.89482	5.80131	1.18519	1.01899e-06	1.41427e-06	0.620603	Gm6274
Gm14633	4.26577	5.82103	1.36459	0.00909361	0.00256779	0.666775	Gm14633
Gm17541	4.95501	5.82962	1.17651	0.000423032	5.93582e-05	0.752034	Gm17541
Gm16157	5.19553	5.94591	1.14443	0.00111361	0.000139869	0.814979	Gm16157
mt-Atp6	12.2932	6.03222	-2.03793	0.000290247	0.000807423	0.336921	mt-Atp6
RP23-87D8.4	3.36201	6.11915	1.82009	0.00465545	0.000356789	0.300067	RP23-87D8.4
Gm13226	3.16057	6.39403	2.02306	0.0117197	0.000727963	0.268087	Gm13226
Rpl21-ps10	5.96688	6.4282	1.07731	0.000489854	0.00158739	0.911199	Rpl21-ps10
Gm8213	4.43153	6.56201	1.48075	0.00240695	0.000802762	0.543391	Gm8213
Trim12c	7.24747	6.61514	-1.09559	6.95484e-09	6.8967e-09	0.743975	Trim12c
Gm13215	8.34077	6.67137	-1.25023	0.00451091	0.0212888	0.82586	Gm13215
Gm11575	5.69606	6.69558	1.17547	0.01272	0.00240947	0.848063	Gm11575
Gm6654	3.50265	6.78787	1.93793	0.0327192	0.000525215	0.363815	Gm6654
Gm7618	3.9016	6.88055	1.76352	0.0040095	0.000749493	0.382353	Gm7618
Gm28661	5.16921	7.0224	1.35851	0.000179279	4.13567e-05	0.554057	Gm28661
Rpl36a-ps1	5.02399	7.1423	1.42164	0.000223222	1.04051e-05	0.476005	Rpl36a-ps1
Rpl5-ps1	7.2248	7.18399	-1.00568	1.18411e-06	9.84015e-06	0.989693	Rpl5-ps1
Gm5621	5.7157	7.3175	1.28025	0.000326831	4.60601e-05	0.657239	Gm5621
Gm5392	8.37171	7.43134	-1.12654	0.00482664	0.00542493	0.898467	Gm5392
Gm7290	7.22854	8.04818	1.11339	0.00320934	0.00158002	0.896334	Gm7290
mt-Nd3	12.0849	8.18934	-1.47568	5.54207e-05	6.57377e-05	0.545883	mt-Nd3
Gm11826	3.70512	8.46985	2.28598	0.0194781	0.000267776	0.252414	Gm11826
Gm28438	12.5651	8.73316	-1.43878	3.01991e-06	1.4926e-06	0.473022	Gm28438
mt-Co3	12.3874	10.1476	-1.22072	7.59662e-06	1.42659e-05	0.731567	mt-Co3
Gm13573	4.30878	10.6752	2.47754	0.00189713	0.000186843	0.179882	Gm13573
Gm7429	5.70659	11.5634	2.02632	0.00524956	0.000497812	0.38965	Gm7429
Gm28437	11.4117	12.0103	1.05245	1.59634e-05	1.47002e-05	0.933192	Gm28437
Gm15793	8.08854	13.2454	1.63755	9.13213e-05	2.03775e-05	0.437709	Gm15793
Gm10925	13.7079	15.2061	1.1093	0.000223201	5.83043e-05	0.895544	Gm10925

## Sheet: r-protein genes and pseudogenes
Gene ID	Sample_si.control_CB.1.bam	Con_PsvsCB_FC	APC_PsvsCB_FC	Diff_FC	Con_PsvsCB_pval	APC_PsvsCB_pval	Diff_pval
Rplp0	12.7897	1.93709	1.70917	-1.13335	5.38727e-09	1.28091e-07	0.191775
Rpsa	12.3432	1.94726	1.80018	-1.0817	2.17157e-09	1.49752e-08	0.383635
Rpl8	12.0112	1.78602	1.56788	-1.13913	7.37563e-09	3.20003e-07	0.131691
Rplp1	11.7624	2.10825	1.90501	-1.10669	2.69611e-09	2.51346e-08	0.322788
Rpl18a	11.6648	2.06034	1.82579	-1.12846	1.04592e-09	1.86871e-08	0.201851		r-protein genes
Rps12	11.6602	2.55493	2.4498	-1.04292	1.36147e-11	2.77423e-11	0.65125
Rps2	11.5919	2.17597	1.96664	-1.10644	1.0552e-10	1.00559e-09	0.251795
Rpl41	11.5607	2.38771	2.24104	-1.06545	3.82685e-11	1.38727e-10	0.491608
Rpl12	11.3469	2.23408	2.0591	-1.08498	1.69457e-10	8.90165e-10	0.380511
Rpl13a	11.3248	2.08817	1.93823	-1.07736	7.82522e-11	4.51722e-10	0.361431
Rpl32	11.277	2.41445	2.32069	-1.0404	1.29099e-10	2.6754e-10	0.691261
Rpl3	11.2619	1.88932	1.72735	-1.09377	2.89784e-10	3.3196e-09	0.243195
Rps4x	11.2064	2.78644	2.55974	-1.08856	6.98394e-13	2.99131e-12	0.32697
Rps9	11.1901	1.98192	1.75327	-1.13041	9.43615e-10	2.13301e-08	0.170199
Rpl19	11.1276	1.91854	1.7055	-1.12491	1.13188e-09	2.60165e-08	0.171447
Rps10	11.1029	1.93997	1.80891	-1.07245	7.00549e-10	4.02631e-09	0.402567
Rps5	11.0641	2.1497	1.90164	-1.13044	1.50995e-10	2.57787e-09	0.17077
Rpl10	11.0188	1.99015	1.78378	-1.11569	1.79324e-10	2.91794e-09	0.177617
Rpl13	11.0039	2.0002	1.80466	-1.10835	6.8248e-10	8.61111e-09	0.242945
Rpl6	10.9948	2.1198	1.90821	-1.11088	5.69285e-11	6.74902e-10	0.203091
Rps3	10.9515	1.87801	1.64583	-1.14107	3.43368e-10	1.41646e-08	0.092267
Rps15	10.9228	2.21608	2.00512	-1.10521	3.72544e-11	3.36802e-10	0.239443
Rpl10a	10.8829	2.10702	1.91391	-1.10089	1.02697e-10	9.60973e-10	0.255044
Rps8	10.7835	2.37202	2.25904	-1.05001	1.38211e-11	3.51834e-11	0.569693
Rps20	10.7419	2.71263	2.66916	-1.01628	1.64326e-11	2.0696e-11	0.871444
Rps16	10.7094	2.11013	1.92274	-1.09746	5.79354e-10	4.83124e-09	0.320074
Rps27a	10.6918	2.49534	2.32645	-1.0726	2.05243e-12	7.87707e-12	0.392322
Rpl23a	10.6915	2.52377	2.35421	-1.07203	7.28667e-12	2.6361e-11	0.434629
Rpl18	10.6605	1.77511	1.57907	-1.12415	1.33788e-08	3.8783e-07	0.184784
Rps18	10.5838	2.17492	1.94222	-1.11981	3.50193e-11	4.67495e-10	0.174223
Rpl14	10.5368	2.25445	2.08004	-1.08385	3.18143e-11	1.73719e-10	0.346138
Rpl7a	10.5295	1.99847	1.74692	-1.14399	6.70701e-10	2.12707e-08	0.131439
Rps19	10.5223	2.38101	2.22095	-1.07207	2.61947e-11	1.03543e-10	0.438761
Rps11	10.4435	2.29124	2.10218	-1.08994	4.26034e-11	2.66705e-10	0.332564
Rps14	10.4385	2.04566	1.83064	-1.11746	2.24571e-10	3.42454e-09	0.193928
Rpl28	10.4169	2.44922	2.29841	-1.06562	3.88174e-11	1.31285e-10	0.502709
Rplp2	10.3812	2.17444	2.0635	-1.05376	2.18462e-10	6.73528e-10	0.564662
Rps26	10.3586	2.52877	2.3094	-1.09499	1.09964e-11	6.3178e-11	0.323662
Rps6	10.3547	2.54922	2.33704	-1.09079	1.84275e-12	9.20814e-12	0.298711
Rpl37	10.3537	2.48851	2.34548	-1.06098	1.34973e-11	4.09072e-11	0.513848
Rpl27a	10.3511	2.3402	2.17489	-1.07601	5.03306e-12	2.27154e-11	0.36161
Rps2-ps13	10.3319	1.74689	1.44993	-1.20481	3.65687e-07	6.46691e-05	0.086352
Rpl4	10.3282	2.66028	2.48721	-1.06958	1.34669e-12	4.19648e-12	0.430276
Rpl23	10.2809	3.06488	2.88431	-1.0626	2.39725e-12	5.83509e-12	0.546188
Rpl15	10.2361	1.80862	1.52819	-1.1835	2.30665e-08	2.79977e-06	0.0798203
Rps24	10.2342	3.23999	3.23397	-1.00186	1.94837e-12	1.86748e-12	0.985703
Rpl31	10.2026	2.78629	2.69371	-1.03437	5.76853e-12	1.00114e-11	0.7266
Rps7	10.1958	2.47557	2.28757	-1.08218	1.88041e-11	8.60666e-11	0.39228
Rps15a	10.1874	2.49325	2.41559	-1.03215	2.75466e-11	4.78184e-11	0.737168
Rps23	10.181	2.44545	2.31608	-1.05586	1.64933e-11	4.51622e-11	0.545185
Rps28	10.1538	2.69772	2.57518	-1.04759	2.39839e-12	5.36727e-12	0.602142
Rpl26	10.1359	3.20788	3.09545	-1.03632	9.49324e-13	1.56412e-12	0.718822
Rps3a1	10.0872	3.12358	2.95626	-1.0566	2.61682e-13	5.70026e-13	0.541555
Rpl36	10.0813	2.2499	2.13662	-1.05302	1.01985e-10	2.91027e-10	0.56871
Rpl9	10.0717	2.74978	2.57866	-1.06636	5.94374e-13	1.73846e-12	0.445326
Rps25	10.0593	2.50986	2.40008	-1.04574	2.14535e-11	4.8561e-11	0.633469
Rpl11	9.99998	2.26858	2.09273	-1.08403	4.23487e-12	2.41146e-11	0.293951
Rpl37a	9.97598	2.49966	2.39018	-1.0458	1.46763e-11	3.43332e-11	0.62417
Rps29	9.96099	2.56925	2.36462	-1.08654	6.3676e-12	3.09072e-11	0.358872
Rps27	9.9217	2.43012	2.31696	-1.04884	4.04146e-11	9.68878e-11	0.611466
Rpl7	9.89328	3.37876	3.21327	-1.0515	2.3505e-14	4.763e-14	0.551384
Rpl17	9.88023	2.92259	2.80668	-1.0413	8.42459e-12	1.55139e-11	0.695405
Rps17	9.79536	2.72786	2.6179	-1.042	3.20942e-12	6.43507e-12	0.653319
Rpl21	9.78352	3.32103	3.26604	-1.01684	2.4141e-12	2.91403e-12	0.876492
Rps13	9.73842	2.42682	2.26786	-1.07009	7.70686e-12	3.01954e-11	0.429162
Rpl27	9.7359	1.97313	1.79317	-1.10036	1.04745e-09	1.17214e-08	0.27999
Rps21	9.63599	2.46823	2.30277	-1.07185	2.16096e-11	8.74102e-11	0.454319
Rpl30	9.55341	2.84823	2.74214	-1.03869	9.37347e-12	1.69701e-11	0.708434
Rpl35	9.52176	2.46006	2.3102	-1.06487	5.88848e-11	1.91479e-10	0.519454
Rpl36a	9.48223	2.79002	2.75495	-1.01273	3.90934e-12	4.72033e-12	0.893519
Rpl5	9.41366	3.106	3.01588	-1.02988	7.27267e-12	1.03698e-11	0.785212
Rpl38	9.24299	2.47365	2.36967	-1.04388	1.78481e-11	4.13632e-11	0.638564
Rpl22	9.16887	2.38447	2.31177	-1.03145	1.8901e-11	3.27439e-11	0.724002
Rpl39	9.00429	2.69213	2.6937	1.00059	1.73873e-10	1.70494e-10	0.995903
Rpl34	8.58342	2.48165	2.31462	-1.07216	9.45115e-12	3.68966e-11	0.432987
Rps2-ps10	8.32242	1.20487	-1.23492	-1.48792	0.349352	0.290346	0.164147
Rpl3-ps1	8.1018	1.77036	1.54385	-1.14672	6.92042e-09	4.27727e-07	0.108546
Rps26-ps1	8.05802	2.31107	2.12237	-1.08891	8.61119e-12	5.28968e-11	0.298626
Rpl35a	8.05383	2.56038	2.429	-1.05409	1.30358e-10	3.39916e-10	0.62145
Rpl29	7.15862	2.28192	2.27548	-1.00283	2.34529e-10	2.58856e-10	0.976701
Rpl7l1	7.0916	1.13528	1.15258	1.01524	0.00528287	0.00220984	0.792768
Rps27l	7.04622	1.94197	1.8263	-1.06334	3.07575e-10	1.51917e-09	0.440803
Rpl36al	6.64271	2.94134	2.87078	-1.02458	1.049e-13	1.66088e-13	0.764845
Rpl22l1	5.98215	3.60021	3.547	-1.015	2.23396e-10	2.31218e-10	0.920342
Rpl38-ps2	5.30285	2.50467	2.30334	-1.08741	4.10718e-09	2.24652e-08	0.518107
Rpsa-ps10	5.26986	1.93687	1.66058	-1.16638	0.0114946	0.087051	0.679509
Rpl10a-ps1	4.84328	2.46962	2.2001	-1.12251	6.57607e-09	5.52962e-08	0.379025
Rpl19-ps11	4.78532	2.09115	1.88486	-1.10945	6.09231e-09	7.64297e-08	0.334097
Rps16-ps2	4.64829	2.50358	2.26465	-1.1055	4.81234e-09	2.88126e-08	0.441436
Rpl34-ps1	4.39038	1.70305	1.35937	-1.25283	0.0015689	0.0611704	0.298848
Rpl31-ps8	4.24405	2.74155	2.54646	-1.07661	9.68371e-10	3.16683e-09	0.567453
Rpl30-ps10	4.22581	2.48162	1.48679	-1.66911	0.0558386	0.755606	0.70496
Rpl37rt	3.95957	3.13421	2.41165	-1.29961	1.34397e-08	5.19789e-07	0.136007
Rps10-ps2	3.93733	2.31493	1.98383	-1.1669	2.11964e-07	4.39132e-06	0.318655
Rps23-ps	3.66022	2.24189	2.25381	1.00531	4.1071e-08	9.16324e-08	0.968595
Rpl7a-ps10	3.51761	1.99332	1.58166	-1.26027	2.47017e-05	0.0023463	0.21427
Rps13-ps2	3.40868	2.8641	2.65145	-1.0802	1.42243e-09	2.67437e-09	0.569441
Rpl28-ps1	3.29084	2.38229	1.86398	-1.27807	7.64408e-08	9.12375e-06	0.107691
Rpl14-ps1	3.24631	2.62809	1.83873	-1.4293	1.98624e-07	0.000116877	0.0550059
Rpl9-ps6	3.10382	2.79289	2.71898	-1.02718	3.43469e-09	1.03973e-08	0.853218
Rps19-ps6	2.98959	2.36805	1.959	-1.2088	5.17747e-07	2.29637e-05	0.269725
Rpl17-ps10	2.93452	1.95464	1.9312	-1.01214	0.00017729	0.000363333	0.954558
Rps6-ps4	2.8889	2.93613	2.45591	-1.19554	3.83797e-07	1.03975e-05	0.39812
Rpl10-ps3	2.84179	2.5291	2.26435	-1.11692	2.76573e-09	1.56492e-08	0.382263
Rpsa-ps12	2.56552	2.31116	2.31236	1.00052	0.00245228	0.0138157	0.998954
Rps27rt	2.41271	2.47167	1.98406	-1.24577	7.06097e-09	8.8554e-07	0.112458
Rps24-ps3	2.34675	3.36137	2.88389	-1.16557	5.60411e-05	0.0019871	0.688581
Rps15a-ps6	2.3126	3.14483	3.04115	-1.03409	7.25913e-08	9.37413e-08	0.860838
Rpl35a-ps2	2.29522	2.36904	2.0453	-1.15829	8.73512e-08	1.606e-06	0.326629
Rpl7a-ps3	2.22352	1.6845	1.5192	-1.10881	0.00114857	0.00855184	0.605963
Rpl36-ps2	2.10881	2.56347	1.98704	-1.2901	1.81404e-05	0.00125921	0.311656
Rps10-ps1	1.91758	2.65297	2.77137	1.04463	6.64822e-06	4.5064e-06	0.848105
Rpl39-ps	1.84776	3.24468	2.90052	-1.11865	1.5133e-08	3.87225e-08	0.523993
Rpl31-ps9	1.82372	3.63419	2.78939	-1.30286	0.0127111	0.187199	0.767904
Rpl18-ps2	1.26875	1.34703	-1.13034	-1.52261	0.316068	0.664732	0.30815
Rpl17-ps9	1.26875	3.1767	2.36146	-1.34522	0.0141842	0.241647	0.724601
Rpl23a-ps3	1.15772	2.49922	2.05631	-1.21539	1.91849e-05	0.000560022	0.420906
Rpsa-ps2	1.07865	2.01333	2.27476	1.12985	0.0650838	0.030715	0.810158
Rps3a2	1.07865	3.84397	3.03826	-1.26519	3.26197e-06	7.92833e-05	0.446462
Rps25-ps1	1.03742	3.0222	2.61072	-1.15761	1.68407e-06	1.68926e-05	0.53642
Rpl36-ps3	0.906179	2.26822	2.35035	1.03621	1.09479e-06	6.45324e-07	0.83072
Rps11-ps1	0.859636	2.74708	3.81915	1.39026	1.65996e-06	6.43559e-08	0.140935
Rps18-ps3	0.859636	3.26311	2.98146	-1.09447	0.000151413	0.000235111	0.797606
Rps15a-ps7	0.811542	3.17844	2.93502	-1.08293	7.80186e-07	2.67844e-06	0.730345
Rpsa-ps9	0.656819	2.62086	2.60163	-1.00739	0.000234177	0.00021033	0.98052
Rpl22-ps1	0.483488	3.39157	2.87984	-1.1777	4.29013e-07	4.60223e-06	0.489202
Rps12-ps3	0.420752	1.46783	-1.0419	-1.52934	0.396325	0.935547	0.532501
Rpl3-ps2	0.420752	2.71572	1.50796	-1.80092	0.0295553	0.446169	0.395893
Rps12-ps10	0.420752	2.89721	3.70961	1.28041	1.00548e-05	1.57637e-06	0.354663
Rps6-ps1	0.420752	3.53687	2.56888	-1.37681	0.00272057	0.0933727	0.626876
Rps12l2	0.286451	3.82632	3.77288	-1.01416	0.00722943	0.067395	0.986429
Rps19-ps7	0.214301	3.24071	2.54507	-1.27333	2.4319e-05	0.000144471	0.412845
Rps13-ps4	0.138352	-1.82823	-1.5528	1.17738	0.0690705	0.176516	0.716369
Rpl24	0.138352	1.50398	1.6516	1.09816	0.08029	0.0529623	0.7785
Rps15-ps2	0.0581818	2.84297	2.11145	-1.34646	2.36628e-06	0.000225981	0.205166
Rps23-ps2	0.0581818	4.57377	3.96489	-1.15357	0.000935029	0.00228818	0.797833
Rpl7a-ps5	-0.0267071	2.09315	1.35865	-1.54061	0.00120266	0.140509	0.136499
Rps15a-ps4	-0.316214	3.01396	2.34344	-1.28613	0.000277798	0.0047314	0.496573
Rpl35a-ps4	-0.316214	3.31136	2.93635	-1.12771	9.23468e-07	4.99165e-06	0.620551
Rpl36a-ps1	-0.316214	5.02399	7.1423	1.42164	0.000223222	1.04051e-05	0.476005
Rpl19-ps1	-0.427245	1.88023	1.92331	1.02291	0.0726648	0.0866337	0.96368
Rps19-ps3	-0.427245	1.95151	2.08119	1.06645	0.0156172	0.00740809	0.85626
Rps2-ps5	-0.427245	3.23095	3.72799	1.15384	0.000508426	0.000252059	0.727358
Rpl9-ps4	-0.547539	1.94486	2.48153	1.27594	0.00909836	0.0051028	0.5143
Rpl9-ps7	-0.547539	3.22134	2.76552	-1.16482	9.75236e-06	6.39719e-05	0.590141
Rps6-ps3	-0.547539	3.36677	2.97949	-1.12998	8.62865e-05	0.000111071	0.71604
Rpsa-ps11	-0.678784	2.01293	2.22269	1.10421	0.0100853	0.00853532	0.789193
Rps2-ps6	-0.983638	2.02875	1.88706	-1.07509	0.00321566	0.00695874	0.809528
Rpl35a-ps3	-0.983638	2.99651	1.95413	-1.53343	2.84158e-05	0.00362246	0.148564
Rps2-ps11	-0.983638	5.39491	1.50224	-3.59124	0.00638652	0.394677	0.0923881
Rps12-ps26	-1.16421	-1.63647	-3.54634	-2.16707	0.107701	0.00116307	0.0957116
Rpl18a-ps1	-1.16421	2.68648	3.9019	1.45242	0.0113601	0.000977785	0.460562
Rps12-ps19	-1.16421	2.94056	3.9396	1.33975	0.00473022	0.00440781	0.595044
Rpsa-ps4	-1.16421	3.47988	4.34796	1.24945	0.00475126	0.00136388	0.691027
Rps15a-ps3	-1.37066	2.93521	3.42403	1.16653	0.00161478	0.00166203	0.732958
Rps19-ps4	-1.37066	3.06911	4.74714	1.54675	0.0227096	0.00504761	0.520868
Rpl21-ps15	-1.61167	3.81872	3.58048	-1.06654	0.00882392	0.00727477	0.918875
Rps13-ps1	-1.61167	3.85466	4.0228	1.04362	0.000833734	0.000428791	0.928672
Rpl17-ps5	-1.61167	4.23788	3.38568	-1.25171	3.62378e-05	0.000100389	0.546304
Rpl28-ps3	-1.61167	5.54319	3.62051	-1.53105	0.0004312	0.00150647	0.431768
Rpl15-ps3	-1.90118	1.82733	2.34326	1.28234	0.141189	0.0521364	0.666457
Rpl3l	-1.90118	2.6277	2.04619	-1.28419	0.0248071	0.0302939	0.622689
Rpl31-ps15	-1.90118	3.12018	2.57712	-1.21072	0.007584	0.0213276	0.724885
Rpl30-ps1	-1.90118	3.4327	2.97219	-1.15494	0.00046411	0.000792792	0.721998
Rps27a-ps2	-1.90118	3.4794	2.86879	-1.21285	0.000284726	0.0018633	0.638397
Rpl21-ps8	-1.90118	7.81986	5.73222	-1.36419	3.35684e-06	6.74722e-06	0.4729
Rpl10-ps6	-2.26375	2.13291	2.18239	1.0232	0.0351513	0.0185196	0.959915
Rpl31-ps16	-2.26375	2.30804	1.95388	-1.18126	0.0553424	0.256362	0.815359
Rpl12-ps1	-2.26375	2.74973	3.78165	1.37528	0.0162414	0.00509703	0.581323
Rpl36a-ps3	-2.26375	3.02238	3.09852	1.02519	0.000239347	0.000102873	0.941726
Rps11-ps2	-2.26375	3.25471	3.65417	1.12273	0.00187717	0.000758625	0.80352
Rpsa-ps1	-2.26375	3.77209	2.59532	-1.45342	0.00184755	0.0151905	0.473687
Rpl35a-ps5	-2.26375	3.77449	5.03554	1.3341	0.00484686	0.00125305	0.633745
Rpl31-ps11	-2.26375	4.04143	3.88782	-1.03951	0.00843458	0.00427179	0.951754
Rpl17-ps4	-2.26375	5.87766	5.42808	-1.08283	5.96743e-05	0.000107293	0.87215
Rps15a-ps5	-2.26375	6.3482	2.87776	-2.20595	2.65705e-05	0.00295652	0.0989861
Rpl31-ps13	-2.74917	1.25972	1.94856	1.54682	0.858945	0.486644	0.786723
Rpl31-ps12	-2.74917	2.51941	4.20163	1.66771	0.0353588	0.00121766	0.368455
Rpl32-ps	-2.74917	2.80967	2.66653	-1.05368	0.0285578	0.0202655	0.92939
Rplp0-ps1	-2.74917	2.86469	3.22791	1.12679	0.0109818	0.00590383	0.824346
Rps12-ps9	-2.74917	2.94463	-1.71961	-5.06363	0.0875941	0.411409	0.0813611
Rpl17-ps8	-2.74917	3.00472	3.64482	1.21303	0.03017	0.0134558	0.775228
Rps2-ps9	-2.74917	3.15907	6.26415	1.98291	0.0676404	0.0060285	0.424395
Rpl13a-ps1	-2.74917	3.94835	3.38979	-1.16478	0.00187429	0.00263035	0.771507
Rps3a3	-2.74917	4.68464	3.79639	-1.23397	9.92812e-05	0.000460347	0.641615
Rpl5-ps1	-2.74917	7.2248	7.18399	-1.00568	1.18411e-06	9.84015e-06	0.989693
Rps8-ps1	-3.48614	4.37513	2.32756	-1.87971	0.000732734	0.0164926	0.210408
Rpl21-ps10	-3.48614	5.96688	6.4282	1.07731	0.000489854	0.00158739	0.911199
Rpl15-ps2	-5.0711	2.67531	1.86953	-1.43101	0.0821721	0.173969	0.612091
Rpl21-ps6	-5.0711	6.29693	2.90504	-2.16759	0.0052364	0.0954683	0.369535
Rpl21-ps11	-5.0711	7.19656	5.35569	-1.34372	0.000670052	0.00230093	0.668511
Rps12l1	-5.0711	8.8364	1.52333	-5.8007	0.000640855	0.338585	0.0188339
