# Supplementary material for: Extracellular matrix stiffness and cell contractility control RNA localization to promote cell migration
Source: Nat Commun. 2017 Oct 12;8:896. doi: 10.1038/s41467-017-00884-y (PMC5638855; doi:10.1038/s41467-017-00884-y)
Supplement: Supplementary file 5 — Supplementary Data 2 [file 41467_2017_884_MOESM5_ESM.xls]

## Sheet: APC-dependent RNAs
© 2000-2016 QIAGEN. All rights reserved.			IPA analysis-Molecular and Cellular Functions
Category	p-value	Molecules
Cellular Assembly and Organization	9.63E-05-4.56E-02	TRAK2,KIF1C,PPFIA1,GAB2,RBM17,EEF1A1,SCD,MAP2K7,PALLD,KANK2,RAB13,SYP,MYL6B,Cyb5r3,SH3PXD2A,PKP4,CPLX2,NET1,TP53INP2,AMOT
Cellular Function and Maintenance	9.63E-05-3.72E-02	KIF1C,PPFIA1,GAB2,MAP2K7,PALLD,KANK2,RAB13,TNNC1,SYP,Cyb5r3,GDF11,SH3PXD2A,PKP4,CPLX2,NET1,AMOT
Cell Morphology	6.36E-04-4.22E-02	PPFIA1,GAB2,HBE1,MAP2K7,PALLD,NET1,RAB13,CENPB,EMX2,AMOT,GDF11
Cellular Growth and Proliferation	1.94E-03-4E-02	EEF1A1,SCD,GAB2,PALLD,ATF5,S100a7a,EMX2,GRAP,PKP4,NET1,DDR2,Sectm1b,AMOT,TPMT,RBM17,MAP2K7,PDE2A,KANK2,CENPB,RAB13,GDF11,SH3PXD2A,Anp32b,CCND2,UHMK1,WNK1,RASSF3
Cell-To-Cell Signaling and Interaction	2.21E-03-4.56E-02	PKP4,RBM17,GAB2,SCD,MAP2K7,CCND2,NET1,CPLX2,RAB13,SYP,AMOT,SH3PXD2A
Carbohydrate Metabolism	2.91E-03-4E-02	EEF1A1,SCD
Cell Cycle	2.91E-03-4.51E-02	KIF1C,GAB2,MAP2K7,CCND2,DDR2,NET1,ATF5,CENPB,UHMK1,EMX2,GDF11,RASSF3,Anp32b
Cell Signaling	2.91E-03-4.83E-02	GAB2,EEF1A1,PDE2A,DDR2,TNNC1
Cellular Development	2.91E-03-4.83E-02	RBM17,GAB2,SCD,EEF1A1,MAP2K7,PALLD,ATF5,S100a7a,CENPB,EMX2,GDF11,SH3PXD2A,CCND2,DDR2,NET1,TP53INP2,AMOT,RASSF3,TPMT
Lipid Metabolism	2.91E-03-4.28E-02	APOBR,EEF1A1,SCD
Molecular Transport	2.91E-03-4E-02	APOBR,EEF1A1,SCD,CPLX2,TPMT
Nucleic Acid Metabolism	2.91E-03-4.83E-02	EEF1A1,SCD,PDE2A,TPMT
Small Molecule Biochemistry	2.91E-03-4.83E-02	APOBR,EEF1A1,SCD,PDE2A,TPMT
Vitamin and Mineral Metabolism	2.91E-03-4.28E-02	SCD,TNNC1
Cell Death and Survival	5.81E-03-4.35E-02	KIF1C,RBM17,EEF1A1,SCD,GAB2,MAP2K7,PALLD,ATF5,KANK2,CENPB,S100a7a,BTF3,EMX2,Cyb5r3,GSDMA,GDF11,Anp32b,SH3PXD2A,CCND2,NET1,AMOT,RASSF3
Cellular Movement	6.96E-03-4.28E-02	KIF1C,GAB2,PALLD,CPLX2,DDR2,NET1,TP53INP2,SYP,WNK1
Protein Trafficking	8.05E-03-8.05E-03	TRAK2,PDE2A,UHMK1
Cellular Compromise	8.7E-03-4.56E-02	KIF1C,HBE1,NET1

## Sheet: APC-independent RNAs
© 2000-2016 QIAGEN. All rights reserved.			IPA analysis-Molecular and Cellular Functions
Category	p-value	Molecules
Protein Synthesis	5.83E-16-1.81E-02	NPM1,CSTA,VPS35,DIAPH3,RPL39,SH3GLB1,PAIP2,EIF2A,Rpl29 (includes others),TESC,METAP2,RPS7,TOMM7,RPS20,BAG1,SUMO1,LPL,SUGT1,EIF3E,INHBA,EIF3M,RPS6,EPM2A,SAMD9L,FXR1,RPS15A,SAMD4A,RPL41,RPL13A,Rplp1 (includes others),PHEX,RPL27A,IGF1,ANXA1,YBX1,NRD1,EIF3A,GTPBP4,RPS5,NCL,RPS17,RPS24,NACA,LRRC46,Serpinb1b,RPL17,RPL30,Casp12,RPL23,HSPD1,RPS29,HRSP12,RPS4Y1,RPL5,RPL37,RPS14,RPL38
RNA Post-Transcriptional Modification	1.03E-15-9.95E-03	RPL11,RPS19,NPM1,HNRNPU,TCEA1,RPL26,RPL35A,EIF2A,RPL7,RPS28,RPS6,RPS7,RPL14,RPS15,RPS16,Hnrnpa1,PIN4,RPL5,RPS17,LSM5,RPS24
Gene Expression	1.81E-15-3.43E-02	NPM1,ORC2,EPHX2,IFI16,RPL39,PAIP2,Hmgn3,TCEB1,Rpl29 (includes others),EIF2A,TESC,Tmsb4x (includes others),BAG1,SUMO1,MATR3,SUB1,MED21,Zfp932,CHCHD2,TXN,SKAP1,ITGB3BP,SARNP,PPP1R1B,IFT74,PFDN5,DNAJC2,POLR2K,EIF3E,ZEB1,INHBA,EIF3M,RBX1,FXR1,RPL6,Gm15807/Hmgn5,CYR61,PDCD5,SAMD4A,RPL41,RPL13A,Cops2,Rplp1 (includes others),TCEA1,RNASEH2B,C14orf166,PFDN1,RPL27A,IGF1,YBX1,RPS17,NCL,RPS5,PLAC8,GLMN,NACA,…
Cellular Development	9.89E-05-4.11E-02	Cops2,AKAP12,NPM1,IFI16,MAP1B,DIRAS1,RSL1D1,RPS11,IGF1,BAG1,HSPE1,YBX1,Klra7 (includes others),Zfp932,EIF3A,SUGT1,GTPBP4,NCL,RPS19,HNRNPU,PFDN5,EIF3E,Ifi202b,HSPD1,ZEB1,TSLP,INHBA,FTL,RPS15,RBX1,HSP90AA1,ITGA1,CYR61,FTH1
Cellular Growth and Proliferation	9.89E-05-4.11E-02	Cops2,AKAP12,NPM1,IFI16,MAP1B,DIRAS1,METAP2,IGF1,BAG1,YBX1,EIF3A,SUGT1,GTPBP4,NCL,RPS19,PPP1R1B,PFDN5,ZEB1,EIF3E,Ifi202b,HSPD1,TSLP,INHBA,FTL,RBX1,HSP90AA1,ITGA1,CYR61,FTH1
Protein Degradation	1.39E-04-1.81E-02	CSTA,LRRC46,VPS35,Serpinb1b,DIAPH3,Casp12,SH3GLB1,HSPD1,TESC,PHEX,EPM2A,SAMD9L,FTL,TOMM7,IGF1,BAG1,SUMO1,LPL,NRD1,SUGT1,TXN,GTPBP4,FTH1,NACA
Energy Production	6.04E-04-3.43E-02	ATP5J,HSPE1,LPL,HSPD1,ATP5F1,Atp5k,Atp5e,OLA1
Nucleic Acid Metabolism	6.04E-04-3.43E-02	ATP5J,TPT1,USMG5,BAG1,HSPE1,MAP1B,EEF1B2,HSPD1,ATP5F1,Atp5k,Atp5e,OLA1
Small Molecule Biochemistry	6.04E-04-3.43E-02	ATP5J,PNPLA8,MTHFS,USMG5,TPT1,PPP1R1B,EPHX2,MAP1B,CYP2C18,EEF1B2,MPST,HSPD1,Atp5e,OLA1,ALDH1L1,ALOX15B,IGF1,BAG1,ANXA1,HSPE1,LPL,ABCC3,ATP5F1,Atp5k,FTH1
Post-Translational Modification	8.37E-04-3.43E-02	CSTA,PPP1R1B,SH3GLB1,HSPD1,TBCA,CCNG1,CDKN3,FTL,IGF1,ANXA1,LPL,HSP90AA1,TXN,GTPBP4,FTH1
Cell Cycle	1.01E-03-3.81E-02	RPL11,NPM1,ORC2,DIAPH3,IFI16,SH3GLB1,TCEB1,AIMP1,Rpl29 (includes others),METAP2,CCNG1,SUGT1,TXN,CENPW,EIF3E,ZEB1,INHBA,RPS6,HAUS1,ALOX15B,RBX1,RPS15A,CYR61,AKAP12,DYNLT3,RNASEH2B,HAUS3,PFDN1,CDKN3,CETN2,IGF1,CETN3,YBX1,Klra7 (includes others),GTPBP4,PLAC8,RPS24,CENPV,SPC25,RPL23,MLF1,Ifi202b,TSLP,ARL3,Anp32a,ARPP19,Cald1,TAF1D,RPL5,CENPH

## Sheet: RNAs less enriched by Pkp4cUTR
© 2000-2016 QIAGEN. All rights reserved.			IPA analysis-Molecular and Cellular Functions
Category	p-value	Molecules
Cellular Growth and Proliferation	6.4E-04-1.27E-02	KANK2,DNER,MAFF,GDF11,UCHL3,Anp32b,PKP4,NET1,YBX1,UHMK1,CFLAR,WNK1,TPMT,RASSF3
Cell Cycle	1.16E-03-4.8E-02	PKP4,DYNC1LI2,NET1,YBX1,UHMK1,WNK1,GDF11,RASSF3,Anp32b
Cell Death and Survival	1.16E-03-4.89E-02	KANK2,YBX1,CFLAR,RASSF3
Cell Morphology	1.16E-03-4.67E-02	NET1,DNER,CFLAR,GDF11,UCHL3
Cellular Assembly and Organization	1.16E-03-4.89E-02	PKP4,DYNC1LI2,KANK2,NET1,DNER,YBX1,UHMK1,FAM101B
Cellular Development	1.16E-03-2.87E-02	DNER,YBX1,GDF11,RASSF3
Cellular Function and Maintenance	1.16E-03-4.19E-02	PKP4,DYNC1LI2,KANK2,NET1,DNER,YBX1,UHMK1,CFLAR,FAM101B,GDF11
Molecular Transport	1.16E-03-3.77E-02	UHMK1,WNK1,MAFF,TPMT
Cellular Compromise	3.49E-03-1.85E-02	NET1,YBX1,MAFF
Cellular Movement	6.96E-03-2.87E-02	PKP4,NET1,DNER,YBX1,WNK1
DNA Replication, Recombination, and Repair	6.96E-03-4.89E-02	NET1,YBX1,TPMT
Post-Translational Modification	1.79E-02-3.1E-02	KLHL12,UHMK1,WNK1
Lipid Metabolism	3.55E-02-4.22E-02	Dbil5,MAFF
Protein Trafficking	3.77E-02-3.77E-02	UHMK1

## Sheet: RNAs equally enriched in cUTR
© 2000-2016 QIAGEN. All rights reserved.			IPA analysis-Molecular and Cellular Functions
Category	p-value	Molecules
RNA Post-Transcriptional Modification	5.97E-16-4.76E-02	RPL11,RPS19,NPM1,HNRNPU,RPL26,RPL35A,EIF2A,RPL7,RPS28,RPS6,RPS7,RPS15,RPS16,PIN4,RPL5,RPS17,LSM5,RPS24
Protein Synthesis	1.73E-14-1.35E-02	PAPPA2,UBXN1,NPM1,GAB2,Rplp1 (includes others),UPF3A,DIAPH3,RPL39,EIF2A,Rpl29 (includes others),TESC,PHEX,RPS7,RPL27A,TOMM7,RPS20,BAG1,TP53INP2,EIF3A,NRD1,NCL,RPS5,RPS17,NACA,RPS24,Serpinb1b,RPL17,RPL30,Casp12,RPL23,EIF3E,RPS29,EIF3M,RPS6,HRSP12,SAMD9L,RPS4Y1,RPL5,RPS15A,RPL37,CAPN7,SAMD4A,RPL13A,RPL41,RPL38
Gene Expression	5.57E-14-3.99E-02	NPM1,GAB2,ORC2,NCAPG,IFI16,RPL39,TCEB1,Rpl29 (includes others),EIF2A,TESC,ZHX1,Tmsb4x (includes others),BAG1,SUB1,MATR3,Zfp932,SKAP1,ITGB3BP,IFT74,DNAJC2,ZEB1,EIF3E,EIF3M,CHURC1,PCBD2,Gm15807/Hmgn5,CYR61,EREG,SAMD4A,PDCD5,RPL13A,RPL41,TRAK2,Rplp1 (includes others),HTATIP2,ATF5,RBBP8,Zfp119a,C14orf166,RPL27A,YES1,TP53INP2,NCL,RPS5,RPS17,GLMN,RPS24,NACA,ENY2,MAP2K7,HNRNPU,ERBB2IP,RPL17,RPL30,ZNF559…
Cell Cycle	4.87E-04-4.97E-02	RPL11,AKAP12,KIF1C,NPM1,GAB2,ORC2,ATF5,DIAPH3,NCAPG,IFI16,RBBP8,EMX2,TCEB1,SYNM,CDKN3,CCNG1,CETN2,STAG1,CETN3,Klra7 (includes others),ESCO1,RPS24,MAP2K7,ERBB2IP,CENPB,RPL23,MLF1,ZEB1,EIF3E,RPS6,SAMD9L,KIF5B,ZEB2,RPL5,CYR61,DNM1L,EREG,CENPH,ZNF277
