# Supplementary material for: Extracellular matrix stiffness and cell contractility control RNA localization to promote cell migration
Source: Nat Commun. 2017 Oct 12;8:896. doi: 10.1038/s41467-017-00884-y (PMC5638855; doi:10.1038/s41467-017-00884-y)
Supplement: Supplementary file 6 — Supplementary Data 3 [file 41467_2017_884_MOESM6_ESM.xlsx]

## Sheet: Pkp4_HBB_results.txt
Gene	HBB_PsvsCB_FC	Pkp4_PsvsCB_FC	Diff_FC	HBB_PsvsCB_pval	Pkp4_PsvsCB_pval	Diff_pval
Eml4	-1.44231	1.25202	1.80581	0.000487698	0.0468285	0.000384638
Pkp4	2.90692	1.3418	-2.16643	3.92948e-07	0.0443877	0.000875019
Xylb	1.09737	-1.53062	-1.67965	0.223324	0.00120855	0.00105173
Larp7	1.37772	2.21729	1.60939	0.00257282	4.37221e-08	0.00157206
Zfp39	-1.26926	1.82564	2.31721	0.153888	0.00164389	0.00168903
Ndfip2	-1.11375	-1.48954	-1.33742	0.0800459	2.79178e-06	0.00261581
Usp15	1.97126	2.9338	1.48828	9.46184e-08	6.99041e-11	0.00261971
Cops2	2.68982	3.90263	1.45089	7.10902e-11	5.73102e-13	0.00277047
Eef1e1	1.42205	1.0788	-1.31817	5.84327e-06	0.200163	0.00278428
Lysmd3	-1.68532	2.15875	3.63818	0.0751879	0.00737658	0.00291643
Ssb	1.80657	2.77794	1.53769	2.48916e-06	1.04758e-09	0.00314909
Cep162	-1.50119	1.49113	2.23846	0.0324443	0.0321566	0.00410717
Pcm1	1.67146	2.87	1.71706	0.000310763	3.8644e-08	0.00417794
Nin	-1.13482	1.38793	1.57505	0.226152	0.00383979	0.00474708
Rin2	-1.17513	-1.54512	-1.31484	0.0145283	1.0542e-06	0.00483356
Tlk2	1.51289	2.06676	1.3661	1.0421e-05	3.03499e-09	0.00491416
Rfk	1.7091	1.39308	-1.22685	4.52e-10	7.57264e-07	0.00498383
Fam129c	-3.23143	-2.14892	1.50374	2.4077e-10	3.81009e-08	0.00499642
Dock11	1.72113	2.95112	1.71464	0.000212077	4.48932e-08	0.00516242
A930029G22Rik	1.16474	-2.26519	-2.63836	0.444306	0.00272342	0.00523345
4930547M16Rik	2.48756	-1.57211	-3.91072	0.00462626	0.182177	0.00532131
Nxf3	1.05745	1.51513	1.43282	0.497387	6.69688e-05	0.00551585
Fam208b	1.32229	2.97123	2.24704	0.119475	2.22028e-05	0.00560817
Luc7l3	1.15469	1.87752	1.626	0.201558	2.09779e-05	0.00573067
Ubxn2a	1.25353	1.87335	1.49447	0.0241568	1.52276e-06	0.00587622
Tnfrsf26	1.18148	-1.35612	-1.60223	0.108025	0.0161734	0.00592683
Klhl12	3.04775	2.13111	-1.43012	3.74644e-11	2.30755e-08	0.00596114
Zfp62	1.11793	2.52995	2.26308	0.534595	0.000152562	0.00602435
Cebpz	1.61469	2.39868	1.48554	4.58964e-05	1.10902e-08	0.0061058
Fam60a	1.055	-1.6248	-1.71417	0.675191	0.00075536	0.00611841
Ddx10	1.53905	2.74358	1.78265	0.00424231	4.79579e-07	0.00644372
Npm2	-1.67255	1.35133	2.26017	0.0138134	0.127583	0.00670495
Leng9	-1.39076	1.00865	1.40279	0.000505707	0.913879	0.0067561
Itgb7	-1.76126	-1.43279	1.22925	4.84509e-10	5.08943e-07	0.00685878
Wapal	1.43179	1.94931	1.36145	3.8907e-05	6.0967e-08	0.00710648
RP24-562D16.4	-2.87157	-1.03282	2.78033	0.000414262	0.894336	0.00788462
C4a	-3.19138	-2.20033	1.45041	9.00306e-11	3.62713e-08	0.00795462
Uhrf1bp1l	-1.09976	1.21776	1.33925	0.191186	0.0112244	0.00839356
Slc11a1	-1.05664	1.59016	1.68022	0.625047	0.00342156	0.00879292
Epn1	-1.38462	-1.09529	1.26416	2.11935e-05	0.121619	0.00906921
Ice2	1.37397	2.72695	1.98472	0.0693365	1.17491e-05	0.00932899
Zfp874a	1.25783	3.7713	2.99827	0.403786	9.20262e-05	0.00937619
Trpv1	-2.59678	-1.10025	2.36017	0.000104901	0.677339	0.00975839
Epb4.1l4b	-1.52893	1.40202	2.14358	0.0403222	0.0811218	0.010004
2810474O19Rik	1.19456	1.77937	1.48956	0.0865963	1.39344e-05	0.0101436
Shc2	1.82068	1.39361	-1.30644	3.1468e-08	9.09309e-05	0.0105332
Pus10	1.27363	1.89455	1.48753	0.0253215	3.69608e-06	0.0107191
1700109H08Rik	-2.4049	-1.02256	2.35184	0.000583787	0.918757	0.010949
Dctn6	1.45103	1.18295	-1.22661	5.97094e-07	0.00456556	0.0110395
Plch2	-1.67613	1.24598	2.08843	5.20001e-05	0.374831	0.0111548
Zcchc6	1.1199	1.55691	1.39023	0.199155	2.84271e-05	0.011233
Stard8	1.85723	-1.06832	-1.98413	0.00216102	0.703414	0.0113756
Zfml	1.3956	2.6286	1.88348	0.0429531	1.45723e-05	0.0115846
Dcaf5	1.68592	1.29259	-1.3043	3.03943e-07	0.00128549	0.011985
Wnk1	2.42258	1.96134	-1.23516	1.63091e-12	1.69135e-10	0.0120306
Gm26532	-2.16806	-1.41398	1.5333	1.8305e-06	0.00358797	0.0120811
Akirin1	1.10625	-1.06805	-1.18153	0.0275206	0.140481	0.0122172
Katnal2	-1.07956	1.44915	1.56445	0.51039	0.0043437	0.0123313
Gm7008	1.84399	-1.1515	-2.12335	0.00445807	0.478853	0.0123731
Trps1	-1.05016	1.6102	1.69096	0.710389	0.00293546	0.0126486
Bhlhe41	-1.2555	-1.61584	-1.287	0.0025573	6.13167e-07	0.0131562
Dhrs3	-1.35872	-1.07874	1.25955	3.92213e-05	0.236087	0.0132848
Gfap	1.16672	2.94305	2.5225	0.29417	0.00250146	0.013837
Gm29093	-2.28559	-5.5776	-2.44033	0.00037892	4.7035e-06	0.014443
Cflar	2.24647	1.80667	-1.24343	2.25177e-11	4.6163e-09	0.0149649
Ap3s1	1.59321	1.27447	-1.2501	2.45469e-07	0.000595008	0.0149739
Gpcpd1	1.14065	1.51927	1.33193	0.0851178	4.34067e-05	0.0150181
Slc30a3	1.90204	1.1024	-1.72536	0.000465701	0.4823	0.0150928
1600002K03Rik	-2.51785	-1.60666	1.56713	5.80616e-07	0.000568628	0.0156303
Hsp90aa1	2.50885	3.48044	1.38726	2.63362e-09	1.9341e-11	0.0156474
Rap1gap	-1.16355	1.10922	1.29063	0.0310148	0.159736	0.0157843
Brsk1	-1.12531	-2.96585	-2.6356	0.597683	0.00150015	0.0160062
Gm26515	2.82451	-1.00859	-2.84879	0.00100354	0.976922	0.0160285
Cep97	-1.33412	1.06216	1.41705	0.00668578	0.518958	0.0161
Met	-1.04273	1.25887	1.31267	0.584036	0.00410937	0.0162353
Ide	1.31171	1.56412	1.19243	1.88579e-05	1.33799e-08	0.0163997
Rsf1	1.49437	2.13244	1.42698	0.00051029	2.08834e-07	0.0164024
Inpp5j	-1.12188	2.11747	2.37555	0.532567	0.0135079	0.016723
Cped1	1.08847	1.55454	1.42819	0.400398	0.000154216	0.0167807
Lmo4	1.10605	-1.11005	-1.22777	0.0889282	0.0698617	0.0167972
Aktip	1.40899	1.12168	-1.25614	2.05398e-05	0.0808703	0.0168466
Rbm27	1.19445	1.93623	1.62102	0.18652	7.51496e-05	0.0168609
Gm5913	1.23266	-2.05493	-2.53302	0.4011	0.0119257	0.0171421
Gm6563	1.94493	1.31286	-1.48144	6.08362e-06	0.0187863	0.0171509
Rheb	1.25117	1.04708	-1.19491	0.000192826	0.355096	0.0178345
Tmem214	-1.60594	-1.35252	1.18737	5.68053e-09	3.89361e-06	0.017986
Zfp940	-1.102	1.50167	1.65484	0.501929	0.00649535	0.0180445
Ankrd13d	-1.55704	-1.15382	1.34947	3.51906e-05	0.0970576	0.0182556
Stambpl1	-1.03022	-1.27978	-1.24224	0.612922	0.000685363	0.0182634
Nr3c1	1.29325	1.61204	1.2465	0.000396579	2.64198e-07	0.0183232
Cyp2u1	-1.94331	-1.01001	1.92404	0.00147506	0.956399	0.0183838
Necab3	-1.7886	-1.06036	1.68678	0.000684482	0.687017	0.0184214
Rnf168	1.34474	1.76567	1.31302	0.000952636	3.32077e-07	0.018458
Ppcs	1.04255	-1.64373	-1.71367	0.757606	0.00616813	0.0185794
Prkce	1.07687	1.34906	1.25276	0.23533	0.000150569	0.0185813
Gpr173	-1.10868	1.10688	1.22718	0.0801004	0.0891422	0.018699
Depdc7	1.52235	-1.45981	-2.22234	0.07559	0.094951	0.0187335
Vcan	-1.11624	1.16777	1.30352	0.154925	0.0444105	0.0191624
Zfp664	1.4103	1.14906	-1.22734	8.43356e-06	0.0245665	0.0195157
Gm24616	3.4025	1.32123	-2.57525	0.000343028	0.26611	0.0196932
Kif3a	1.03238	1.45823	1.41249	0.750179	0.000719979	0.020011
Cul3	1.95538	2.49321	1.27505	6.25039e-09	6.14457e-11	0.0201407
Cox20	2.82551	2.04126	-1.3842	8.63413e-10	2.14661e-07	0.0201514
Kctd10	3.40079	2.59717	-1.30942	2.33393e-12	1.27382e-10	0.0205173
Abtb1	-1.82534	-1.51128	1.20781	9.00112e-10	2.80874e-07	0.0209778
Tnrc6a	-1.13105	1.15433	1.3056	0.119756	0.0680375	0.0210409
Lmbr1l	-2.10291	-1.69455	1.24099	2.52195e-10	5.83006e-08	0.0211741
Pask	-1.36608	-2.06016	-1.50808	0.0122483	8.28818e-06	0.0213764
mt-Co1	2.05266	1.27955	-1.6042	3.99233e-05	0.0777322	0.0216049
Atrx	1.67436	2.29302	1.36949	1.03319e-05	3.14406e-08	0.0219373
Gm13331	1.20315	-1.49574	-1.79961	0.249358	0.0346113	0.0221287
Peli3	2.10704	1.50599	-1.39911	1.32088e-07	0.000657669	0.0225811
Apln	-1.21581	-1.47913	-1.21658	0.00206574	1.66497e-06	0.0225922
Ubn2	1.20021	1.60647	1.33849	0.0429155	1.54208e-05	0.0226045
Tpmt	2.46753	1.63543	-1.5088	4.89001e-07	0.000384617	0.0226095
Mbd2	1.18406	-1.02235	-1.21052	0.00591509	0.691252	0.0231549
Akap9	1.02159	1.36969	1.34074	0.803164	0.00133015	0.023387
Gm11630	2.13163	-1.12278	-2.39335	0.00419991	0.669135	0.0234812
Strn3	1.88124	2.59118	1.37738	1.49211e-06	4.47024e-09	0.0237071
P2rx5	1.23687	-1.95613	-2.41948	0.347914	0.0291317	0.0240313
Cask	1.01896	1.27423	1.25053	0.774967	0.001284	0.0240622
Nup133	-1.1617	-1.41565	-1.2186	0.0163396	8.26286e-06	0.024076
Ppp3ca	1.23939	1.6353	1.31944	0.0153261	6.51029e-06	0.0240842
2310058D17Rik	1.09524	1.53833	1.40456	0.34767	0.000448868	0.0241821
Gm10702	1.15817	-2.05094	-2.37535	0.540039	0.013393	0.0242589
Gk5	1.00432	-1.44808	-1.45433	0.96898	0.00264195	0.0243175
Zbtb12	3.85909	2.82502	-1.36604	9.10356e-12	6.47005e-10	0.0245019
Zglp1	-1.3506	-2.86749	-2.12313	0.151521	0.00024694	0.0245423
Cdkn1b	-1.34705	-1.68352	-1.24978	0.000186066	2.05523e-07	0.0249731
Prkd2	-1.35668	-1.08735	1.24769	0.000160977	0.206444	0.0253398
Nt5c3	1.4491	1.14105	-1.26997	5.41191e-05	0.066736	0.0253588
Chn1os3	-1.0193	-1.76924	-1.73574	0.903961	0.00268099	0.0255497
Mat2b	1.10833	-1.08271	-1.2	0.0676508	0.152179	0.0255867
Dennd6b	-3.24359	-2.37113	1.36795	1.74507e-10	1.03109e-08	0.0256291
Icam5	-2.16433	-1.53454	1.41042	2.18559e-07	0.000592802	0.025861
Fam101b	2.10399	1.77863	-1.18293	7.11628e-12	5.34809e-10	0.026134
Phyhd1	-4.74928	-2.34476	2.02549	6.42856e-07	0.000483417	0.0261803
Gm26841	1.59668	-1.54919	-2.47357	0.0737316	0.139126	0.0265109
A530016L24Rik	1.13084	1.61473	1.4279	0.160514	0.000916722	0.0265991
Aim2	1.12646	1.72058	1.52742	0.346923	0.000386481	0.0267308
Rnf11	1.36357	1.15983	-1.17566	3.43198e-06	0.00588513	0.0268796
Dmtf1	-1.32238	1.19942	1.58609	0.0513484	0.202138	0.0270294
Tm2d1	1.04567	-1.17639	-1.23011	0.469784	0.0163488	0.0270923
Cyb5d1	1.0704	-1.43332	-1.53423	0.568491	0.0151832	0.0271582
2015-03-07	1.41215	2.13432	1.5114	0.00981586	7.66842e-06	0.027242
Bclaf1	1.24798	1.90666	1.52779	0.0920954	6.24229e-05	0.0273155
Card14	-1.37275	-1.14194	1.20211	8.00437e-06	0.030696	0.0273929
Mbnl1	1.75506	2.23247	1.27202	2.34584e-07	9.6141e-10	0.0274072
Ccdc122	1.78884	3.14464	1.75792	0.00175812	2.94869e-06	0.0274222
Arf4	1.22206	1.04086	-1.17408	0.000486229	0.410153	0.0277589
D430018E03Rik	-13.9118	-3.51137	3.96191	2.93708e-06	0.00729139	0.0278652
Camsap3	-1.72606	-1.12592	1.53302	0.000249154	0.381177	0.0279037
Slk	1.39166	1.62311	1.16632	8.5511e-07	2.54839e-09	0.0279763
Xkrx	-1.25407	1.64625	2.06451	0.290802	0.0369379	0.028042
D330023K18Rik	2.10347	1.33737	-1.57284	1.98455e-05	0.0495377	0.0284119
Dennd4c	1.1105	1.57355	1.41696	0.315286	0.000421087	0.028434
Stx1b	-2.1418	-1.06021	2.02017	0.001437	0.788361	0.0284362
Sumf1	-1.32236	-1.54243	-1.16643	7.50167e-06	1.96358e-08	0.0288661
Ap1ar	1.25734	-1.02305	-1.28632	0.00598763	0.769212	0.028944
Zswim6	-2.01575	-1.31355	1.53459	2.94661e-05	0.0483688	0.0294659
Hspa4l	1.50903	2.05945	1.36476	0.000290816	3.91075e-07	0.0299377
Wipf1	1.20941	1.01891	-1.18696	0.00166937	0.719571	0.0300286
Pdzd8	1.22875	1.6528	1.34511	0.0325301	2.23104e-05	0.0301241
Xrra1	-1.07823	-1.71439	-1.59	0.56967	0.00187854	0.0303035
6330549D23Rik	-1.07351	-2.08652	-1.94365	0.694391	0.00369212	0.0306489
Frrs1	-1.50192	-1.16365	1.2907	5.40731e-05	0.0617374	0.0307239
Zfp239	1.70315	-1.27185	-2.16615	0.0306338	0.328921	0.0307732
Nr1h3	1.50231	-1.31703	-1.97859	0.0458715	0.232973	0.0315268
Gm10052	1.20837	-1.30606	-1.57821	0.180135	0.0748857	0.0315459
Dync1li2	2.21191	1.75535	-1.2601	9.31597e-10	2.11902e-07	0.0316662
Larp4	1.43954	2.02849	1.40912	0.00252099	2.3352e-06	0.0323947
Gm20633	1.09119	-1.38373	-1.50991	0.476881	0.0235325	0.032476
6230400D17Rik	2.20867	1.43547	-1.53864	1.43445e-05	0.0113615	0.0330996
TIGD5	-2.46238	-1.33585	1.84331	0.000153966	0.135595	0.0332198
Hsp90b1	1.13391	1.53685	1.35535	0.195953	0.000203494	0.033221
Bcl2l2	1.30735	1.02402	-1.27669	0.00179181	0.760228	0.0332978
Cfl2	1.50947	1.29755	-1.16332	4.51215e-08	2.35803e-05	0.033377
Cp	-1.12208	1.52427	1.71036	0.526053	0.0118852	0.03349
Rassf3	2.89106	2.13419	-1.35464	6.46007e-10	2.19391e-07	0.0335829
Enthd2	-1.80425	-1.51087	1.19418	2.04004e-09	4.62566e-07	0.033604
Mir1191	1.15542	-1.66165	-1.9199	0.458516	0.0267815	0.0337967
Hdac10	-1.66474	-1.43462	1.16041	1.28705e-09	2.68498e-07	0.0340371
9430008C03Rik	-3.04739	-2.28898	1.33133	1.91502e-10	1.64182e-08	0.0341836
Med6	1.37922	1.12908	-1.22154	5.7859e-05	0.0650896	0.0344716
Mitf	-1.058	1.62626	1.72058	0.740949	0.00959186	0.0345406
4930579G24Rik	1.12382	-1.24143	-1.39514	0.287848	0.0432181	0.0345726
Man2a1	-1.00872	1.27422	1.28533	0.914248	0.00499519	0.0346004
Eif2s2	2.38753	3.06853	1.28523	8.91976e-10	2.17877e-11	0.0347139
Gpbp1	1.75915	2.52729	1.43665	7.50384e-05	1.44777e-07	0.0347721
9430091E24Rik	1.01045	2.05943	2.03813	0.965971	0.00191071	0.0348603
Fgf7	1.17706	1.52884	1.29886	0.0472058	9.30488e-05	0.0349215
Sertad4	-1.00334	-1.2185	-1.21444	0.956536	0.0041347	0.0349515
Gm7729	1.69081	1.0338	-1.63554	0.00302389	0.829277	0.0351079
Vwce	-4.84715	-1.32607	3.65528	0.00160021	0.464334	0.0351824
Jmjd1c	1.34778	1.90071	1.41026	0.00920899	1.59695e-05	0.0352096
Zmym2	1.45769	2.27089	1.55788	0.0152477	9.40416e-06	0.0358366
Alms1	-1.34076	1.51309	2.0287	0.212935	0.0691818	0.0359124
Bbs5	1.38777	-1.08423	-1.50466	0.017352	0.542021	0.0360738
Wwtr1	1.37804	1.18575	-1.16217	1.91353e-06	0.00186477	0.0360949
Sned1	-1.9726	-1.44299	1.36702	8.18953e-07	0.00197965	0.0361972
Scp2-ps2	1.83395	-1.06934	-1.96112	0.0105501	0.753028	0.0367571
Rps6kb1	1.16215	1.62034	1.39426	0.16552	0.000204293	0.0367605
Klhl10	1.25732	-2.20696	-2.77485	0.478185	0.0256194	0.0371071
Tmem167b	1.09555	-1.10247	-1.20781	0.136374	0.122858	0.0372333
Whsc1l1	-1.05592	1.12351	1.18633	0.324128	0.0442646	0.0372601
2310014L17Rik	-1.80327	1.09896	1.98172	0.0134467	0.666311	0.0373124
Net1	4.95386	3.46692	-1.42889	2.59213e-11	1.14168e-09	0.0374495
Noxo1	-1.40769	-1.09684	1.2834	0.000533674	0.239217	0.0379934
Dzip3	-1.01484	1.87906	1.90695	0.944097	0.00560767	0.0380543
Hook3	1.21794	1.56487	1.28485	0.0248142	1.97255e-05	0.0390312
Uggt1	-1.55013	-1.23886	1.25125	7.44328e-06	0.0075877	0.0391952
Alkbh8	-1.15516	1.66663	1.92523	0.500707	0.0240155	0.039345
Amhr2	1.6381	-1.04495	-1.71174	0.01448	0.785581	0.0394545
Ppp2r3a	1.48441	1.83702	1.23755	1.41153e-05	4.29119e-08	0.0396303
Ncoa1	-1.14135	1.07597	1.22806	0.0628114	0.270334	0.0396345
Polk	-1.03013	1.4281	1.47112	0.804662	0.0121178	0.039655
Timm23	1.21168	1.05483	-1.1487	0.00037135	0.244202	0.0397166
Rb1cc1	1.90417	2.79872	1.46979	4.62902e-05	1.21195e-07	0.0397258
Lcat	-2.27039	-1.57286	1.44348	1.22878e-06	0.00119547	0.0399592
Mkrn3	-1.96487	-2.93114	-1.49177	2.14123e-05	2.33711e-07	0.0399747
Epc2	1.636	2.14554	1.31146	2.09913e-05	4.83954e-08	0.0402049
Hoxc5	-1.5639	-1.15548	1.35346	0.000238916	0.146938	0.0402338
Lrrc45	-1.49398	-1.26183	1.18398	6.29558e-07	0.000403094	0.0403843
Yaf2	1.37622	1.17674	-1.16952	4.56615e-06	0.00461777	0.0405732
E4f1	-1.77551	-1.46488	1.21205	2.2293e-08	6.65582e-06	0.0405979
Iqcf5	1.81464	3.46509	1.90952	0.00474462	3.24382e-05	0.0408386
Arl6	1.26067	1.03284	-1.22058	0.0019304	0.619896	0.0408643
Gpsm3	1.2182	1.9914	1.6347	0.178399	0.000859296	0.0409589
Adk	1.1881	1.02579	-1.15823	0.00183693	0.59573	0.0411047
Gdf11	3.65485	2.68593	-1.36074	8.59137e-11	7.82495e-09	0.0414053
Scml4	-1.2351	1.41039	1.74197	0.183294	0.10561	0.0414828
Wdr61	1.22852	1.05668	-1.16263	0.000462332	0.27296	0.041523
Cd2ap	1.92879	2.58467	1.34005	1.54381e-06	6.07108e-09	0.0416515
P2rx6	-2.15182	-1.54336	1.39424	3.59185e-07	0.00130564	0.0417978
Kifap3	1.46309	1.85611	1.26863	0.000113459	1.50368e-07	0.0418171
Cdk5rap2	1.0024	1.26296	1.25994	0.975256	0.00501381	0.0418795
Wwox	1.143	-1.02775	-1.17472	0.0178357	0.610129	0.0419031
Sdccag8	1.13227	1.68908	1.49176	0.352674	0.000689348	0.0422076
Clk1	-1.21646	1.12738	1.37142	0.0715459	0.255517	0.0422078
Ube2e2	1.16024	1.00351	-1.15618	0.00507182	0.941786	0.0423091
Ccnb2	1.61621	1.20813	-1.33778	9.86188e-05	0.0535561	0.0426375
Impa1	1.2241	1.05548	-1.15975	0.000534804	0.274516	0.0427625
Zfp948	-1.18423	1.70636	2.02072	0.456739	0.0348601	0.0427698
Mettl4	1.12363	-1.25243	-1.40727	0.315549	0.0535623	0.0428649
Gon4l	-1.32335	-1.08402	1.22078	0.000411802	0.227017	0.0429308
Dcaf17	1.01281	1.29731	1.2809	0.876952	0.00430184	0.0429802
Ncam1	-1.24698	-1.05692	1.17982	0.000639577	0.317071	0.0430904
Has2os	1.25175	3.7759	3.01649	0.337699	0.00893286	0.0432651
Far1	1.62267	2.02368	1.24713	2.20011e-06	1.00717e-08	0.0433722
Dbil5	2.30046	1.25388	-1.83466	0.000405103	0.277533	0.0434572
Actr3b	1.23622	-1.07268	-1.32607	0.0265582	0.474316	0.0435686
RP23-398K14.4	-2.23387	-1.2409	1.8002	0.000479719	0.279595	0.0436244
Dis3l	-1.17889	-1.00068	1.17809	0.00707694	0.98987	0.0437248
Iglon5	-1.58367	1.36278	2.1582	0.0450613	0.289492	0.0437314
Irx2	-1.45423	-1.83664	-1.26296	0.000111005	2.00633e-07	0.0438662
Tmf1	1.00096	1.76093	1.75924	0.995927	0.00627485	0.0439349
Acrbp	-2.64096	-1.67231	1.57923	9.5599e-06	0.00137404	0.0439832
Dynll2	3.80109	3.02627	-1.25603	4.31581e-13	9.04464e-12	0.0440296
A830080D01Rik	1.37541	2.21562	1.61087	0.0539111	7.86288e-05	0.0444642
Atg4c	1.16117	-1.25298	-1.45492	0.225326	0.0918283	0.0445801
Ddx52	1.78431	2.19934	1.2326	9.97986e-08	7.37363e-10	0.0450605
Gm10146	2.42503	-1.03898	-2.51956	0.00926716	0.901203	0.0453263
Dcaf13	1.38816	1.13568	-1.22231	9.30427e-05	0.0705325	0.0455007
Gm10603	-1.22699	1.36597	1.67603	0.19287	0.113264	0.0456912
Gm10291	1.77502	1.00986	-1.75768	0.00673584	0.958146	0.0458915
Npat	1.2633	1.87877	1.4872	0.0892257	0.000146063	0.0463087
Got1	1.02143	-1.11763	-1.14158	0.632552	0.0209964	0.0463514
Rac3	-2.92186	-2.01555	1.44966	6.91214e-08	1.60354e-05	0.0463782
Slc35a1	1.16001	-1.07188	-1.24339	0.0540216	0.348794	0.0464425
E130208F15Rik	2.95378	1.79822	-1.64261	2.1525e-06	0.0025823	0.0465234
4930556M19Rik	-1.0968	1.4402	1.57961	0.547649	0.0275415	0.046692
Slc25a32	1.09001	-1.21175	-1.32082	0.376912	0.0451562	0.0467676
Bscl2	-1.62342	-1.25697	1.29153	2.59292e-05	0.0123739	0.0468687
Kctd6	-1.01585	-1.28007	-1.26009	0.841505	0.00432975	0.0469054
Rab11b-ps2	1.1391	-1.1783	-1.3422	0.194187	0.113699	0.0469285
Zcchc24	1.67077	1.33311	-1.25329	1.8298e-06	0.00116716	0.0470433
Nfib	1.59134	2.0529	1.29004	3.03044e-05	8.08397e-08	0.0470599
2310008N11Rik	1.44802	2.6368	1.82097	0.0613707	0.00021829	0.0470858
Baalc	2.61051	1.60303	-1.62848	5.10211e-06	0.013161	0.0471876
Rbm26	-1.26647	1.36642	1.73053	0.22354	0.0957937	0.0476249
Orm2	1.03588	-2.10803	-2.18367	0.857764	0.0282187	0.0478051
Tmem60	1.44895	1.20352	-1.20393	1.01885e-05	0.00777046	0.04799
Apon	-2.49164	-1.55801	1.59924	5.07233e-06	0.0167948	0.0481883
Zfp595	1.33334	2.54476	1.90856	0.200314	0.000379307	0.0482617
Tppp3	-1.48583	1.14062	1.69477	0.0558933	0.411929	0.0482879
B630019K06Rik	1.09201	-1.20571	-1.31665	0.356153	0.0541607	0.0483101
Exosc1	1.33698	1.16533	-1.1473	4.67483e-06	0.00385585	0.0483541
Gm16001	-1.18215	-1.98999	-1.68337	0.30872	0.00168615	0.0483661
Apoe	-2.38279	-1.668	1.42853	1.21255e-06	0.00030457	0.0485249
Gm14290	-1.21091	1.63232	1.97659	0.427139	0.038979	0.0486263
Scrn1	1.30331	1.08537	-1.2008	0.000544729	0.182143	0.0487756
Sppl2b	-2.01298	-1.69497	1.18762	2.97239e-10	2.74546e-08	0.0488652
BC003331	-1.12243	1.39483	1.56559	0.433549	0.046934	0.0489725
Ufl1	1.19594	1.61831	1.35317	0.101431	0.000117962	0.0490099
Ces1a	-1.24705	1.16386	1.45139	0.0981023	0.234882	0.049255
Gkap1	1.57345	1.19382	-1.31799	0.000123856	0.0693377	0.0493899
Unc45a	-1.44375	-1.24799	1.15686	5.31848e-07	0.000248168	0.0496474
Scd4	-1.70645	-1.21017	1.41009	0.000224851	0.112057	0.0496728
Larp4b	1.82373	2.50305	1.37249	2.3479e-05	6.28331e-08	0.0497873
Pfdn4	1.47801	1.1564	-1.27811	0.000174704	0.0925352	0.049912
Tpp2	1.42927	1.85217	1.29589	0.000578087	1.47249e-06	0.0500885
Xpo1	1.9107	2.56215	1.34095	4.70748e-06	1.04236e-08	0.0505567
Fam3a	-1.49877	-1.29091	1.16102	1.94889e-07	7.76032e-05	0.0507545
Hnrnpa1	1.76362	1.51072	-1.1674	1.87819e-09	2.60096e-07	0.0508022
Nup43	1.32486	1.09747	-1.2072	0.000381425	0.154195	0.0509688
Engase	-1.61125	-1.24527	1.2939	3.72881e-05	0.019935	0.0511724
Ankrd32	1.16514	2.96883	2.54804	0.639977	0.00262752	0.0513048
Trove2	1.90237	2.38957	1.2561	1.76925e-07	6.22304e-10	0.0513363
Uchl3	2.01753	1.55724	-1.29558	3.1435e-07	5.64945e-05	0.0514301
Taf1	1.42298	2.01836	1.4184	0.00801676	1.19642e-05	0.0515079
Trem2	-1.35877	1.05641	1.43543	0.0158553	0.677865	0.0518273
D5Ertd579e	1.01427	1.19485	1.17804	0.798895	0.00553594	0.0519261
Pde1b	-1.58169	1.00816	1.5946	0.00177729	0.965642	0.0519378
Acsl4	1.54204	2.06537	1.33937	0.000305997	9.46726e-07	0.0519469
Selo	-1.3387	-1.19154	1.1235	6.97679e-07	0.000301506	0.0519916
B330016D10Rik	1.47302	-1.02373	-1.50797	0.00694444	0.878543	0.0521793
Nipa2	1.02355	-1.18328	-1.21114	0.724066	0.0194357	0.052403
Rbm39	1.34569	1.72888	1.28476	0.00265877	4.2758e-06	0.0524333
Wrnip1	-1.11811	-1.28537	-1.14959	0.0300667	4.7732e-05	0.0525459
Tcea2	-2.1418	-1.31752	1.62563	0.000279257	0.104309	0.0527231
Fbxl14	-1.34033	-1.57707	-1.17663	4.4034e-05	1.55045e-07	0.0527284
Rif1	1.76132	2.5802	1.46492	0.000372768	8.04586e-07	0.0528221
Gnpnat1	1.52178	1.22974	-1.23748	2.03883e-05	0.00955574	0.0529065
9630033F20Rik	-1.07735	-1.31929	-1.22457	0.28324	0.001008	0.0529077
Clcn7	-2.17479	-1.82311	1.1929	1.11953e-10	7.41098e-09	0.0530634
Abca7	-2.39409	-1.99606	1.19941	2.52849e-11	1.32661e-09	0.0531159
n-R5-8s1	5.11497	1.26744	-4.03567	0.00490293	0.598518	0.053324
Baiap2	-1.3851	-1.19545	1.15864	3.93885e-06	0.00227455	0.0534243
Dlg3	1.00879	1.29378	1.2825	0.91994	0.00685893	0.0534514
Dock6	-1.93492	-1.60723	1.20388	3.56195e-09	5.82373e-07	0.0534583
Sec22a	1.0246	-1.11747	-1.14496	0.606835	0.0274776	0.0535152
Apbb1ip	1.25674	1.02098	-1.23092	0.00431545	0.776864	0.0535527
Zc3h7a	-1.2024	1.12925	1.3578	0.0999923	0.254443	0.0535757
Fbxw2	1.31269	1.16737	-1.12449	2.10071e-06	0.00115673	0.0536994
RP23-56B11.3	2.80883	1.41702	-1.9822	0.000199875	0.172393	0.0537395
Tnxb	-2.1655	-1.77013	1.22336	1.23089e-09	1.2585e-07	0.0539345
Trappc6b	1.49161	1.25912	-1.18464	1.39844e-06	0.00100586	0.0539501
Dhx40	1.34003	2.0512	1.53071	0.0572308	0.000119889	0.0539541
Ntn3	-1.7146	-1.38681	1.23637	5.44107e-07	0.00029759	0.0540597
Smek2	2.13533	2.8268	1.32382	2.64935e-07	2.01673e-09	0.0540628
Hps6	-1.69854	-1.35735	1.25137	1.31735e-06	0.00102824	0.0541147
Ap5z1	-1.89533	-1.56778	1.20892	8.66756e-09	1.80789e-06	0.054352
Atp5s	1.74507	1.2406	-1.40662	0.000172734	0.0795434	0.0545476
Mpc1	1.42376	1.24483	-1.14374	3.8266e-07	0.000160814	0.0546985
Rbm12b1	1.49489	-1.08145	-1.61665	0.0255292	0.642316	0.0547902
Slbp	1.00104	-1.21529	-1.21655	0.987816	0.0102202	0.0549716
2510003E04Rik	-1.12386	-1.27205	-1.13186	0.0132729	2.28897e-05	0.05504
Crebrf	1.27621	1.50376	1.17831	0.000352227	1.1163e-06	0.0552572
Flrt3	1.23578	2.13988	1.7316	0.2534	0.00121834	0.0552643
Smoc1	-1.32762	-1.01916	1.30266	0.00592458	0.838381	0.0554639
Sema3a	1.35514	1.84304	1.36004	0.00903355	2.29198e-05	0.0559883
Terf2ip	1.07545	-1.15125	-1.23811	0.337077	0.073929	0.0560324
Synj2bp	1.4614	1.91535	1.31063	0.000907789	1.09681e-06	0.0561756
Rnf149	-1.15554	-1.59314	-1.3787	0.199629	0.000674564	0.0562577
Dtna	1.44784	1.1619	-1.24609	0.000121057	0.0647086	0.0562854
Gsk3b	1.07676	-1.0961	-1.18024	0.211365	0.130482	0.0563364
Cstf2t	1.00324	-1.14603	-1.14975	0.947105	0.0118692	0.0565349
Gpr97	1.21731	-2.29982	-2.7996	0.427653	0.0767857	0.0565804
Ube2t	1.1486	-1.38372	-1.58933	0.427739	0.0447735	0.0566894
B230217O12Rik	1.82598	1.1352	-1.60851	0.00177652	0.454164	0.0568699
Gm17382	3.32101	1.52442	-2.17854	0.000191416	0.153181	0.0569606
Fam71f1	-1.02701	1.458	1.49739	0.850549	0.0157217	0.0570164
Upf3b	-1.05957	1.5306	1.62178	0.746523	0.0157911	0.0570456
Clec10a	-2.31641	1.26036	2.91951	0.0220007	0.576722	0.0570474
Ssbp2	1.05317	-1.0933	-1.15144	0.300243	0.0888696	0.0571076
Malat1	-3.60931	-2.41822	1.49255	2.62652e-08	5.23562e-06	0.0576239
2810403D21Rik	2.2522	1.75417	-1.28391	2.85202e-08	3.18215e-06	0.057769
A230060F14Rik	1.37125	-1.38435	-1.89828	0.143735	0.19196	0.0578274
Polr3g	1.12853	1.60252	1.42001	0.358051	0.000735162	0.0579423
Pih1d2	2.05309	1.23416	-1.66356	0.000807442	0.247565	0.0580329
Map9	-1.08189	1.8742	2.02769	0.752446	0.0209465	0.058052
Tcp11l2	-1.12579	-1.31887	-1.17151	0.0462436	8.56106e-05	0.0580737
Sdpr	1.65687	2.18819	1.32067	0.000118923	6.28884e-08	0.0584175
Ccar1	1.77244	2.27249	1.28213	3.673e-06	1.42263e-08	0.058428
Atp13a1	-2.34131	-1.94569	1.20333	8.42289e-11	4.55103e-09	0.0585476
Erich1	1.5707	1.13381	-1.38533	0.000938263	0.283856	0.0585794
Zfp354a	-1.46742	1.29979	1.90734	0.134211	0.220107	0.0586017
Cers4	-1.36289	-1.17322	1.16166	1.31559e-05	0.00676514	0.0586249
Styxl1	1.02871	1.97664	1.92147	0.899904	0.00963867	0.0586274
Zp3	1.89091	1.0978	-1.72245	0.00214644	0.649789	0.0587092
mt-Tp	2.32807	1.09615	-2.12387	0.00793851	0.711144	0.0590993
Zfp335os	1.1007	1.57279	1.42891	0.453925	0.00194752	0.0591276
Phactr1	-1.39331	1.0231	1.42549	0.0246103	0.842387	0.059591
Dpy19l4	1.11996	1.51952	1.35677	0.311061	0.000943221	0.0599369
Paxbp1	-1.19697	1.23257	1.47536	0.214337	0.137225	0.0599515
Gm26606	1.84091	-1.11663	-2.05562	0.0242161	0.676035	0.0599688
0610009B22Rik	1.25329	1.02211	-1.22618	0.00484325	0.769206	0.0601585
Gm14410	4.01777	1.99016	-2.01882	4.83085e-05	0.00825905	0.0609839
Pde2a	1.0275	-1.68405	-1.73035	0.822425	0.0496464	0.0613435
Atg4b	-1.19573	-1.06036	1.12766	0.000518457	0.186546	0.0615031
Tpst1	-1.05694	-1.19648	-1.13202	0.222545	0.000725926	0.061874
Bcan	-3.79032	-1.68115	2.2546	0.000326887	0.0745441	0.0618844
Hhatl	-1.09512	1.28411	1.40626	0.456103	0.0571079	0.0619301
B230354K17Rik	1.0542	1.57626	1.49522	0.717166	0.0050512	0.0621565
Atl1	-1.61859	-1.01134	1.60043	0.0115604	0.945635	0.0622265
Magt1	1.22879	1.57475	1.28154	0.0336392	5.42811e-05	0.0625017
Tmed5	1.6207	2.18032	1.34529	0.000243399	5.93797e-07	0.0625429
Gm6472	2.18442	1.87152	-1.16719	2.24364e-11	8.81979e-10	0.0625876
3110056K07Rik	1.07968	1.45731	1.34976	0.469237	0.00299776	0.062704
AF357399	-1.68465	-3.04461	-1.80727	0.0203233	6.47829e-05	0.0628097
Anp32b	2.86051	2.31933	-1.23334	2.70346e-11	1.04591e-09	0.062873
Dnajc22	-1.07284	-1.24442	-1.15993	0.198876	0.000632197	0.0629235
Sec62	1.56141	1.98048	1.26839	5.05207e-05	1.87247e-07	0.0630003
Col18a1	-1.58588	-1.28313	1.23594	3.0905e-06	0.00633483	0.0631245
Eprs	1.66468	1.99126	1.19618	2.36402e-07	1.99468e-09	0.0631537
Map4	1.77062	1.48729	-1.1905	2.80261e-08	4.55515e-06	0.0631694
Sh3yl1	1.32128	-1.01338	-1.33895	0.0173942	0.898049	0.0633775
Fosb	1.02659	1.9143	1.86471	0.906538	0.00985126	0.063426
Apc	2.10291	2.6806	1.27471	7.02721e-08	9.80288e-10	0.0634462
Slc39a10	-1.30309	1.1428	1.48917	0.0840832	0.353285	0.0634545
2610203C20Rik	-1.5785	-1.03016	1.53228	0.00849529	0.845827	0.0635283
Zfhx4	1.17934	1.67089	1.4168	0.206606	0.000570146	0.0636116
2610001J05Rik	1.2926	1.07769	-1.19941	0.000923807	0.265594	0.0636891
Mafk	1.43899	1.14606	-1.2556	0.00024424	0.116619	0.0637113
Gm9826	1.71871	-2.38075	-4.09181	0.254463	0.129277	0.0637444
Gm13157	3.43502	5.07225	1.47663	4.42318e-08	6.7146e-10	0.0639889
Fut8	-1.02969	1.34917	1.38923	0.771119	0.0383129	0.064013
Fbxw17	-1.44876	-1.24088	1.16752	2.66944e-06	0.0010211	0.0640259
9230116N13Rik	1.50398	-1.15221	-1.7329	0.0512073	0.486152	0.0642755
Tmem64	-1.07297	-1.29744	-1.2092	0.311702	0.00131215	0.0643817
Fam49b	1.39709	1.15408	-1.21057	0.000122559	0.0500413	0.0645095
Smc6	1.69697	2.16892	1.27811	1.20811e-05	4.21424e-08	0.0645562
Pura	1.83708	1.4702	-1.24954	4.30967e-07	0.000132353	0.0646563
Angpt1	1.65011	2.95142	1.78862	0.0122002	0.000203567	0.0647134
Susd1	1.48033	-1.15882	-1.71543	0.0393677	0.492721	0.0649958
Dgat1	-1.9457	-1.68708	1.15329	1.01831e-10	5.24852e-09	0.0650771
Cfap69	-1.05912	1.31967	1.39769	0.633174	0.0366365	0.0651933
Tor1aip1	1.00802	-1.11327	-1.1222	0.849279	0.0189923	0.0652427
Sumo2	1.19282	-1.0017	-1.19485	0.0128789	0.979262	0.0655107
Mettl20	1.42279	1.09815	-1.29562	0.00118415	0.337097	0.0656263
9330159M07Rik	1.6668	-1.02209	-1.70363	0.0214057	0.905513	0.0659189
Ercc2	-1.84137	-1.59003	1.15807	7.7073e-10	5.27799e-08	0.0660385
2210018M11Rik	1.30595	1.76777	1.35363	0.0271904	4.63832e-05	0.0660396
Prr22	-2.06923	-1.4686	1.40899	1.03975e-05	0.00697985	0.0660975
Scaper	2.25861	2.81246	1.24522	5.16267e-09	8.14529e-11	0.0661868
Hivep2	-1.14895	1.16111	1.33406	0.199924	0.169102	0.0662696
Gm24119	-1.31403	-2.29697	-1.74803	0.178298	0.000864331	0.0665308
Zfp68	1.8138	2.75768	1.52039	0.00101132	2.40414e-06	0.066767
Taf1c	-1.755	-1.48416	1.18249	2.35212e-08	3.6582e-06	0.0668129
Lpar1	1.14062	-1.11244	-1.26887	0.13801	0.241358	0.0668274
Cep83	1.65124	2.49654	1.51192	0.00435976	5.63992e-06	0.0669287
Pnp2	1.75701	1.14009	-1.54111	0.0012432	0.438666	0.0669494
Mbd5	-1.21825	1.0776	1.31278	0.0602553	0.460418	0.067009
Lag3	-1.36464	1.11579	1.52264	0.0608953	0.473632	0.0670493
Mapk11	-1.06787	1.08765	1.16147	0.23924	0.142484	0.067164
Ebf3	-1.06112	-1.3148	-1.23907	0.464727	0.00205728	0.0672149
Ctxn1	1.46625	1.18118	-1.24134	9.08536e-05	0.0524402	0.06733
Fbxw7	1.24995	1.61703	1.29367	0.0309421	5.26631e-05	0.0676029
Pik3ca	1.22284	1.57141	1.28505	0.0388382	0.000106709	0.0676082
Wfikkn1	-1.88898	-1.2277	1.53863	0.000866364	0.198347	0.0678756
Setd1a	-1.53111	-1.28057	1.19565	3.46154e-06	0.00124762	0.0679793
Ckap5	1.52164	1.84374	1.21168	1.09154e-05	5.06895e-08	0.0680106
Trim7	-1.27871	-1.00743	1.26928	0.0143152	0.929774	0.0680363
Endov	-1.24759	-1.09747	1.13679	0.000156217	0.0626402	0.0684953
Thsd1	-2.01048	-1.27472	1.57719	0.00083483	0.139862	0.0685918
Sugp2	-2.46108	-2.02806	1.21351	1.37064e-10	6.8859e-09	0.0686234
Hsf4	-1.46034	-1.20511	1.21179	3.33135e-05	0.0166674	0.068747
Adam17	-1.31674	-1.06621	1.23497	0.00254055	0.407194	0.0688574
1700025G04Rik	1.47229	1.2547	-1.17341	2.69966e-06	0.00112916	0.0691232
Eme2	-1.73952	-1.40479	1.23827	8.49563e-07	0.000459895	0.0691258
Dner	2.06243	1.03246	-1.99759	0.0110132	0.900105	0.0692076
Necap1	-1.13917	-1.32528	-1.16337	0.0293441	7.66996e-05	0.0692097
Smchd1	1.62385	2.04415	1.25883	1.90386e-05	7.65414e-08	0.0692723
Pkn2	1.45782	1.80997	1.24155	0.000150648	5.26801e-07	0.0693735
Mfge8	-1.73139	-1.49653	1.15694	4.70167e-09	4.65269e-07	0.069546
Tab1	-1.55325	-1.36872	1.13482	1.54367e-08	2.15465e-06	0.0695694
Tnfrsf21	-1.09387	-1.56079	-1.42685	0.516302	0.00217968	0.0695833
Hmha1	-1.64337	-1.24447	1.32054	1.72333e-05	0.0744934	0.0697907
Lrriq3	2.59504	1.18765	-2.18503	0.00267491	0.5721	0.0699515
Senp6	1.60998	2.21609	1.37647	0.000777685	1.81886e-06	0.0700121
Lif	-1.88687	-1.48561	1.2701	4.02118e-07	0.00042452	0.0701442
Naa15	1.79055	2.23575	1.24864	9.32016e-07	1.0194e-08	0.0705161
Zcchc9	1.48045	1.24598	-1.18818	6.14733e-06	0.00292475	0.0706523
Arl6ip6	-1.10881	-1.38678	-1.2507	0.22118	0.00096015	0.070776
Cdh5	-2.86523	-1.38118	2.07448	0.000497678	0.27493	0.0707854
Ptpn11	1.69636	1.36442	-1.24328	2.98059e-06	0.00109623	0.0707973
Gm16045	-5.08559	-2.30858	2.2029	2.53773e-05	0.00976044	0.0709311
Map3k8	-1.19608	-1.6508	-1.38017	0.132575	0.000719489	0.0709705
Dlgap4	-1.11902	1.01114	1.1315	0.0236868	0.810548	0.0709852
Gm14399	1.64518	3.49273	2.12301	0.0920374	0.000238725	0.0709902
Ppm1a	1.14621	1.03337	-1.1092	0.00212747	0.401981	0.0710476
Lrpap1	-1.48345	-1.30565	1.13618	1.05008e-07	2.07684e-05	0.0711491
Rnft1	1.11358	-1.11085	-1.23702	0.189067	0.196243	0.0714541
Mdm1	-1.00115	-1.34679	-1.34524	0.991719	0.0140563	0.071596
Dgkz	-1.41503	-1.22236	1.15762	4.45205e-06	0.00154966	0.0719267
Stradb	1.22403	1.05837	-1.15653	0.00136146	0.307628	0.0719772
RP23-372I17.5	2.53836	1.0882	-2.33262	0.00641789	0.797229	0.0720621
Ccdc88a	1.27252	2.01316	1.58203	0.164573	0.000744922	0.0721299
Gas1	-2.10162	-2.49591	-1.18761	5.69831e-10	1.85691e-11	0.0721807
Ciart	-1.76059	-1.22958	1.43186	0.0004997	0.13407	0.0722338
Psme4	1.79407	2.15719	1.2024	7.67067e-08	1.03161e-09	0.072248
Edem3	-1.20119	1.09162	1.31124	0.0764222	0.40699	0.0723204
Fos	-1.02197	1.97842	2.02188	0.93555	0.015989	0.0723586
Rock1	2.3568	3.46495	1.47019	9.70925e-06	6.43454e-08	0.0725917
Pigv	-1.42543	-1.18252	1.20542	6.34439e-05	0.0270523	0.0726905
Gm7809	-1.00488	-1.70011	-1.69186	0.977841	0.0238796	0.0727752
Ints1	-1.67198	-1.40977	1.186	1.6142e-07	3.54684e-05	0.0727832
Trim12c	5.07019	7.92752	1.56356	1.78373e-09	8.29432e-10	0.0728416
Fam115c	1.27182	-1.17262	-1.49136	0.129845	0.288548	0.0731049
Chst15	-1.04817	-1.31681	-1.25629	0.566139	0.00620728	0.0732493
5730480H06Rik	1.22339	2.76688	2.26165	0.486246	0.0053616	0.0732783
Pigw	-1.82622	-1.42442	1.28208	3.05243e-06	0.00131659	0.0733562
Creld1	-2.38046	-1.72169	1.38263	7.74082e-07	0.000294735	0.0733865
Ppp3cc	1.13712	-1.04609	-1.18953	0.0604552	0.49709	0.0733972
Suv420h2	-1.97244	-1.70536	1.15661	1.85541e-10	8.39032e-09	0.0735341
Gtf3c5	-1.10703	1.03631	1.14723	0.0629742	0.494251	0.073927
Tmem47	1.22992	1.59938	1.3004	0.0584519	7.9812e-05	0.0739743
Mirlet7c-2	-2.62879	-1.47558	1.78153	0.000225955	0.0927972	0.074086
Dcaf15	-1.76086	-1.5552	1.13223	2.79116e-10	1.47928e-08	0.0742285
N4bp2l2	1.38712	1.72257	1.24183	0.000617988	2.91608e-06	0.0742403
Gm15860	2.51712	1.46934	-1.71309	0.00012005	0.0849181	0.0742474
Wdr66	1.70628	2.16675	1.26987	7.33804e-06	9.44019e-08	0.0744378
Clk4	1.13328	1.36746	1.20664	0.0962318	0.000244996	0.0744996
Ggnbp2	1.27631	1.56409	1.22547	0.00457429	1.38639e-05	0.0745799
Runx1t1	1.59307	-1.09169	-1.73913	0.0441539	0.663435	0.0746962
Vwa9	-1.11001	-1.31455	-1.18427	0.115117	0.000405101	0.0748054
Pllp	-1.45117	1.18024	1.71273	0.085067	0.414626	0.0749609
Zfp747	-1.73302	-1.39419	1.24303	2.76658e-06	0.000575267	0.0750216
Trp53inp1	-1.13545	1.20614	1.36952	0.309165	0.118117	0.075263
Mir7052	-6.60259	-2.32733	2.83698	0.000233303	0.0327765	0.0753095
Bmpr2	1.33593	1.73992	1.30241	0.00870293	2.53817e-05	0.0753809
Kbtbd7	-1.11813	1.37657	1.53919	0.504202	0.06098	0.0757252
Nhlrc4	1.45541	-1.30699	-1.90221	0.0871739	0.336722	0.0758022
Rasal2	-1.10377	1.14624	1.26518	0.244683	0.164404	0.075817
Hnrnph2	1.29308	1.58482	1.22562	0.00346002	9.30401e-06	0.0758793
Aaed1	1.52161	1.29696	-1.17321	2.06559e-06	0.000278131	0.0759425
Zbtb41	1.58887	2.08109	1.30979	0.000255646	7.45623e-07	0.0760934
Sec11c	1.25379	1.03911	-1.2066	0.00374474	0.606099	0.0762887
Rap2b	-1.24191	-1.53438	-1.2355	0.0134459	3.98328e-05	0.0762968
Zbed6	-5.80522	-2.18534	2.65644	0.000165441	0.0440885	0.0763121
Zfp426	1.25723	1.75652	1.39713	0.0844497	0.000287215	0.0763799
Fbxo11	1.3731	1.65761	1.2072	0.000279977	1.03983e-06	0.0763876
Fam212a	-1.23527	-1.02414	1.20616	0.00920836	0.731831	0.0765247
Nktr	-1.08678	1.10155	1.19714	0.237014	0.16897	0.0765577
Bach1	-1.58299	-1.28412	1.23275	1.52819e-05	0.00504647	0.0766597
Sil1	-1.6656	-1.41765	1.1749	9.60635e-08	1.78591e-05	0.0766726
Zbtb11	-1.04751	1.39361	1.45982	0.749144	0.0312402	0.076709
Eif3j2	1.74404	2.25701	1.29413	2.48514e-05	7.04231e-08	0.0769082
Kitl	1.48098	1.94188	1.31122	0.00127407	3.1456e-06	0.0769401
Zdhhc2	1.81744	1.43567	-1.26591	4.74837e-06	0.000396491	0.0769483
Gm13033	-1.69547	1.01071	1.71363	0.0206606	0.957646	0.0769513
Mettl21a	-1.10457	-1.26677	-1.14685	0.0688829	0.000233428	0.0770085
Gbgt1	-1.869	-4.49041	-2.40258	0.0304007	0.00099719	0.0770999
Arid4b	1.48815	2.13342	1.4336	0.00694649	3.86163e-05	0.0773357
1700105P06Rik	1.06667	2.1031	1.97165	0.807113	0.0085298	0.0773453
Fam98c	-1.22091	-1.02733	1.18843	0.0074891	0.678565	0.0773886
Cyb5r4	1.90804	1.57399	-1.21223	4.21533e-08	6.46525e-06	0.0776581
Traf3ip1	-1.00046	-1.17456	-1.17403	0.994019	0.0174825	0.077966
9130024F11Rik	-1.88188	-1.04565	1.79971	0.0135424	0.836546	0.0780124
B3gntl1	-1.36028	-1.18023	1.15256	3.36326e-05	0.00426398	0.0782222
Gm15445	-7.05525	-15.6473	-2.21782	2.67877e-06	4.37396e-08	0.0782569
1700020L24Rik	1.40986	-1.13728	-1.6034	0.0611693	0.497819	0.0785669
Rasl11b	-2.04579	-1.54438	1.32466	2.0102e-06	0.000769737	0.0786328
Uhmk1	2.26064	1.8852	-1.19916	4.16936e-10	2.80394e-08	0.0787086
Ppp6c	1.26233	1.0982	-1.14945	0.000314994	0.0941854	0.0787641
Mef2a	1.30463	1.58562	1.21538	0.00190319	7.15851e-06	0.0789114
Srpk1	-1.08641	1.02912	1.11804	0.0662106	0.507199	0.0790288
C330013J21Rik	5.07068	1.66378	-3.04768	0.00192304	0.215578	0.0791308
Top1	1.59128	2.13876	1.34405	0.000490291	2.83563e-06	0.0791431
Gm12603	2.12028	3.36648	1.58776	0.000309212	2.55928e-06	0.0793379
Ccdc141	1.08631	1.98418	1.82653	0.732607	0.00588105	0.0795925
Snapin	1.11439	-1.04331	-1.16266	0.0740004	0.47168	0.0795977
Nfia	1.44249	1.86421	1.29236	0.00156732	4.01039e-06	0.0796792
Katnbl1	1.34208	1.68456	1.25519	0.00384049	6.71159e-06	0.079683
Supt16	1.48475	1.68702	1.13624	1.96388e-07	1.82565e-09	0.0798364
Fibcd1	1.32698	-1.2228	-1.62264	0.135555	0.298762	0.0799399
Rbl2	1.03684	-1.15162	-1.19405	0.600034	0.0507415	0.0799603
Gm8034	-1.09743	1.74037	1.90994	0.703606	0.0416904	0.0799718
Rsrc2	1.3124	1.70979	1.3028	0.0144876	4.44252e-05	0.0800074
Zc3hav1	-1.1399	-1.0086	1.13018	0.0113838	0.856916	0.0800442
Gm15975	-1.02346	1.91379	1.95869	0.927209	0.0235788	0.0801898
Cdyl2	1.06258	-1.16857	-1.2417	0.460399	0.0827848	0.0803987
Atr	1.41219	2.14997	1.52243	0.0466094	0.000133836	0.0804192
Ophn1	1.25996	1.45372	1.15379	0.000604603	1.29445e-06	0.0804395
Pcna	1.00367	-1.14737	-1.15158	0.946553	0.0200267	0.080468
Arhgap19	1.37652	-1.10791	-1.52506	0.0606913	0.537468	0.0807521
Cyp26b1	-1.30003	-1.63243	-1.25569	0.00737948	2.27964e-05	0.0811539
Ythdc1	1.28513	1.56742	1.21966	0.00269024	2.12826e-05	0.0811927
Ccni	1.45557	1.26066	-1.15462	1.97892e-06	0.000504476	0.0813551
Gm17690	-1.16462	1.27676	1.48694	0.314252	0.136409	0.0813825
Ccdc127	1.10861	-1.09875	-1.21808	0.18808	0.23093	0.0815631
Trim23	1.33662	2.03104	1.51953	0.0863417	0.000337726	0.0820627
Ahnak2	-2.1502	-1.86055	1.15568	3.79169e-11	1.14728e-09	0.0820886
Fam103a1	1.45398	1.14725	-1.26735	0.000679786	0.145431	0.0821478
C1galt1c1	-1.05965	-1.42036	-1.3404	0.616784	0.00554925	0.0825049
Ncln	-1.6306	-1.44374	1.12943	3.72713e-09	2.74495e-07	0.0830573
Sp4	1.25822	2.09377	1.66408	0.248429	0.00161758	0.083112
Ddx3x	1.55849	1.81881	1.16703	5.91688e-07	6.32952e-09	0.0832845
Tcirg1	-2.18359	-1.90256	1.14771	1.20382e-11	3.28285e-10	0.0834202
Sec63	-1.05069	1.19008	1.2504	0.574245	0.0583769	0.0834368
Rbmx	-1.33827	-1.01311	1.32096	0.0226156	0.89482	0.0835565
Ybx1	2.06245	1.8143	-1.13678	1.26839e-11	3.68423e-10	0.0836282
Rab9	1.5944	1.30481	-1.22194	9.45001e-06	0.00297417	0.0840014
Ap5m1	1.29475	-1.05677	-1.36825	0.0500119	0.649934	0.0841341
Ctsd	-1.67995	-1.4672	1.145	8.47728e-09	7.33292e-07	0.0845009
Ppp1r12a	-1.19485	1.27581	1.5244	0.270173	0.169218	0.084592
Bfsp1	-1.09514	1.16073	1.27115	0.356791	0.114277	0.0845988
Rapgef3	-2.06932	-1.73793	1.19068	1.2266e-09	2.47424e-07	0.0846421
Pla2g5	-1.01896	-1.24812	-1.2249	0.810094	0.0127531	0.0846655
Gimap9	1.2909	-1.03093	-1.33083	0.0325489	0.787529	0.0847428
Ppp1r3e	1.04661	-1.57307	-1.64638	0.811051	0.0351066	0.0848525
AV039307	-1.5701	1.26567	1.98722	0.134656	0.345465	0.0849794
Mthfr	-2.43212	-2.00595	1.21246	3.66671e-10	2.45245e-08	0.0850221
Kidins220	-1.18622	1.01277	1.20137	0.028033	0.860075	0.0851669
Kpna3	1.63482	2.0877	1.27703	8.15222e-05	2.12726e-07	0.085357
Cdk13	-1.17432	1.01719	1.19451	0.0319228	0.80771	0.0853595
Zfp777	-1.43242	-1.24109	1.15417	4.19451e-06	0.00104383	0.0853823
Kank2	4.37395	3.49655	-1.25093	1.10773e-12	1.61889e-11	0.0854084
Cwf19l2	1.29685	2.24544	1.73146	0.235563	0.00139967	0.0856575
Asxl3	1.04214	1.4227	1.36517	0.708366	0.0159122	0.0859905
6720427I07Rik	-1.70042	1.01201	1.72083	0.0202796	0.956162	0.0860285
Kctd20	1.1846	1.05366	-1.12427	0.00153185	0.26762	0.0860685
Shq1	-1.05405	-1.23431	-1.17102	0.404105	0.0029708	0.0862939
Enox2	1.62408	2.29207	1.4113	0.00179414	8.01382e-06	0.0863026
Senp7	1.32589	1.69715	1.28	0.00904477	2.83713e-05	0.0863988
Me3	1.41763	1.07656	-1.31682	0.00477329	0.495674	0.0865432
Ddx5	1.008	1.17844	1.16909	0.897739	0.0147716	0.0869589
Tspan11	-1.39018	-1.23693	1.1239	9.27411e-07	0.000178679	0.0869597
Ralgapa1	1.34926	1.82691	1.35402	0.0211007	7.07591e-05	0.0871885
Abhd10	1.04861	-1.17579	-1.23295	0.558024	0.0704968	0.0872721
Mapkapk5	1.25505	1.10648	-1.13428	0.000205935	0.0547866	0.0872868
Jrkl	-1.09766	1.86586	2.04808	0.739793	0.041766	0.0873079
Cul5	1.5335	1.87837	1.2249	3.8904e-05	2.18333e-07	0.0873994
Cox18	1.29118	1.13767	-1.13493	5.48492e-05	0.0188791	0.0875732
Bfar	1.03122	1.25021	1.21235	0.687395	0.00851821	0.0878013
Vti1b	1.99046	1.6698	-1.19203	6.90229e-09	5.8336e-07	0.0879325
Tia1	1.01967	1.37593	1.34938	0.868212	0.0152903	0.0879551
BC037034	-2.10466	-1.76308	1.19374	2.24666e-09	1.56346e-07	0.0879759
Fstl3	-1.04925	-2.50097	-2.38358	0.878391	0.0228984	0.0879782
Ager	-2.96699	-2.0438	1.4517	8.8511e-07	7.79304e-05	0.0880244
Ugt1a6b	-2.35824	-3.93635	-1.66919	0.000182327	5.24293e-06	0.0881411
RP24-372I24.4	-1.17912	1.03856	1.22458	0.0537262	0.639019	0.0884268
4933404O12Rik	-1.03777	-1.27438	-1.228	0.649443	0.00778715	0.0884345
Aldoc	1.40153	-1.2299	-1.72374	0.122549	0.358083	0.0885388
Srrd	-1.15822	1.03822	1.20248	0.0574114	0.611771	0.0887321
Gm10232	1.19999	-1.29336	-1.55202	0.293824	0.163743	0.08894
Pms2	-1.10005	1.15362	1.26904	0.330216	0.13848	0.0889461
Kif4	1.56891	2.34763	1.49635	0.0151987	1.73659e-05	0.0891273
Ppfibp2	1.1961	-2.31228	-2.76573	0.610898	0.0781676	0.0892776
Fmnl1	-1.45689	1.00594	1.46555	0.0233978	0.968797	0.0895635
Gabarapl2	1.30588	1.14381	-1.14169	6.66302e-05	0.0193097	0.0896065
Pigk	-1.33958	-1.15772	1.15708	7.51496e-05	0.0198232	0.0896831
Pigu	-1.7984	-1.59849	1.12506	1.47677e-10	6.44367e-09	0.089771
Ormdl3	-1.12068	-1.29171	-1.15261	0.0545968	0.000250403	0.0897886
Gm11175	1.10122	1.84243	1.67308	0.632752	0.00863289	0.0898354
Neil1	-1.17662	-1.00667	1.16883	0.0163048	0.915406	0.0898918
Tcf4	1.00042	1.29075	1.29021	0.996816	0.0177101	0.0898967
Caap1	1.08803	1.59148	1.46272	0.578858	0.00639981	0.0899
Oxsr1	1.67567	1.44859	-1.15676	3.56695e-08	4.1957e-06	0.0900176
4833418N02Rik	1.1215	-1.17943	-1.32274	0.290667	0.170018	0.0901779
Maff	2.13433	1.74503	-1.22309	1.0002e-08	1.88406e-06	0.0902397
Tfg	1.17393	1.04825	-1.1199	0.00210036	0.305476	0.0902415
Gnb5	-1.12148	-1.32989	-1.18584	0.0956419	0.000638411	0.0903008
mt-Rnr1	4.95686	3.97652	-1.24653	2.70811e-13	3.09258e-12	0.0904104
Sf3b1	1.26959	1.51287	1.19162	0.00276182	1.13625e-05	0.0905936
Lpgat1	1.14775	1.37319	1.19642	0.0662077	0.000300009	0.0906354
Rbm7	1.7087	1.41951	-1.20372	8.1412e-07	0.000134758	0.090666
Rbm25	1.89827	2.28249	1.20241	4.76984e-08	1.04829e-09	0.0907846
Pla2g1b	1.48085	-1.27192	-1.88351	0.126507	0.360382	0.0908564
Col16a1	-2.81365	-2.41252	1.16627	1.04034e-12	1.54068e-11	0.090908
Morf4l1	1.06344	-1.08884	-1.15792	0.303272	0.160379	0.0909711
Tshz1	-1.79944	-1.28991	1.39502	0.000340056	0.0657654	0.091282
Krt16	-1.25524	1.12402	1.41092	0.131632	0.375625	0.0913063
Ptar1	1.16685	-1.17872	-1.3754	0.227527	0.21954	0.0913191
Gtf2f1	-1.04221	1.14175	1.18994	0.561429	0.0673823	0.0914541
Fancc	-1.11994	1.04244	1.16747	0.0830729	0.505331	0.091475
Nck1	1.46102	1.843	1.26144	0.000537364	3.4314e-06	0.0914761
Grsf1	1.35553	1.20224	-1.1275	4.59413e-06	0.00109019	0.0915611
Pdpn	-1.64229	-2.10805	-1.28361	5.67546e-05	8.12908e-07	0.0917542
Trmt44	-1.69051	-1.40306	1.20488	1.08304e-06	0.000230425	0.0918336
Dpep1	-2.1278	-1.27588	1.66771	0.00294106	0.203634	0.0920257
Cc2d1a	-1.38944	-1.22333	1.13578	3.57927e-06	0.000864921	0.0922456
2010204K13Rik	2.19513	1.60721	-1.3658	5.54497e-06	0.00112594	0.092292
Fance	-1.14652	-1.00508	1.14072	0.0182151	0.923566	0.0923587
Nadk2	-1.17847	1.03147	1.21556	0.05223	0.68966	0.092439
Slc39a8	1.01427	-1.34196	-1.3611	0.910692	0.0255565	0.0924517
Col11a2	-3.36768	-2.65657	1.26768	8.3324e-11	5.47816e-09	0.0924595
Cdk7	1.06168	-1.08705	-1.1541	0.310629	0.158872	0.0925686
Rrbp1	-1.17122	1.01576	1.18968	0.0348184	0.823727	0.0928399
Boc	-2.15068	-1.74522	1.23232	5.56843e-08	1.16074e-06	0.0929015
Fbxl12	-1.64423	-1.41325	1.16344	1.14907e-07	2.02052e-05	0.0929322
Fam193b	-1.69859	-1.45041	1.17111	1.10821e-07	1.12374e-05	0.0929688
Ltv1	1.54559	1.28143	-1.20615	1.25807e-05	0.00410874	0.0930299
Uba7	-1.85943	-1.5589	1.19278	3.7958e-08	6.47047e-06	0.0930414
Bcdin3d	-1.4495	-1.06589	1.3599	0.00864551	0.598398	0.0931907
Opa1	1.33591	1.60171	1.19896	0.000749744	4.04997e-06	0.0932667
Rps12l1	2.33922	1.33976	-1.746	0.00200286	0.176588	0.0933732
Slc4a3	-2.02773	-1.65414	1.22585	6.28552e-08	6.6409e-06	0.0934546
Csnk1e	1.07538	-1.05771	-1.13744	0.170907	0.29464	0.0936214
Cdc42bpa	1.17756	1.33646	1.13494	0.00419255	2.06506e-05	0.0938347
Slmo2	1.51803	1.34782	-1.12629	4.92118e-08	6.04258e-06	0.0938631
Zfp772	-1.42643	-1.03326	1.38052	0.0139315	0.80019	0.0938708
Nkiras1	1.09392	-1.2923	-1.41368	0.536486	0.0724991	0.0939346
Mbnl2	1.75781	2.29047	1.30303	4.4213e-05	2.78732e-07	0.0943405
Rnft2	-2.02078	-1.55079	1.30306	1.16774e-06	0.000996414	0.0943883
Tug1	1.25298	1.49179	1.1906	0.0045112	1.88352e-05	0.094437
Siah1a	-1.18815	-1.44486	-1.21606	0.0395357	0.000185392	0.0944737
Zfp53	1.23604	1.6315	1.31994	0.0714909	0.000345074	0.0945043
Cracr2b	1.10203	1.46979	1.33371	0.42731	0.00269044	0.0945328
Wdpcp	1.5522	1.28049	-1.2122	1.71654e-05	0.005122	0.0945551
Odf2	-1.28871	-1.12675	1.14373	0.000182004	0.0378622	0.0945968
Adamts13	1.67088	-1.04856	-1.75202	0.000397833	0.874161	0.0947
Cep131	-1.41613	-1.24146	1.14069	3.3078e-06	0.000622177	0.0949653
AI314180	1.33537	1.65586	1.24	0.00352354	1.41696e-05	0.0951249
Rab32	1.07711	-1.08555	-1.16926	0.26613	0.194218	0.0952454
Tssc4	-1.76598	-1.51403	1.16641	2.7047e-08	2.32554e-06	0.0954061
Trappc13	1.36767	1.1928	-1.14661	1.7439e-05	0.00511819	0.0954609
Smc4	1.98142	3.06034	1.54452	0.00120788	3.26966e-06	0.0955653
C3	-2.37654	-1.86773	1.27242	7.02545e-09	1.30754e-05	0.0956955
Rraga	1.0714	-1.06694	-1.14311	0.216001	0.245411	0.0959752
2610008E11Rik	1.44559	2.02388	1.40004	0.0159364	4.19787e-05	0.0959915
Fem1c	1.22958	1.66764	1.35626	0.107825	0.000584089	0.0961375
Intu	-1.11918	1.19283	1.33499	0.354478	0.140503	0.0961598
Son	-1.05933	1.09509	1.16006	0.349559	0.145955	0.0964663
Ube2n	1.52681	1.34189	-1.13781	1.59176e-07	2.2081e-05	0.0966203
Ctf1	1.1999	1.00631	-1.19237	0.0131698	0.934426	0.0966582
Trim37	1.21966	1.43131	1.17353	0.00693207	2.31865e-05	0.0968674
Osmr	-1.09324	1.30888	1.43091	0.53497	0.086427	0.096874
mt-Nd2	1.09747	-1.27238	-1.3964	0.501922	0.0891363	0.0969616
Ankrd28	-1.14522	1.04714	1.19921	0.0838588	0.534373	0.0970461
Tmed2	-1.0621	-1.18259	-1.11345	0.18173	0.00111571	0.0970521
Rgl1	1.17332	1.00438	-1.1682	0.0160132	0.947401	0.0971413
Syncrip	1.4334	1.70293	1.18804	6.44182e-05	3.6269e-07	0.0972038
Paics	1.5135	1.3508	-1.12045	3.48086e-08	3.41045e-06	0.0973523
Wasl	1.00674	-1.17771	-1.18565	0.923021	0.0295343	0.0973757
Cmtm6	-1.52789	-1.82571	-1.19492	9.33128e-06	1.58837e-07	0.0975244
Ybx3	1.39776	1.24184	-1.12556	1.34692e-06	0.000252155	0.0975776
Irx3	-1.88431	-1.11883	1.68418	0.00712657	0.604746	0.0977685
Lrrc48	1.11572	-1.20059	-1.33952	0.33936	0.160923	0.0979706
Mmd	1.14697	-1.01099	-1.15957	0.03183	0.859906	0.097978
Chm	1.9279	3.10799	1.61212	0.00210641	2.44228e-05	0.0979913
Mtif2	1.14212	1.83664	1.6081	0.497238	0.00558249	0.09823
Pabpc1	1.34366	1.19098	-1.1282	9.32243e-06	0.00213619	0.0982409
Fmnl3	-1.34469	-1.21039	1.11095	1.59195e-06	0.000271524	0.0983258
Nek8	-1.69229	-1.47503	1.14729	1.7471e-08	1.41415e-06	0.0983542
Fam219a	1.51262	1.20473	-1.25556	0.000182723	0.0676003	0.0983696
Piga	1.24824	-1.03236	-1.28864	0.0397641	0.766708	0.098454
Sulf1	-2.22305	-1.20232	1.84897	0.00272038	0.499038	0.098482
Zfp410	-1.10137	-1.29755	-1.17812	0.159955	0.0010734	0.098521
Scfd1	2.07151	2.78343	1.34368	7.69811e-06	9.57949e-08	0.0989723
Hnrnpll	1.08495	-1.08081	-1.17262	0.225248	0.245454	0.0992984
Tiprl	1.2025	1.04752	-1.14795	0.003776	0.423752	0.0993235
AA415398	1.06749	1.48823	1.39414	0.633909	0.00886179	0.0993421
Zfp445	-5.20086	-1.46527	3.54943	0.00361195	0.48544	0.0993607
Ass1	1.3961	1.04631	-1.3343	0.00934011	0.710617	0.099571
2210408F21Rik	1.97748	1.58923	-1.2443	5.13893e-07	4.44968e-05	0.0997669
Nup37	1.00338	-1.13881	-1.14266	0.950719	0.0291893	0.0998887
Upk3bl	1.28437	1.79487	1.39747	0.0874655	0.000366465	0.0999292
Fam174a	1.17478	1.02136	-1.15021	0.0107524	0.717421	0.100036
Mettl9	1.5444	1.33975	-1.15275	5.72259e-07	7.39931e-05	0.100117
Thbs3	-2.54336	-2.15748	1.17886	3.25936e-11	7.61191e-10	0.100136
Cspp1	1.20548	1.58923	1.31833	0.10838	0.000755848	0.100219
Pi15	1.0866	2.85571	2.62811	0.77739	0.0409714	0.100252
Rufy2	1.24803	1.46872	1.17683	0.00380996	1.49284e-05	0.100394
Gm23455	-2.42168	-1.37282	1.76401	0.00134444	0.184319	0.10053
RP24-331B5.1	2.19795	4.19919	1.9105	0.00841791	3.12764e-05	0.100601
Snord4a	-2.04376	-4.85905	-2.3775	0.0548799	0.000331885	0.100672
Tarsl2	1.39512	1.84722	1.32406	0.0111474	2.92945e-05	0.100859
Fes	-1.27561	-1.09935	1.16033	0.000845186	0.134809	0.100878
Ikbke	-1.42827	-1.26817	1.12625	6.99765e-07	0.000115868	0.101135
D030025P21Rik	-1.46664	1.39261	2.04246	0.190168	0.289066	0.101157
Pias2	1.25846	1.09655	-1.14766	0.00057494	0.125665	0.101213
Lpl	1.94344	2.48748	1.27994	1.22286e-06	8.78657e-08	0.101293
Zfp942	1.95677	3.04617	1.55673	0.00153517	8.01817e-06	0.10151
Anapc10	1.43159	1.15249	-1.24217	0.000665248	0.132067	0.101517
Gm12447	1.59331	-1.10476	-1.76021	0.0531794	0.681454	0.101907
C430042M11Rik	1.77308	1.18791	-1.4926	0.00168002	0.332249	0.102157
Ankrd46	-1.02662	-1.16991	-1.13957	0.629484	0.00914062	0.102236
Rcn2	-1.19718	-1.42172	-1.18756	0.0195518	9.51804e-05	0.102346
Gm28229	-1.19563	1.54613	1.8486	0.501986	0.0916617	0.102699
Tax1bp1	2.14818	2.67317	1.24439	8.16249e-08	1.76528e-09	0.102868
Ctsa	-1.76064	-1.55189	1.13451	1.99659e-09	8.19345e-08	0.102932
Rsu1	1.156	-1.04366	-1.20646	0.0760119	0.588557	0.102993
Lrpprc	1.38011	1.60781	1.16498	6.91554e-05	4.45485e-07	0.103001
Ammecr1	4.47807	3.5265	-1.26983	7.00749e-12	1.15649e-10	0.103043
Gm5564	1.47581	2.38483	1.61595	0.0648862	0.000324607	0.103049
Tor1aip2	-1.03537	-1.17011	-1.13014	0.497986	0.00599452	0.103145
Aifm2	-1.18869	-1.06484	1.11632	0.00121103	0.183898	0.103244
Pla2g6	-1.30872	-1.14597	1.14202	9.89609e-05	0.0233182	0.103385
Actr5	-1.61848	-1.42726	1.13398	2.72101e-08	1.48383e-06	0.103594
1700022N22Rik	1.0018	1.63974	1.63681	0.993206	0.0228791	0.103752
Zbtb38	1.18707	1.54241	1.29935	0.119259	0.00102971	0.103894
Ttc3	1.58347	1.87627	1.18491	3.30722e-06	3.595e-08	0.103956
Dr1	1.00867	-1.2266	-1.23723	0.922306	0.0332044	0.104021
Pigp	1.55157	1.31027	-1.18415	5.20998e-06	0.00114371	0.104149
Xpo4	-1.18718	1.15972	1.3768	0.226692	0.258832	0.104157
Cyp1b1	-1.72428	-1.20481	1.43116	0.00114586	0.243318	0.104215
Sirt7	-1.62615	-1.44412	1.12605	7.87659e-09	5.47521e-07	0.104405
Matr3	2.63184	3.28002	1.24628	2.51613e-09	9.76937e-11	0.104525
Cmas	1.17381	1.05151	-1.11631	0.0023444	0.285839	0.104623
Arl13b	1.06748	1.51042	1.41494	0.652383	0.0106205	0.10477
Ndufaf4	1.58925	1.18631	-1.33966	0.00128897	0.171859	0.104819
Ap4s1	2.03483	1.70436	-1.19389	1.53264e-08	6.26997e-07	0.104879
Inf2	-1.08972	1.02752	1.11971	0.084088	0.568672	0.105111
Ahcyl2	1.02203	-1.22285	-1.2498	0.815739	0.0438492	0.105387
Ofd1	1.18409	1.79792	1.51839	0.331328	0.00382916	0.105461
Zfp182	1.06806	1.87345	1.75407	0.788729	0.0118285	0.105796
Gm5898	-2.22859	-4.00414	-1.79671	0.00295186	2.96816e-05	0.105835
Fam73b	-1.77959	-1.53908	1.15627	1.18818e-08	1.18214e-06	0.105856
Snapc4	-1.85229	-1.59114	1.16413	1.01848e-08	7.15683e-07	0.106496
Iars2	1.01393	-1.17075	-1.18706	0.848535	0.040383	0.106497
Tmem176a	-1.28453	-1.06584	1.20518	0.00189527	0.465308	0.106566
Vdac2	1.31321	1.17122	-1.12123	1.81162e-05	0.00379937	0.106651
Lzic	1.03145	-1.12454	-1.1599	0.624289	0.0721411	0.106694
Nipsnap3b	1.09487	-1.05888	-1.15934	0.154504	0.370011	0.10676
Ranbp2	1.30198	1.84723	1.41879	0.0817936	0.000591627	0.106836
Smc5	1.94807	2.56277	1.31554	1.42873e-05	1.38198e-07	0.107048
Cul4b	1.52217	2.14027	1.40606	0.00990338	2.8842e-05	0.107159
Gm166	-1.00508	1.27053	1.27699	0.961944	0.0266181	0.107387
Rnf215	-1.92372	-1.67888	1.14584	6.47763e-10	3.28214e-08	0.10757
Ccsap	-1.32639	-1.58573	-1.19552	0.00126891	7.37878e-06	0.107706
Gm10399	1.51341	-1.00787	-1.52532	0.0206894	0.967285	0.107804
E2f5	1.28567	1.04073	-1.23535	0.0105028	0.657624	0.107879
Hoxa5	-1.08159	-1.29669	-1.19888	0.326223	0.00242419	0.107961
Ccdc94	-1.27725	-1.10155	1.15951	0.000916579	0.134567	0.107977
Slc4a8	-1.95729	-1.70454	1.14828	8.43396e-10	1.82849e-08	0.10798
Nup54	1.17049	-1.0488	-1.22761	0.0880964	0.578776	0.108123
Csf1r	-1.17964	-2.0936	-1.77478	0.423494	0.0143424	0.108206
Capn11	-1.12984	-1.58034	-1.39873	0.402013	0.00389846	0.108231
Mroh7	-1.41733	1.19139	1.68859	0.110519	0.456852	0.108313
D630033O11Rik	1.17404	1.99608	1.70018	0.478294	0.00611736	0.10855
Tbx15	1.37512	1.14487	-1.20112	0.000539686	0.0973063	0.108693
Gm15050	1.71515	1.26776	-1.3529	0.000309827	0.0874996	0.108769
Ckap2l	1.007	1.48761	1.47726	0.968162	0.0190212	0.108827
Sirt4	-1.75091	-1.49711	1.16953	7.44868e-08	7.95201e-06	0.108843
Pgap3	-1.69893	-1.45266	1.16953	1.42055e-07	2.37834e-05	0.108855
Osbpl8	1.29043	1.52231	1.17969	0.0017551	8.21647e-06	0.108896
Tpm3-rs7	1.3269	-1.21426	-1.6112	0.152149	0.368547	0.108979
Arhgap18	1.59955	2.17068	1.35705	0.0018217	8.28026e-06	0.108981
Actl6a	-1.0529	-1.18328	-1.12383	0.30402	0.00299557	0.109016
Cwc22	1.17986	1.4363	1.21735	0.0571598	0.000383046	0.10907
Atxn7l2	-2.11287	-1.82993	1.15461	1.7245e-10	8.30999e-09	0.109211
Col9a3	-1.98009	-1.37208	1.44314	0.000620181	0.0377153	0.109335
1110017D15Rik	1.15823	1.89869	1.63931	0.500788	0.00503276	0.109383
Rwdd2a	1.08484	-1.42924	-1.5505	0.657486	0.0734989	0.109609
Amd1	1.43956	1.24168	-1.15936	1.45305e-05	0.00248137	0.109666
Sp3	1.28793	1.59446	1.238	0.0118678	5.0533e-05	0.109709
Pfkfb4	-1.42402	-1.24103	1.14745	6.05264e-06	0.00177254	0.109894
Srp19	1.57569	1.35165	-1.16575	1.31917e-06	0.000171535	0.110019
Tmem194	-1.32475	-1.58783	-1.19859	0.00182748	7.42967e-06	0.110079
Thoc7	2.00046	1.69926	-1.17725	8.58261e-09	2.4321e-07	0.110115
Bag2	1.19413	1.04938	-1.13795	0.00418734	0.388438	0.110171
Spag1	-1.96712	-1.35976	1.44667	0.000386265	0.0622417	0.110282
Prpf40b	-1.46374	-1.31936	1.10943	5.47359e-08	5.36141e-06	0.110343
Ranbp3	-1.17802	-1.06286	1.10834	0.00133186	0.17619	0.11037
Edc4	-1.73238	-1.52288	1.13757	5.73012e-09	3.30863e-07	0.110495
Dck	-1.23301	-1.58494	-1.28542	0.0681747	0.000297706	0.11063
Gm12500	-1.4929	1.24238	1.85476	0.110558	0.449373	0.110763
Pigf	1.23858	1.06794	-1.15978	0.00272485	0.312104	0.110773
Heg1	-1.19494	-1.41958	-1.18799	0.0247959	0.000126307	0.110929
Eif4e	1.40852	1.26898	-1.10996	2.86601e-07	3.73474e-05	0.110938
Xab2	-1.46852	-1.32245	1.11045	5.86602e-08	5.3483e-06	0.110953
Dnajc24	1.23494	1.04795	-1.17843	0.00769969	0.500146	0.110983
Tpr	1.88667	2.11699	1.12207	9.69465e-11	5.04711e-12	0.111381
Lztfl1	1.89059	2.68997	1.42282	0.000321871	4.09505e-06	0.111569
Ccser2	2.29814	1.96871	-1.16734	1.3912e-10	4.12833e-09	0.111917
Tbc1d19	1.35509	1.15211	-1.17617	0.000311581	0.0537402	0.111931
Rnf34	-1.0563	-1.19798	-1.13413	0.313091	0.00341803	0.111943
Fundc2	1.87286	1.63898	-1.1427	1.28231e-09	5.45259e-08	0.111981
B230219D22Rik	1.39092	1.61956	1.16438	6.73749e-05	5.28375e-07	0.1121
Sympk	-1.22739	-1.10285	1.11293	0.000251854	0.0441741	0.112166
Fxyd1	-1.00041	1.39264	1.39321	0.997311	0.0519286	0.112167
Clasrp	-2.18027	-1.92459	1.13285	1.11008e-11	2.20961e-10	0.112256
Zbtb1	-1.36247	1.02101	1.39109	0.0444083	0.880599	0.112299
Ascc3	1.62337	2.06042	1.26922	0.000132715	1.02814e-06	0.112319
Gm10566	1.37021	-1.16563	-1.59716	0.0946425	0.48827	0.112443
Dennd3	-1.73964	-1.41921	1.22577	4.51709e-06	0.000715411	0.113161
Trmt10c	1.40231	1.88452	1.34387	0.0133684	9.42732e-05	0.113361
Gm29152	1.09499	1.61206	1.47221	0.596518	0.00797268	0.113412
1500026H17Rik	2.00048	1.17887	-1.69696	0.00487927	0.489011	0.113632
Col4a3bp	1.17928	1.41383	1.1989	0.0484552	0.000243707	0.113703
Ppil2	-1.09249	1.0056	1.0986	0.0401531	0.890745	0.113888
Sgsm3	-1.37912	-1.22807	1.12299	3.43689e-06	0.000580766	0.113944
Tusc3	-1.24589	-1.40723	-1.1295	0.000441652	3.3275e-06	0.113965
Rac2	2.07873	1.04012	-1.99854	0.0124696	0.904427	0.114106
Tmem230	1.1409	-1.00034	-1.14129	0.0294605	0.995344	0.114123
Rngtt	1.34997	1.80484	1.33695	0.0284582	0.000116833	0.114348
Rims3	-1.93905	1.0315	2.00013	0.0356281	0.918673	0.114483
Oplah	-1.45002	-1.04093	1.393	0.00848381	0.799636	0.115111
F420014N23Rik	1.0412	-1.34622	-1.40168	0.768065	0.068098	0.115246
Snx7	1.12545	-1.03787	-1.16808	0.0980365	0.574832	0.115293
Nf2	1.45257	1.19335	-1.21722	0.000293089	0.0505445	0.115813
Galm	1.0364	1.35603	1.30841	0.77179	0.0115821	0.116022
Syt8	-1.45577	-1.24	1.17401	4.6141e-05	0.0044478	0.116055
Ssh3	-2.75848	-2.02466	1.36244	2.36773e-07	6.14252e-05	0.116062
Elmod2	1.19995	1.56041	1.3004	0.116411	0.00104453	0.116064
Zeb1	2.71134	2.3387	-1.15934	2.20792e-12	9.23608e-11	0.116122
Trappc2	1.63884	1.1697	-1.40108	0.00263491	0.300028	0.116158
C130026I21Rik	1.24688	2.18913	1.75568	0.366382	0.0048347	0.116353
Tnfaip8	1.60756	1.2491	-1.28697	0.000373186	0.0522015	0.116391
Il4ra	-1.93651	-1.70802	1.13377	2.02666e-10	9.45517e-09	0.116589
Mgme1	1.00709	-1.17859	-1.18695	0.924493	0.0383507	0.116646
Cyb561d2	-1.38518	-1.19634	1.15785	5.10634e-05	0.0113159	0.116749
Gm28809	1.56105	1.03944	-1.50182	0.0110232	0.841202	0.116787
Gm13443	1.40696	1.10754	-1.27034	0.00371478	0.333648	0.116962
Adck5	-1.47146	-1.29885	1.13289	8.90821e-07	0.00011585	0.117117
Dynlt1b	1.59033	1.33148	-1.19441	7.03175e-06	0.00162783	0.117161
Mylip	1.03983	-1.14659	-1.19226	0.607449	0.0910742	0.117555
Itpripl2	1.27851	1.06008	-1.20605	0.00679376	0.479008	0.117591
Gab2	2.21495	1.75061	-1.26524	2.25334e-07	3.14911e-05	0.117621
1110032A03Rik	1.99787	1.70266	-1.17338	6.46227e-09	3.32669e-07	0.117756
Alpk1	-1.72326	-1.16429	1.48009	0.00440898	0.382758	0.117812
Xrn1	-1.19374	1.03528	1.23585	0.0692537	0.70687	0.117884
Pnpla6	-2.44237	-2.06621	1.18205	2.06207e-10	6.45347e-09	0.117964
Rab5a	1.20955	1.00377	-1.205	0.0281602	0.963405	0.118086
Rab28	1.2965	1.17196	-1.10627	1.0572e-05	0.00183633	0.118099
Gm14074	2.57292	1.57621	-1.63235	0.00013997	0.0570703	0.118123
Ipo11	1.39178	1.64808	1.18415	0.000259577	1.64105e-06	0.118281
Mrpl39	1.23576	1.10691	-1.1164	0.000291718	0.0461803	0.118464
Dus3l	-1.45383	-1.30506	1.11399	1.9107e-07	1.87294e-05	0.118581
Gtpbp4	1.96588	2.39369	1.21762	2.17891e-07	4.69278e-09	0.118645
Gm3336	1.27752	1.79875	1.40801	0.102957	0.00114241	0.118653
Xaf1	1.97088	1.67043	-1.17987	7.84584e-09	1.64332e-06	0.118809
Mapk13	1.54447	-1.2784	-1.97444	0.0988947	0.469288	0.118919
Cbx7	-2.72675	-1.74936	1.55871	6.88398e-05	0.00777119	0.119152
Tpcn2	-2.46392	-2.15564	1.14301	4.19431e-12	6.9336e-11	0.119275
Nfatc2	1.26527	1.02697	-1.23204	0.012791	0.782554	0.119312
Zhx1	3.03243	2.18234	-1.38953	1.76306e-07	4.48681e-05	0.119365
Herc3	-1.11858	-1.4613	-1.30639	0.335443	0.00472649	0.119485
Tmem127	-1.21316	-1.34964	-1.1125	0.000518562	3.7486e-06	0.11949
Nkpd1	-2.26559	-1.0341	2.19088	0.0272696	0.922189	0.119664
Pltp	-1.40796	-1.26859	1.10986	4.58747e-07	4.67206e-05	0.119682
Pcyt2	-1.43086	-1.26267	1.1332	2.86639e-06	0.000406266	0.119701
Sav1	1.04243	-1.11072	-1.15785	0.524813	0.112198	0.119766
Srprb	-1.1532	-1.01388	1.13741	0.0199847	0.807213	0.119888
Cyp7a1	1.79821	1.07429	-1.67385	0.0177485	0.749825	0.120002
Sephs2	-1.06758	-1.24109	-1.16253	0.332101	0.00370344	0.120157
Alg8	-1.38224	-1.56664	-1.13341	8.60673e-06	1.67602e-07	0.120216
Myom1	1.3532	2.0145	1.4887	0.0812036	0.00108393	0.120361
RP23-416H10.8	4.31676	14.0285	3.24976	0.0106958	5.62691e-05	0.120464
Dync1h1	-1.63525	-1.41789	1.1533	2.37215e-07	2.13598e-05	0.120848
Nup160	-1.09187	1.19451	1.30424	0.456204	0.140973	0.120886
Selk	1.25154	1.09681	-1.14107	0.000999921	0.12366	0.120887
2810029C07Rik	-1.02535	-1.45587	-1.41987	0.868826	0.0261546	0.120908
Spon2	-1.86806	-1.64156	1.13798	1.30334e-09	4.66016e-08	0.120996
Eea1	2.03282	2.55121	1.25501	9.98996e-07	1.48273e-08	0.121048
Ppl	1.30938	2.40875	1.83961	0.287354	0.00597414	0.121108
Golph3	1.0496	-1.10606	-1.16092	0.464263	0.138655	0.121218
Brdt	-1.12379	-1.59575	-1.41997	0.393272	0.0128998	0.121504
Nmnat1	1.25688	1.03017	-1.22007	0.0154189	0.738448	0.121611
Lrfn1	-2.07967	-1.12441	1.84957	0.0167092	0.653886	0.121638
Fkbp7	1.01247	-1.16208	-1.17657	0.865107	0.0449906	0.12183
Cbfb	1.17607	1.0037	-1.17173	0.0316613	0.957545	0.122022
Atp2b1	1.1082	1.33168	1.20166	0.220985	0.00191579	0.122186
Pdlim1	1.28467	1.15822	-1.10918	2.65486e-05	0.00440284	0.122412
Rabggtb	1.35314	1.19714	-1.13031	2.00747e-05	0.00344847	0.122436
Atp6v0c	-1.23641	-1.37415	-1.1114	0.000202328	1.72647e-06	0.122454
Aph1b	-1.16803	-1.50992	-1.29271	0.165921	0.00227132	0.122462
Atf1	1.0852	-1.04102	-1.12972	0.143391	0.458226	0.122464
Lrp6	1.07442	1.276	1.18761	0.345799	0.00480783	0.122648
Hist2h2aa1	1.21636	-1.47877	-1.79871	0.409634	0.177433	0.122708
Accs	-1.48377	-1.29295	1.14758	2.92121e-06	0.000467902	0.122737
Slc35e4	-1.60399	-1.4193	1.13013	4.77457e-08	3.20654e-06	0.12281
Gm12416	2.02817	1.30676	-1.55206	0.00174891	0.177951	0.122919
4930590J08Rik	2.86677	1.87886	-1.5258	1.06303e-05	0.00416939	0.123039
Hmgb3	1.14872	1.37333	1.19553	0.113827	0.000338874	0.12309
Camk2n2	1.534	1.35235	-1.13432	2.74021e-07	3.45231e-05	0.123153
Plaa	1.94453	2.31292	1.18945	6.17988e-08	1.18884e-09	0.123183
Lrrc56	-1.49171	-1.05722	1.41096	0.0153806	0.717773	0.123187
Ltbp3	-2.06881	-1.8339	1.1281	4.04787e-11	6.6722e-10	0.12349
Col5a3	-2.81632	-2.33787	1.20465	8.71473e-11	5.77053e-09	0.123833
Mtdh	-1.43529	-1.23962	1.15784	2.4016e-05	0.00336574	0.123863
Rbm3	1.37925	1.20567	-1.14397	3.28255e-05	0.00512309	0.123959
Pabpc1l	-1.74971	1.23804	2.16621	0.0996955	0.554583	0.123992
Jak2	1.80765	2.29978	1.27225	3.29441e-05	1.58453e-07	0.124007
Maml2	1.30657	1.70508	1.305	0.0323386	0.000249149	0.124034
Usp20	-1.48891	-1.28564	1.15811	6.92216e-06	0.00100679	0.124115
Slc9a8	-2.09698	-1.8013	1.16415	1.22048e-09	5.02207e-08	0.124186
Lgals4	-2.8057	-2.1585	1.29984	3.00215e-08	2.99861e-06	0.12419
BC048403	-1.14661	-1.3487	-1.17625	0.0667079	0.000591261	0.124303
Exoc2	1.26519	1.08757	-1.16331	0.00220472	0.223682	0.124433
Vps41	1.74258	1.97073	1.13093	4.36393e-09	1.76551e-10	0.124517
Cyp2j6	-1.02605	1.17575	1.20638	0.761939	0.0611814	0.124526
Dlg1	1.36932	1.57466	1.14996	6.47957e-05	6.63288e-07	0.125012
Hist1h2ai	2.7764	1.63449	-1.69863	0.000612859	0.0363103	0.125231
Eid1	1.5875	1.33857	-1.18597	7.20228e-06	0.00105522	0.125263
Gm10762	1.20628	-1.16148	-1.40107	0.212112	0.337392	0.125464
Ifi203	1.64962	2.6093	1.58176	0.0236752	0.000142681	0.125511
Vcp-rs	-1.3345	-1.82675	-1.36886	0.0470442	0.000438623	0.125698
Card10	-1.60322	-1.28092	1.25161	2.86139e-05	0.0377011	0.125706
Aebp1	-2.05588	-1.76136	1.16721	3.44911e-09	9.70363e-08	0.125718
Snrpd3	1.56555	1.3978	-1.12001	3.64252e-08	2.46214e-06	0.125928
Zfp281	1.28519	1.69582	1.31951	0.0600309	0.000307902	0.125984
Yme1l1	2.07998	2.51877	1.21096	5.83376e-08	1.73276e-09	0.125999
Mdk	-2.3678	-1.50708	1.57112	0.000458671	0.0502441	0.126098
Tmem184c	-1.23016	1.22459	1.50644	0.255737	0.287742	0.126184
Exoc6	1.37085	1.90358	1.38861	0.0418544	0.000311362	0.126198
Fxr1	1.97764	2.41195	1.21961	3.36276e-07	5.75063e-09	0.126347
Zfp472	1.58529	2.39649	1.51171	0.0260858	8.30288e-05	0.126438
Pbrm1	1.55148	1.8887	1.21736	9.14116e-05	5.6832e-07	0.126467
Ormdl1	-1.00068	-1.28066	-1.27978	0.995136	0.0328151	0.126532
Rfc1	1.36345	1.59767	1.17178	0.000332543	2.2214e-06	0.126547
Stamos	1.05727	1.73149	1.63771	0.804796	0.0191808	0.126659
Sirpa	-1.46955	-1.16741	1.25881	0.00257855	0.110497	0.127045
3110001I22Rik	1.87951	1.00494	-1.87027	0.0339678	0.986086	0.127065
Dlat	1.09307	-1.03109	-1.12705	0.109851	0.570429	0.127419
Srsf4	1.0573	-1.04775	-1.10778	0.233291	0.318899	0.127633
Nsun5	-1.32463	-1.19497	1.1085	7.51875e-06	0.000980101	0.127668
Wdr44	2.92056	2.11431	-1.38133	6.41088e-07	4.44269e-05	0.127739
Iffo1	-1.70341	-1.46307	1.16427	3.1375e-07	1.72964e-05	0.127864
Fcho2	1.20059	1.63857	1.36481	0.208274	0.00182258	0.128056
Gm15420	1.20968	2.03828	1.68497	0.410006	0.0075058	0.12816
Zbtb48	-2.17564	-1.82769	1.19037	6.49236e-09	2.89503e-07	0.128207
Opn3	1.04822	-1.27381	-1.33523	0.711768	0.0811867	0.128278
Lrrc27	1.72036	1.47438	-1.16684	1.71166e-07	2.6331e-05	0.128434
Hnrnpab	1.11304	1.0101	-1.10191	0.0228881	0.81825	0.128536
Sh3rf2	1.57228	1.02062	-1.54051	0.0224666	0.920544	0.12857
Cir1	1.11431	1.46986	1.31907	0.396843	0.00516672	0.128775
Zfp867	-1.24996	1.26525	1.58152	0.290601	0.260456	0.128823
Crnkl1	1.32924	1.7123	1.28818	0.0213739	0.000134098	0.128902
Gm11973	1.8484	1.18675	-1.55753	0.00487617	0.407694	0.129065
Smyd2	1.0855	1.20656	1.11153	0.0979074	0.000821747	0.129118
Ifi204	2.06664	3.04268	1.47228	0.000191496	1.08039e-05	0.129137
Serinc5	-1.46717	-1.81418	-1.23652	0.000631561	6.31554e-06	0.12927
Cspg4	-2.48179	-2.08459	1.19054	5.91013e-10	1.53758e-08	0.129488
Pick1	-1.55029	-1.39329	1.11268	2.39662e-08	1.45421e-06	0.129694
mt-Nd1	2.76771	2.08954	-1.32455	1.75228e-07	1.22518e-05	0.129951
Cyb5rl	-1.00728	1.15325	1.16164	0.915045	0.046095	0.130016
Prkag2	1.25051	1.11307	-1.12348	0.00035584	0.0566518	0.130212
Tube1	-1.01872	-1.4651	-1.43817	0.913668	0.0240961	0.130252
Cobll1	-1.03969	1.1183	1.16269	0.57065	0.113264	0.130385
Ccbl1	-1.21714	-1.40476	-1.15415	0.0062116	4.69417e-05	0.13039
Phf20l1	1.45973	1.98069	1.35689	0.0119581	8.76896e-05	0.130414
A830082K12Rik	1.50947	1.05995	-1.42409	0.0232008	0.700555	0.130445
Rad17	1.37204	1.66031	1.2101	0.00134609	1.36064e-05	0.130664
Rbm6	1.26556	1.59665	1.26161	0.0381296	0.000222447	0.130832
Peli1	1.03706	1.31714	1.27008	0.739616	0.017913	0.130869
Snx1	1.03255	-1.07039	-1.10523	0.483146	0.145923	0.131118
Dpf1	-1.08296	-1.82691	-1.68696	0.720972	0.025321	0.131238
Dhrs13	-1.55829	-1.3177	1.18258	1.30979e-05	0.0015916	0.131244
Sfpq	-1.05808	-1.16751	-1.10342	0.216599	0.00237041	0.131274
Slc2a10	-1.83132	-1.50795	1.21445	1.4724e-06	0.000157943	0.131297
Efnb2	-1.11372	-1.49106	-1.3388	0.418126	0.00687132	0.131423
Fam3c	-1.10468	-1.25874	-1.13946	0.100625	0.00106349	0.131546
Gm20544	-1.04421	-1.75337	-1.67914	0.837304	0.040243	0.131631
Junos	1.08524	-1.25014	-1.3567	0.56058	0.11713	0.132125
1700056E22Rik	1.62178	1.23919	-1.30875	0.000773882	0.0933009	0.132224
Zc3h13	2.96076	2.4363	-1.21527	2.49265e-10	4.47914e-09	0.132422
Brwd3	1.72974	2.19923	1.27142	6.82477e-05	7.91611e-07	0.132465
Dld	1.74891	2.07219	1.18485	7.81562e-07	1.21244e-08	0.132466
Clspn	-1.3099	1.2839	1.68177	0.304664	0.247164	0.132474
Ntn5	-1.78411	-1.34321	1.32825	5.81007e-05	0.0512131	0.132483
Gm17259	-1.04032	1.63051	1.69626	0.868873	0.0550573	0.132527
Usp46	1.43111	1.24058	-1.15358	2.16291e-05	0.00364605	0.132564
Mau2	-1.83436	-1.62829	1.12656	9.16357e-10	3.00216e-08	0.132716
Gm867	1.14196	1.61263	1.41216	0.409631	0.00574124	0.132831
Taf1d	2.48577	3.66207	1.47322	4.51878e-05	6.70246e-07	0.13284
Prkcsh	-1.51807	-1.35111	1.12357	2.24099e-07	1.66795e-05	0.13287
Pls3	1.63531	1.97866	1.20996	1.75426e-05	2.15928e-07	0.132892
Itga5	-2.19215	-1.931	1.13524	3.9251e-11	6.61167e-10	0.133117
Utp20	-1.07535	1.06244	1.1425	0.24512	0.321322	0.133247
Mief2	-1.7464	-1.56358	1.11692	1.00927e-09	3.98491e-08	0.133248
Timm9	1.59933	1.30343	-1.22701	7.77984e-05	0.00923238	0.133367
Hoxb6	-2.06892	-1.49133	1.3873	8.05154e-05	0.015728	0.133422
Gm14284	2.19248	1.85568	-1.1815	4.0024e-09	1.15018e-07	0.133443
Cpsf4	-1.44852	-1.26904	1.14143	7.99937e-06	0.000684633	0.133533
Ndel1	1.03481	-1.07872	-1.11627	0.496845	0.144716	0.133541
Btn1a1	1.20232	-1.39192	-1.67353	0.452323	0.156352	0.133548
Krit1	1.29106	1.62019	1.25493	0.0206814	0.00018475	0.133618
Rnf20	1.36355	1.5667	1.14898	9.85739e-05	9.19009e-07	0.133797
Ska1	1.64073	-1.04081	-1.70769	0.0718035	0.859097	0.134018
Mzt1	1.33763	1.12857	-1.18525	0.00129371	0.131148	0.134036
Kpna2	-1.21519	-1.44426	-1.18851	0.0234991	0.000142183	0.134391
Grap	1.21833	1.98652	1.63053	0.328019	0.0109571	0.134493
Palld	2.99491	2.03583	-1.4711	2.13244e-06	0.00118522	0.134525
4921524J17Rik	1.1959	-1.10988	-1.3273	0.19135	0.410983	0.134668
Pdgfrb	-2.11592	-1.82665	1.15836	1.05345e-09	3.03295e-08	0.134993
Ptgir	-1.44281	-2.81966	-1.95428	0.199271	0.00533928	0.135004
Pnpla7	-2.40971	-2.03629	1.18338	7.2914e-10	1.92309e-08	0.135354
Spryd7	1.51659	1.2987	-1.16777	1.36182e-05	0.00135773	0.135539
Papd4	1.3388	1.10498	-1.21161	0.00353629	0.263904	0.135663
Id2	1.26716	-1.26121	-1.59815	0.280357	0.28792	0.135688
Ttc5	-1.11155	-1.2481	-1.12285	0.0597752	0.000469919	0.13572
Gm16938	1.634	-1.24832	-2.03975	0.139769	0.507294	0.135768
Eif2s3x	1.00728	-1.21012	-1.21892	0.936276	0.0482241	0.136009
Adamts12	-2.03769	-2.92638	-1.43613	0.000155731	8.83742e-06	0.136362
RP23-187F18.1	-2.19902	-1.58422	1.38807	4.72421e-05	0.00602247	0.136392
Zdhhc4	1.29196	1.1633	-1.1106	3.59751e-05	0.0052688	0.136482
Suco	1.18904	1.47843	1.24338	0.0935568	0.000978753	0.136497
Dock7	-1.01402	1.15754	1.17376	0.848366	0.0624292	0.136595
Arhgap24	-1.12604	-1.29806	-1.15276	0.0781159	0.00083688	0.136614
Yipf5	1.14584	-1.01912	-1.16775	0.0679017	0.792062	0.136873
Pipox	1.35583	-1.03293	-1.40047	0.0593092	0.836582	0.136966
Angel1	-2.03748	-1.70892	1.19227	3.24771e-08	2.97539e-06	0.136992
Slc8a2	-1.09027	-1.63489	-1.49953	0.632078	0.0189325	0.137328
Acaca	1.03618	1.17015	1.12929	0.530227	0.010468	0.137374
Fbln1	1.0111	1.2795	1.26546	0.901782	0.06051	0.137387
Hpx	-1.74783	-1.27202	1.37405	0.000702024	0.12918	0.137414
Dennd1b	1.35673	1.73017	1.27525	0.0123028	0.000103415	0.137554
Rsbn1	1.02139	1.31532	1.28778	0.854939	0.0296555	0.137615
Nr2c1	-1.21522	-1.41363	-1.16327	0.01102	8.03583e-05	0.137663
Cep135	-1.09368	1.43209	1.56625	0.662545	0.0994338	0.137721
Rps2-ps13	2.08393	1.8287	-1.13957	2.25373e-10	5.62047e-09	0.137739
Nupl1	-1.13038	-1.50837	-1.3344	0.356026	0.00636896	0.137987
Slc30a4	1.56749	1.88528	1.20274	3.61916e-05	5.5854e-07	0.137995
RP23-58N8.6	1.2385	-1.04628	-1.29582	0.0697461	0.72126	0.138015
Memo1	1.41223	1.27395	-1.10854	6.85634e-07	6.17906e-05	0.138069
Dna2	-2.45713	-1.77807	1.3819	1.11152e-05	0.000806544	0.13808
Hoxa10	-1.48963	-2.07049	-1.38994	0.0108164	0.000221726	0.138094
D3Ertd254e	1.18334	1.63508	1.38175	0.261567	0.00401194	0.138213
H3f3a	1.52745	1.36865	-1.11603	9.01557e-08	5.77571e-06	0.138216
Plscr1	-1.12973	-1.3017	-1.15222	0.0673837	0.000870515	0.138301
Gm10516	1.59195	1.29095	-1.23316	6.75683e-05	0.0198961	0.138526
Pi16	-2.1575	-1.82389	1.18291	9.81983e-09	1.87572e-07	0.138599
Zdhhc21	1.00265	1.21847	1.21525	0.976319	0.0412655	0.138625
Cant1	-1.62099	-1.45239	1.11609	1.24412e-08	5.73991e-07	0.138667
Rbbp4	1.06333	-1.03459	-1.10012	0.1759	0.444973	0.13871
Ube2w	1.29581	1.11468	-1.1625	0.001235	0.135623	0.138744
Nol8	1.58253	2.31018	1.45981	0.012191	0.000192181	0.139196
Galnt7	-1.3348	-1.08171	1.23397	0.00844031	0.416134	0.139292
Gtf2e2	1.4191	1.2072	-1.17553	0.000152965	0.0203674	0.139443
2410131K14Rik	1.29068	1.07226	-1.20369	0.00684686	0.427244	0.139564
Ythdf3	1.36596	1.67385	1.2254	0.00346825	2.69551e-05	0.139596
Tmem39a	-1.61687	-1.81416	-1.12202	2.65675e-08	1.07412e-09	0.139674
Cmpk1	1.48081	1.3168	-1.12455	7.38253e-07	6.70325e-05	0.139705
Ppan	-1.31397	-1.15186	1.14074	0.000255218	0.0300969	0.139934
Mapk1ip1	-1.44894	-1.20223	1.20521	0.00039799	0.0438385	0.139959
Gm13597	1.00846	-1.50306	-1.51578	0.963402	0.0559019	0.139968
Taf4a	-1.29443	-1.53868	-1.18869	0.00401156	3.70127e-05	0.1402
Gm3244	3.39883	1.47618	-2.30244	0.0078626	0.283603	0.140301
Chit1	-1.4754	1.13327	1.67202	0.116863	0.60145	0.14034
Gnl3	1.42475	1.72514	1.21083	0.000936475	4.61415e-06	0.140364
6030419C18Rik	-1.09129	1.01426	1.10685	0.0776836	0.76388	0.140417
Yap1	1.06764	-1.08514	-1.15854	0.343624	0.243158	0.14042
Sec22b	1.33863	1.21426	-1.10243	3.40219e-06	0.000383879	0.140472
Akr1c14	1.17283	1.62273	1.38361	0.288413	0.00508369	0.140631
Mier1	1.40975	1.60716	1.14003	1.69191e-05	2.82805e-07	0.140674
6030445D17Rik	1.07507	-2.14951	-2.31086	0.837793	0.0832385	0.14071
Hoxa4	1.0073	-1.21412	-1.22298	0.937865	0.0511592	0.14091
Wnt5a	-1.32662	-1.75304	-1.32143	0.0436346	0.000280852	0.140931
Bpgm	1.25964	1.11545	-1.12926	0.000592402	0.0662578	0.141081
Zfp120	2.34286	3.43573	1.46647	0.000143038	1.07664e-06	0.14112
Gm17066	2.45786	4.26315	1.7345	0.00276828	1.23804e-05	0.141182
Snrpb2	2.06656	1.76473	-1.17104	7.83581e-09	2.51227e-07	0.141274
Gper1	-1.61298	-1.40662	1.14671	4.01698e-07	3.67184e-05	0.141309
Cfap97	1.47873	1.86842	1.26353	0.00186764	1.4594e-05	0.141337
Pomt1	-2.15743	-1.88804	1.14268	2.34563e-10	2.99585e-09	0.14142
Setmar	1.54612	1.16368	-1.32865	0.00235397	0.28449	0.141431
Cdkl5	-1.7577	-1.01046	1.7395	0.0383862	0.968128	0.14165
Cdr2	1.21574	1.05392	-1.15354	0.00858501	0.43085	0.141959
Dlgap1	1.36122	1.06907	-1.27328	0.00322578	0.609151	0.141965
Slc37a2	-2.10137	-1.7582	1.19518	1.40491e-08	3.37822e-06	0.141977
Etl4	-1.14534	1.04841	1.20078	0.0427745	0.647475	0.142019
B3galt1	1.20254	1.79703	1.49436	0.30646	0.00731418	0.142054
Slc9a5	-2.0394	-1.74131	1.17119	1.10236e-08	3.66704e-07	0.142081
Wwp2	-1.37213	-1.25868	1.09013	2.19312e-07	1.6356e-05	0.142398
BC100451	-1.99048	-1.40454	1.41718	0.000785184	0.0351417	0.142508
Fbxl6	-1.33059	-1.21113	1.09863	3.12008e-06	0.000314656	0.142527
E130309D14Rik	1.59255	-1.24159	-1.9773	0.149756	0.507347	0.142725
Gm12258	-1.09309	1.25989	1.37718	0.551383	0.138087	0.14286
Dclk1	1.44249	1.70409	1.18136	0.000167314	1.30801e-06	0.142909
Clcn2	-2.63257	-2.28077	1.15425	1.66296e-11	1.63149e-10	0.143169
Clk3	-1.35422	-1.23177	1.09941	1.56129e-06	0.000147642	0.143234
Ptpn4	1.90514	2.51745	1.3214	6.86433e-05	1.27018e-06	0.143266
Fam20a	-1.54458	-1.37597	1.12254	1.65129e-07	1.06365e-05	0.143617
R3hcc1	2.12932	1.80062	-1.18255	1.10288e-08	4.25371e-07	0.143809
Otos	1.0128	1.5786	1.55865	0.95178	0.0377865	0.144116
Ids	1.17522	-1.01006	-1.18705	0.0554582	0.90178	0.144196
P2ry6	-1.32769	1.63992	2.17731	0.428798	0.198821	0.144313
Col8a1	-1.46232	-1.1357	1.28759	0.00361685	0.3038	0.144318
Plin2	-1.22697	-1.12321	1.09238	9.09087e-05	0.0106118	0.144501
Atf5	2.43042	2.03615	-1.19363	2.09401e-09	6.08656e-08	0.144766
Ptpn6	1.01142	-1.32073	-1.33581	0.924285	0.0785254	0.145018
Cdkn2c	1.11333	-1.02006	-1.13567	0.0838777	0.742214	0.145045
C330007P06Rik	-1.0088	1.24626	1.25723	0.933336	0.0591552	0.145235
Rnf125	-1.5611	1.05411	1.64557	0.083918	0.81228	0.145275
mt-Nd6	1.02457	-1.84166	-1.8869	0.934961	0.0543809	0.145383
Znrf2	1.29212	1.13686	-1.13657	0.000438414	0.043024	0.145385
Nle1	-1.13498	-1.02543	1.10684	0.0152091	0.600245	0.145388
Gypc	-1.10755	-1.26411	-1.14135	0.111197	0.00130484	0.145403
Secisbp2l	1.17472	1.36532	1.16225	0.0280845	0.000398239	0.145423
Mtx2	1.23554	1.12	-1.10316	0.000194195	0.0229107	0.145432
Asic3	-2.13642	-1.23051	1.73621	0.00741284	0.436492	0.145465
Zfp446	-2.01421	-1.64049	1.22781	6.51928e-07	6.14488e-05	0.145677
Trpm7	1.17203	1.45503	1.24146	0.129975	0.00156038	0.145726
Cdc5l	1.59969	1.92908	1.2059	3.58132e-05	4.90473e-07	0.145743
Ttc13	-1.71331	-1.49712	1.1444	6.6293e-08	4.55891e-06	0.145834
Ankrd12	1.67138	2.08383	1.24677	6.42302e-05	1.41508e-06	0.145971
Ryr1	1.14372	-1.50714	-1.72374	0.59544	0.130063	0.14614
Smpd2	-1.65187	-1.44264	1.14504	2.23469e-07	1.50441e-05	0.146218
Duox1	-1.59857	-1.29253	1.23678	0.000227691	0.0146108	0.146496
Gm4944	1.59524	2.13449	1.33804	0.00271778	2.61817e-05	0.146572
Plekha3	1.0026	-1.11546	-1.11836	0.960467	0.0527566	0.14661
Itga10	-2.11406	-1.7941	1.17834	6.0967e-09	5.9723e-07	0.146682
Slc25a16	-1.09494	-1.29045	-1.17855	0.256342	0.00345079	0.147089
Gm20492	1.7949	1.03576	-1.73293	0.0291971	0.896365	0.147139
Golga1	-1.10437	1.11587	1.23234	0.322546	0.275618	0.147158
Ddx19a	1.2281	1.08911	-1.12762	0.00169144	0.146115	0.147174
Lix1l	1.06301	-1.04429	-1.11009	0.225804	0.387288	0.147518
Irf3	-1.55072	-1.38131	1.12265	1.69955e-07	1.05319e-05	0.147535
Lrrk2	-1.10013	1.17733	1.29522	0.42883	0.204308	0.147686
Nme2	1.58724	1.28884	-1.23152	0.000118163	0.0200478	0.14772
Cav1	1.34292	1.13936	-1.17866	0.0011512	0.107345	0.147757
Ppm1b	-1.1945	-1.33588	-1.11836	0.00307986	2.84128e-05	0.148108
Rnps1	-1.14589	-1.34287	-1.17189	0.0802202	0.000943666	0.148161
Gm5874	1.41977	-1.11374	-1.58125	0.110394	0.630615	0.148226
Wdr54	-1.21315	-1.5959	-1.3155	0.141859	0.00213054	0.148272
Tcea1	1.91952	2.15601	1.1232	4.16968e-10	2.13427e-11	0.148303
Btrc	1.06243	-1.04569	-1.11097	0.231547	0.380604	0.148468
Cep44	1.01025	-1.30293	-1.31628	0.937339	0.0560838	0.148579
8430429K09Rik	1.4595	1.14722	-1.27221	0.00295102	0.249203	0.14882
Camk2a	-1.42597	-1.1823	1.2061	0.000711334	0.0739086	0.148915
Zbp1	-1.08278	1.66024	1.79767	0.684525	0.151834	0.14957
Zfp579	-1.98514	-1.74107	1.14019	1.15299e-09	3.90685e-08	0.149625
Tmem33	1.01231	-1.08982	-1.10324	0.793512	0.0795925	0.149664
Rabgap1	1.21588	1.38194	1.13658	0.00396411	4.4391e-05	0.14969
Ttc33	1.42665	1.25451	-1.13722	1.38903e-05	0.00135699	0.14972
Serp1	1.25727	1.13219	-1.11048	0.000190368	0.0213468	0.150153
Gm16230	1.73926	1.20809	-1.43968	0.00413337	0.291686	0.150329
Ttll7	1.48124	1.84303	1.24425	0.00100028	1.49598e-05	0.150379
Nelfcd	-1.21303	-1.08142	1.1217	0.002166	0.164334	0.150618
Grhl1	-1.49642	-2.51819	-1.68281	0.0874031	0.00261267	0.15064
Tfdp1	-1.13214	-1.39179	-1.22935	0.213446	0.00340296	0.150719
Hnrnpf	-1.23096	-1.43309	-1.1642	0.00928562	8.44586e-05	0.150743
Rpf2	1.76746	2.08876	1.18179	9.90653e-07	1.65554e-08	0.150764
Ppp1r37	-1.25455	-1.13743	1.10297	0.00010353	0.0121701	0.150828
Gm10925	2.63109	4.50307	1.71148	0.000645257	2.47631e-05	0.151022
Top2b	1.77657	2.1173	1.19179	1.71347e-06	2.76821e-08	0.151183
2310003H01Rik	-1.38903	-1.24937	1.11179	3.04281e-06	0.000300479	0.151246
Lyrm9	1.83096	1.48606	-1.23209	8.0889e-06	0.000736928	0.151342
Tinf2	-1.34147	-1.14321	1.17342	0.0013994	0.0819269	0.151392
Arhgap27	-1.9816	-1.51644	1.30675	4.83374e-05	0.003158	0.151418
Setd3	1.17871	1.07775	-1.09368	0.00102299	0.0938485	0.151466
Fbxo46	-1.6109	-1.4312	1.12556	6.33582e-08	5.14821e-06	0.151502
Rsad1	-1.54578	-1.78329	-1.15365	3.56574e-06	8.49162e-08	0.151576
Vps13a	-1.15441	1.2492	1.4421	0.415141	0.216512	0.151594
Seh1l	1.27427	1.12283	-1.13488	0.000730558	0.0681034	0.152052
Gm14327	2.80665	2.07272	-1.35409	1.04588e-06	6.50472e-05	0.152181
Rnpc3	1.01634	1.6753	1.64836	0.94512	0.0459153	0.152411
Gpt	-1.55504	-1.27153	1.22296	0.000162794	0.0230808	0.152435
Sapcd1	-2.38318	-1.43406	1.66184	0.00199565	0.149695	0.152509
Dnase2a	-1.63332	-1.43128	1.14115	2.57479e-07	1.86361e-05	0.152687
Ctnnb1	1.09305	-1.05532	-1.15352	0.204953	0.43695	0.15288
Plekha5	1.02674	-1.28484	-1.3192	0.843262	0.071705	0.152902
Sec24a	-1.01796	1.11557	1.1356	0.773049	0.0838748	0.153066
Hltf	1.52386	2.25412	1.47922	0.0366516	0.000323958	0.153118
2015-03-08	-1.04805	-1.22131	-1.16532	0.525047	0.013075	0.153232
Aox1	-1.60632	-1.21183	1.32554	0.00118034	0.195643	0.15324
Dhx15	1.09938	-1.01417	-1.11496	0.0822893	0.788805	0.153312
Plekhb2	-1.03897	-1.19355	-1.14878	0.56765	0.0150646	0.153314
Tbx6	-3.19134	-2.32616	1.37194	4.20677e-07	1.82537e-05	0.153374
Tmem18	-1.29562	-1.12972	1.14685	0.000853934	0.076287	0.15343
Ankrd10	-1.21312	-1.07121	1.13248	0.00434009	0.256418	0.153518
Gm22513	2.54053	1.03432	-2.45623	0.0379068	0.939254	0.153605
Yy1	1.0817	-1.02541	-1.10918	0.128316	0.615837	0.153618
Slc12a2	-1.0341	1.12203	1.16029	0.636145	0.125119	0.153869
Rbak	-1.98261	-1.58851	1.2481	4.88504e-06	0.000265557	0.154091
Pde6d	1.23347	1.09626	-1.12516	0.00132335	0.121922	0.154161
Cald1	1.9002	2.17138	1.14271	5.79377e-09	2.67451e-10	0.154202
Slc43a2	-1.60154	-1.39679	1.14658	5.34337e-07	9.04835e-05	0.154272
Chd8	-1.1659	1.00021	1.16615	0.0518864	0.997713	0.15437
Man1a2	1.05636	1.23465	1.16878	0.467601	0.0110182	0.154442
Lrrc32	-1.92364	-3.68999	-1.91824	0.0166668	0.00192609	0.154473
Zranb3	-1.04347	1.29869	1.35514	0.773013	0.0862066	0.154604
Sharpin	-1.15531	-1.06663	1.08314	0.00124121	0.107952	0.154658
Osbpl7	-1.75147	-1.56722	1.11757	2.41079e-09	9.73413e-08	0.15467
Zdhhc20	1.36458	1.66312	1.21878	0.00466947	2.66743e-05	0.154734
Zxdb	1.05207	-1.22547	-1.28928	0.680166	0.109731	0.154771
Birc3	-1.41138	1.10314	1.55695	0.110201	0.655836	0.154939
Gm6682	-1.08817	-1.95873	-1.80003	0.77644	0.021255	0.155218
Cdc42ep3	-1.11342	-1.28507	-1.15417	0.133229	0.00171649	0.15536
Diras1	2.92954	2.10319	-1.3929	4.67924e-07	0.000401163	0.155491
Zfp655	-1.00641	1.1636	1.17105	0.934611	0.055126	0.155582
Ptp4a1	1.17714	1.00055	-1.1765	0.0444866	0.994611	0.156225
Atg16l2	-1.77752	-1.57829	1.12623	6.56211e-09	1.70781e-07	0.156284
Adprhl2	-1.29753	-1.15157	1.12675	0.000235522	0.0229624	0.156349
Morf4l2	1.17237	1.04074	-1.12648	0.0118856	0.4922	0.156373
Phf6	1.71389	2.25392	1.31509	0.000762145	5.04724e-06	0.156587
Wdr78	1.38717	2.03027	1.46361	0.0737916	0.00159761	0.156668
Slc12a9	-2.1635	-1.90777	1.13404	1.05101e-10	2.67455e-09	0.157045
Gm18025	3.02711	1.17837	-2.5689	0.0302857	0.70818	0.157103
Mmgt2	-1.05559	-1.16077	-1.09964	0.244532	0.00448203	0.157247
Fbf1	-1.39664	-1.24752	1.11954	6.58526e-06	0.000703531	0.157366
Mcat	-1.13888	-1.02445	1.11169	0.0196383	0.639467	0.157477
Aqp11	1.08462	-1.10433	-1.19778	0.342373	0.283118	0.157507
Nbas	-1.78023	-1.54176	1.15467	1.11824e-07	5.50568e-06	0.157512
Mapk1	1.16141	1.03837	-1.11849	0.0119654	0.49284	0.157577
Wwp1	1.72714	2.15467	1.24754	7.88438e-05	6.31313e-07	0.157699
Pon2	-1.01877	-1.15478	-1.1335	0.759398	0.0285631	0.157918
Elp2	-1.11987	-1.22321	-1.09228	0.0152576	0.000151031	0.157924
Tmem50b	-1.21892	-1.35354	-1.11045	0.000914321	1.01378e-05	0.15809
Itga3	-2.16884	-1.87794	1.1549	1.29463e-09	2.62558e-08	0.158178
Phf14	1.55625	2.02201	1.29929	0.00278684	1.86975e-05	0.158221
Bcl2	-1.08104	1.16986	1.26466	0.505234	0.174795	0.158332
Nr6a1	-2.05569	-1.62629	1.26403	6.45369e-06	0.000293812	0.158435
Ikzf5	1.16609	1.44321	1.23765	0.159276	0.00174546	0.158506
Casp6	1.09115	-1.02668	-1.12026	0.121242	0.64153	0.158712
Gm6055	-1.3688	1.09295	1.49603	0.123948	0.650668	0.158715
Prdm15	-1.82041	-1.51952	1.19801	1.62005e-06	0.000134499	0.158914
2700012I20Rik	1.63243	-1.07681	-1.75782	0.0721964	0.798574	0.159056
Kctd13	-1.22553	-1.38807	-1.13264	0.00269585	3.97985e-05	0.159107
Stac3	-2.39025	-1.44363	1.65572	0.00192043	0.150776	0.159249
Ablim2	-1.11106	1.47525	1.63909	0.672664	0.10904	0.159261
Itgav	-1.1984	-1.00612	1.19111	0.0455205	0.943007	0.159264
Morc3	-1.04223	1.1441	1.19242	0.630467	0.130794	0.159287
Dqx1	-2.01182	-1.50116	1.34018	9.14183e-05	0.0100721	0.159305
Ginm1	-1.11463	-1.26672	-1.13645	0.0887476	0.0013948	0.159475
Slc40a1	-1.16893	-1.38802	-1.18743	0.0734183	0.000950458	0.159606
Purg	-1.24625	1.02641	1.27916	0.0913019	0.821382	0.159622
Zfp52	1.38616	2.24192	1.61736	0.14888	0.00408152	0.15974
Nos3	-1.16123	1.15449	1.34062	0.30007	0.327446	0.159791
Terf2	-1.58548	-1.4101	1.12438	1.97835e-07	6.97721e-06	0.159797
Cyhr1	-1.04751	1.03695	1.08622	0.260393	0.375138	0.160058
Scd1	2.99233	2.49057	-1.20146	2.31452e-10	4.18231e-09	0.160179
Mtx3	-1.34306	1.02507	1.37673	0.0652745	0.877614	0.160437
Myo5a	1.52807	1.75266	1.14698	4.11917e-06	9.77302e-08	0.160586
Usp38	1.00423	-1.15759	-1.16249	0.953609	0.0632878	0.160651
Acat1	1.17022	1.06401	-1.09982	0.00299209	0.194549	0.160917
Kmt2c	-1.17565	1.02038	1.19961	0.0817229	0.821915	0.161019
Tbl2	-1.90341	-1.70151	1.11866	4.28551e-10	9.95921e-09	0.161192
Emilin1	-2.12354	-1.91347	1.10979	9.59225e-12	1.09432e-10	0.161194
Odf3l1	1.19667	1.52745	1.27642	0.134918	0.00256425	0.161274
Zfp143	1.00044	1.26816	1.2676	0.997086	0.0462492	0.16136
Poll	-1.19438	-1.06143	1.12526	0.0059691	0.310871	0.161466
Gm28230	-8.39745	-3.73563	2.24793	7.98838e-05	0.001754	0.161814
PCDHGA12	-5.47567	-2.58773	2.11601	0.00011691	0.0210574	0.161869
Ankrd13b	-1.39958	-1.23659	1.13181	2.38985e-05	0.0022895	0.162044
Emc1	-2.15491	-1.92055	1.12203	3.13041e-11	6.84683e-10	0.162191
Peg3	1.03175	1.45019	1.40557	0.863522	0.0232168	0.162287
Oat	-1.13507	-1.2476	-1.09914	0.0128205	0.000126408	0.162318
Adamts5	-1.01392	1.19637	1.21302	0.883371	0.0741877	0.162377
Fpgt	-1.14143	1.25212	1.42921	0.465993	0.200407	0.162468
Kcnn4	-1.72017	-1.4252	1.20697	1.17776e-05	0.00104807	0.162472
Primpol	1.24784	1.57138	1.25928	0.0657687	0.000679154	0.162603
Dynlt1-ps1	-1.05765	1.39445	1.47484	0.773005	0.0907903	0.162662
Npb	-1.92585	-1.08707	1.77159	0.0349513	0.758909	0.162779
Smarca5	1.99468	2.45517	1.23086	1.73394e-06	4.52783e-08	0.162816
Npff	-3.01693	-2.02563	1.48938	3.58092e-05	0.00108377	0.162893
Mturn	1.37782	1.16287	-1.18485	0.00100802	0.0848766	0.162986
Fam111a	1.5567	1.96874	1.26469	0.00114738	1.05486e-05	0.163007
P2rx7	-1.53041	-1.95552	-1.27778	0.00102351	5.31795e-05	0.163063
Naprt	-2.62169	-1.84714	1.41932	2.28481e-05	0.00185692	0.163139
Rmdn3	-1.08293	-1.22755	-1.13355	0.202111	0.0037276	0.163177
Cep70	1.67188	2.57014	1.53727	0.02826	0.000184129	0.163379
Snx24	1.18035	-1.04014	-1.22773	0.10275	0.707258	0.163395
Tnfrsf25	-3.24644	-2.51188	1.29243	8.88886e-09	1.14287e-06	0.163601
Gba2	-2.43088	-2.02531	1.20025	7.07062e-09	2.31552e-07	0.163883
Eif2ak2	1.50525	1.80955	1.20216	0.000207687	3.40031e-06	0.164189
Mir140	-9.12832	-4.521	2.01909	4.19346e-06	0.000318911	0.164435
Cryz	1.33957	1.19106	-1.12469	7.25769e-05	0.00664924	0.164515
Rnf169	-1.52301	-1.31256	1.16033	1.7749e-05	0.00130274	0.164529
Jak3	-2.02935	-1.73824	1.16747	1.96101e-08	7.38588e-07	0.16482
Hdac2	1.51064	1.27698	-1.18298	9.27134e-05	0.00734818	0.164859
Plin4	-1.802	-1.50408	1.19808	2.39978e-06	0.000211519	0.164916
Fam109a	-1.41242	-1.2584	1.12239	9.22451e-06	0.000615133	0.165175
Hnrnpa0	1.19205	1.09049	-1.09313	0.00074658	0.0617972	0.165184
Cel	-2.16299	-1.35501	1.59629	0.00288273	0.208058	0.165241
Tmem42	1.33905	1.15783	-1.15652	0.000575978	0.0564533	0.165533
Nudt22	-1.18744	-1.02373	1.15992	0.029452	0.750207	0.16574
Hmbox1	1.14712	1.0121	-1.13341	0.0376203	0.847154	0.166058
Wipi1	1.02704	-1.10964	-1.13965	0.682067	0.121546	0.16609
Purb	1.23508	1.4634	1.18486	0.0202056	0.000221964	0.166092
Kif9	1.1878	-1.13609	-1.34944	0.216323	0.431262	0.166142
Trmt10b	1.3238	1.10641	-1.19648	0.00509993	0.26355	0.166223
1810037I17Rik	1.72055	1.45518	-1.18236	2.80139e-06	0.000233847	0.166301
Synpo2	1.6963	3.51618	2.07285	0.129115	0.00387696	0.166332
Nsd1	-1.23969	1.10969	1.37567	0.205344	0.49368	0.166375
Unc13d	-1.85852	-1.53753	1.20877	3.18202e-06	0.00016868	0.166392
Ndfip1	-1.29954	-1.46465	-1.12705	0.000271067	3.79807e-06	0.166418
Taf5	1.25727	1.02177	-1.23049	0.045449	0.826213	0.166544
Fam149a	1.44305	1.29028	-1.1184	3.11922e-06	0.000161614	0.166591
Phpt1	2.23366	1.65406	-1.35041	3.53246e-05	0.00285747	0.16668
Arsa	-1.83376	-1.68403	1.08891	1.57811e-11	1.90293e-10	0.166968
Acbd5	2.01548	2.56074	1.27054	9.02935e-06	2.61397e-07	0.167165
Zfp69	-1.73105	-1.26048	1.37332	0.00368182	0.130965	0.167421
Cenpb	4.95564	4.17429	-1.18718	1.47872e-13	1.02734e-12	0.167729
Cox15	-1.00396	-1.17563	-1.17099	0.959082	0.0564159	0.168081
Doc2g	-1.7697	-1.31529	1.34548	0.000863702	0.0812201	0.168084
H13	-1.29939	-1.18736	1.09435	1.28401e-05	0.00107738	0.168212
Evc	-1.3257	-1.18095	1.12257	0.000100665	0.00880711	0.168271
Ubqln1	-1.06683	-1.17115	-1.09778	0.175631	0.00290811	0.168381
Rtel1	-1.84768	-1.61589	1.14344	2.17681e-08	8.06059e-07	0.168399
Rassf2	1.11024	-1.07034	-1.18834	0.217123	0.451303	0.168571
Tnfrsf4	-2.02481	-1.57363	1.28671	1.69414e-05	0.00200251	0.168644
Eno4	1.09496	-1.73365	-1.89828	0.76477	0.115663	0.168839
Lrrc40	1.66871	1.44768	-1.15267	1.06446e-06	3.47233e-05	0.168857
Mrc2	-2.09258	-1.80928	1.15659	4.80149e-09	1.19259e-07	0.168935
Bsdc1	-1.07407	-1.25377	-1.16731	0.357448	0.00877541	0.169202
Gm26705	-1.03008	1.31204	1.35151	0.84888	0.0757141	0.169302
Pank4	-1.81392	-1.60177	1.13245	1.02162e-08	4.16485e-07	0.169411
2610301B20Rik	1.3613	1.21393	-1.1214	3.82059e-05	0.00267741	0.169658
Medag	1.9526	1.6473	-1.18533	2.29137e-07	1.12891e-05	0.169865
Zscan12	1.01082	1.3132	1.29915	0.936258	0.0447721	0.170205
Ankef1	1.19402	1.80492	1.51163	0.409124	0.0081755	0.170226
Zrsr2	1.36962	1.22517	-1.1179	1.78568e-05	0.00174735	0.170426
Zbed3	1.01198	-1.16387	-1.17782	0.884532	0.0787416	0.170875
Tle2	-2.30512	-1.99796	1.15373	4.60219e-10	1.11111e-08	0.17112
Chml	1.24678	2.19446	1.7601	0.47229	0.00709485	0.171313
Rpl27a-ps1	3.17598	1.17591	-2.70087	0.0309022	0.745926	0.171331
Lrrn4cl	-1.35423	-1.54547	-1.14122	0.000161167	3.59919e-06	0.171503
Gpr137b-ps	-1.25514	-1.49822	-1.19367	0.0146276	0.000314114	0.171682
Parp6	1.17292	1.30523	1.1128	0.00780598	7.86364e-05	0.171798
Mamstr	-1.38159	-1.23219	1.12125	2.21678e-05	0.00157814	0.171999
Rsl24d1	1.45892	1.30929	-1.11429	1.40179e-06	8.1266e-05	0.172304
Tmem100	-1.3943	-1.88961	-1.35524	0.0447141	0.000421763	0.172497
Sclt1	1.80483	3.04187	1.6854	0.0386478	0.000353962	0.17259
Rabep1	1.93894	2.21998	1.14494	8.28477e-09	5.11661e-10	0.172594
Htatsf1	2.12753	2.52359	1.18616	4.57979e-08	1.69755e-09	0.172695
Ypel2	-1.35786	-1.14992	1.18083	0.00139669	0.114056	0.17273
Ippk	-1.30629	-1.48548	-1.13718	0.000349278	1.20158e-05	0.172806
Mthfd1	-1.20565	-1.36773	-1.13443	0.00771314	9.49509e-05	0.172818
Chd1l	1.14775	-1.08627	-1.24676	0.221694	0.465505	0.172913
Rmnd1	1.15145	1.34354	1.16683	0.0839604	0.00112941	0.173031
Gm13453	1.29468	1.07881	-1.2001	0.00932341	0.424947	0.173055
Six5	-1.58528	-1.39692	1.13484	9.24543e-07	3.75382e-05	0.173144
Atp6v1a	1.28026	1.14137	-1.12168	0.000349802	0.0348365	0.173176
Zfp330	1.38846	1.24745	-1.11304	7.86264e-06	0.000571135	0.173232
Znrf1	-1.38179	-1.26023	1.09646	1.23795e-06	8.05218e-05	0.173261
Dleu2	-1.34093	1.10499	1.48172	0.156908	0.612849	0.173519
Lime1	-11.4737	-5.25098	2.18506	4.03234e-06	0.00060763	0.173727
RP23-456B9.24	-2.3422	-1.23325	1.89921	0.015231	0.524415	0.173883
Trmt12	-1.25686	-1.10005	1.14255	0.00299397	0.167099	0.173903
Gm25835	-6.71179	-2.926	2.29385	0.000425168	0.0115924	0.173911
Pced1a	-1.17823	-1.29739	-1.10113	0.00293376	3.81478e-05	0.174051
Higd2a	1.55753	1.40721	-1.10682	5.47454e-08	2.3541e-06	0.174395
Ublcp1	1.19993	1.41311	1.17766	0.0405125	0.000440225	0.174616
Cntrob	-1.432	-1.67832	-1.17201	0.000178607	5.25943e-06	0.174662
Glb1	-1.47599	-1.35964	1.08557	1.60633e-08	5.42406e-07	0.174668
C230037L18Rik	-1.06984	1.40239	1.50033	0.748189	0.106409	0.174719
Layn	-1.35282	-1.5051	-1.11257	2.70545e-05	2.7637e-07	0.174726
Cisd2	1.56105	1.37611	-1.1344	1.26191e-06	7.43349e-05	0.174879
Golga7	1.18119	1.07645	-1.0973	0.00202764	0.131379	0.174897
Gm17090	2.71512	4.42603	1.63014	0.000116025	4.19259e-05	0.17516
Dtnb	1.1238	1.25781	1.11925	0.053504	0.00069346	0.175262
Uvssa	-1.2628	-1.6756	-1.32689	0.113649	0.00196722	0.175352
Mir143hg	1.16719	2.00227	1.71546	0.528676	0.0312597	0.175417
Nrp1	1.04632	1.32025	1.2618	0.657267	0.0478131	0.175601
Tjp1	1.13744	1.35357	1.19002	0.15054	0.00306214	0.175897
Riiad1	-1.4633	1.10833	1.62182	0.141954	0.670146	0.175913
Ctu1	-1.24711	-1.40486	-1.1265	0.00150475	2.18866e-05	0.176022
Snord37	-4.79568	-2.07523	2.31091	0.00178873	0.0925825	0.176057
Ctla2b	1.63286	1.39725	-1.16863	4.71807e-06	0.000515357	0.17637
Ppapdc3	-1.52899	-1.10307	1.38613	0.0172387	0.562092	0.176391
Stat2	-2.02969	-1.70867	1.18788	1.48295e-07	6.86279e-06	0.17651
Lrp11	-1.26471	-1.44009	-1.13867	0.00188297	2.71542e-05	0.176905
Fermt3	-2.92508	-1.8807	1.55532	0.000101217	0.0120704	0.177012
Itpr2	-1.30171	-1.10773	1.17512	0.00518295	0.213126	0.177038
Slc35e3	-1.2922	-1.47559	-1.14191	0.0011386	1.51883e-05	0.17706
Zfp697	-1.24906	-1.70009	-1.3611	0.150864	0.00409255	0.177169
Top3b	-1.97895	-1.68226	1.17637	1.02022e-07	5.18045e-06	0.177196
Rell1	-1.4643	-1.2413	1.17965	0.000207003	0.0185198	0.177276
Pex13	1.38827	1.21386	-1.14369	0.000111318	0.0105973	0.177327
9130230N09Rik	-1.53519	1.30007	1.99586	0.216287	0.477055	0.177362
Poc5	-1.04988	-1.27446	-1.21391	0.614029	0.0264329	0.177421
Gm5421	-2.71509	-1.12408	2.4154	0.042618	0.788868	0.177527
Nvl	1.09024	1.23515	1.13292	0.18382	0.00359382	0.177641
4632427E13Rik	1.46708	1.03715	-1.41453	0.0315478	0.845587	0.177709
Snn	-1.01222	-1.11909	-1.10558	0.812854	0.0393007	0.177754
Immp1l	1.89323	1.60573	-1.17905	3.80487e-07	1.83894e-05	0.17779
2010110K18Rik	1.15711	2.0067	1.73424	0.637598	0.0115305	0.177912
Ptprg	-1.52207	-1.28966	1.18021	9.35965e-05	0.00633216	0.177975
Dus1l	-1.18881	-1.06565	1.11557	0.00557916	0.265071	0.178096
Pdcd7	-1.41037	-1.2752	1.106	2.49798e-06	0.000124566	0.178143
Ddx1	1.51767	1.70589	1.12402	1.2923e-06	2.93779e-08	0.178189
Sfxn1	1.38592	1.27094	-1.09046	5.34676e-07	3.10372e-05	0.178203
Sfmbt2	1.04574	-1.20037	-1.25527	0.707751	0.120613	0.178249
Gm12396	1.15636	1.54314	1.33449	0.345313	0.00653817	0.178425
BC065403	1.4072	1.12489	-1.25096	0.00580475	0.326332	0.178474
Gm14633	3.52798	1.17894	-2.99251	0.0490986	0.748815	0.178688
Ddx54	-1.08879	1.00081	1.08968	0.0657	0.985237	0.17872
Tpgs2	1.61338	1.41345	-1.14145	9.32617e-07	6.26219e-05	0.178743
Zc3h10	-1.43249	-1.2997	1.10217	7.72257e-07	4.0968e-05	0.178858
Slc7a2	-1.58143	-1.36313	1.16015	1.1818e-05	0.000456872	0.178903
Arrdc3	1.06795	1.34058	1.25529	0.550745	0.026547	0.178974
Lmo7	1.04397	-1.13517	-1.18508	0.628208	0.150508	0.179006
2210011K15Rik	1.96674	1.31098	-1.50021	0.00474224	0.192535	0.179493
Inpp5b	-1.17621	-1.3411	-1.14019	0.0236252	0.000350097	0.179556
Vps54	1.16242	1.34969	1.16111	0.0669821	0.000724625	0.179736
Ehmt1	-1.22693	-1.46568	-1.19459	0.0341587	0.000515433	0.180213
Rspry1	-1.22944	1.01106	1.24304	0.0823334	0.92029	0.180237
Sh2d3c	-1.46477	-1.98193	-1.35307	0.0131128	0.000634956	0.180243
3110083C13Rik	1.11922	1.65147	1.47556	0.569376	0.0220201	0.180326
Ptchd4	1.10244	1.48274	1.34495	0.517737	0.0188742	0.180328
Zfp276	-1.94413	-1.70566	1.13981	6.61098e-09	1.97088e-07	0.18049
Tuft1	-1.3088	1.08014	1.41368	0.156114	0.654681	0.180541
Basp1	1.19447	1.06164	-1.12511	0.0078521	0.333	0.180544
Ptgs2os	1.47361	1.09133	-1.35028	0.0214402	0.569406	0.180577
C630016N16Rik	-1.02122	1.18798	1.21319	0.831444	0.0989215	0.180587
Ctso	1.05225	-1.23595	-1.30052	0.69989	0.138906	0.180723
Mettl17	-1.97452	-1.69542	1.16462	7.99436e-08	1.23794e-06	0.180755
Gtf2h1	1.61743	2.0195	1.24859	0.000485976	5.5748e-06	0.180762
Ppic	-1.00966	-1.11957	-1.10886	0.858028	0.0432838	0.180818
Tmem218	1.36474	1.15627	-1.18029	0.00135093	0.108429	0.180986
Gas2	1.9158	1.40655	-1.36206	0.000605052	0.0427315	0.181045
Stag2	2.23492	2.70001	1.2081	1.09433e-07	3.96491e-09	0.1811
Pcolce	-1.30385	-1.19784	1.0885	7.8028e-06	0.000508937	0.181177
Psmd5	1.0942	1.00136	-1.09272	0.0609575	0.976381	0.181265
Nckap1	1.40821	1.57782	1.12044	1.27467e-05	2.37993e-07	0.1814
Zfp449	1.22744	1.94404	1.58383	0.405607	0.00886624	0.181405
Pld4	-1.38163	1.29945	1.79536	0.265303	0.414343	0.181424
Snord65	-3.05859	-1.97992	1.54481	0.000163574	0.00350291	0.181449
Ak4	-1.09774	-1.23654	-1.12644	0.140518	0.00249936	0.181607
Gm7334	1.67663	-1.16168	-1.9477	0.147621	0.66209	0.181728
Rasa4	-1.30051	-1.18279	1.09952	3.37761e-05	0.00261398	0.181816
Zfp518b	-1.44259	-1.09023	1.3232	0.0201104	0.548766	0.18192
Jsrp1	1.17805	1.558	1.32252	0.246008	0.00765379	0.182185
Zfp647	-2.81135	-1.74107	1.61472	0.00133299	0.0168435	0.182281
Nadsyn1	-1.32633	-1.61393	-1.21684	0.0108141	0.000147199	0.182399
Tfam	1.13378	1.01531	-1.11669	0.0401571	0.78851	0.182592
Zfp397	1.47656	1.94047	1.31418	0.0111598	0.000163708	0.182681
Rasa2	1.36465	1.6768	1.22874	0.0080827	0.000109052	0.182786
Mpp1	1.1568	1.06275	-1.0885	0.00344645	0.175479	0.182863
Slc25a47	-1.2899	-1.08696	1.18671	0.00913623	0.352865	0.182873
Gtpbp8	1.31272	1.13486	-1.15672	0.00180789	0.104184	0.182918
Rnf122	-1.74242	-1.28072	1.3605	0.00225165	0.133996	0.182938
Hexim2	-1.12708	1.00627	1.13415	0.0751137	0.924719	0.183087
Bcl10	-1.01659	-1.11279	-1.09463	0.724136	0.0336695	0.183323
D16Ertd472e	1.11421	-1.07207	-1.19451	0.254368	0.448819	0.183426
Dcun1d4	1.13604	1.32617	1.16736	0.128085	0.00194771	0.183439
Top1mt	1.05299	1.20282	1.14229	0.465021	0.012838	0.183879
4930563E22Rik	1.2307	1.6401	1.33266	0.153871	0.00477868	0.184094
Hist1h1c	-1.02407	1.10358	1.13014	0.724425	0.110243	0.184199
Rbm17	1.71356	1.53898	-1.11344	1.01673e-08	2.67247e-07	0.184258
Nrip1	1.19675	1.53781	1.28499	0.172369	0.00390043	0.184273
Neu3	-1.82044	-1.48364	1.22701	2.1026e-05	0.00124912	0.184291
Scamp1	-1.16828	-1.3288	-1.13739	0.0265527	0.000495084	0.18437
Zfp141	1.75002	2.80926	1.60527	0.0323847	0.000464651	0.184375
Nfyb	1.24523	1.06499	-1.16924	0.0144925	0.435976	0.18447
Gm12743	-1.01249	1.36662	1.38369	0.943464	0.0668288	0.184563
Etf1	1.46485	1.61074	1.09959	2.74582e-07	9.51431e-09	0.184597
Magi3	1.15819	1.52015	1.31253	0.279581	0.0104491	0.184853
Ccdc47	-1.02187	1.16198	1.1874	0.809713	0.103994	0.184892
Naif1	-1.58659	-1.38597	1.14474	2.20679e-06	0.00019105	0.184928
Fam132b	-1.94139	-3.69802	-1.90483	0.0291557	0.00251823	0.184928
Gm11476	-1.08432	1.01057	1.09579	0.0979928	0.827222	0.185058
Scube2	-1.18794	1.33803	1.5895	0.484686	0.229996	0.185131
Dimt1	-1.07658	-1.2434	-1.15495	0.320242	0.00985842	0.185198
Pex3	1.39693	1.24259	-1.12421	2.43415e-05	0.00200675	0.185329
Abi2	1.28914	1.5324	1.1887	0.0101237	0.000134806	0.185338
Kif23	1.44346	1.07083	-1.34798	0.0383152	0.634764	0.185531
Rnaset2b	1.39082	1.14866	-1.21083	0.00382365	0.169544	0.185607
Adrb2	-1.96425	-2.37187	-1.20752	1.30024e-06	4.66415e-08	0.185856
AA474331	-2.11839	-1.8438	1.14893	2.71035e-09	8.42736e-08	0.185858
Fbxo32	1.65978	1.41346	-1.17427	7.84273e-06	0.000521505	0.185946
Psma4	1.248	1.1173	-1.11698	0.00103408	0.0666914	0.186062
Lrrc73	-1.98062	-1.6654	1.18928	3.81704e-07	1.84319e-05	0.186245
BC002059	1.38825	1.99817	1.43934	0.0983501	0.00155386	0.186285
Arpc4	1.19443	1.08941	-1.0964	0.00142673	0.086964	0.186299
A430057M04Rik	-1.64254	-1.20348	1.36482	0.00596688	0.26392	0.186455
Atp13a2	-1.65846	-1.49135	1.11205	2.08878e-08	8.19716e-07	0.186461
Sh3bgr	1.53576	-1.02785	-1.57853	0.073545	0.911599	0.186472
Nfe2l1	-1.09366	-1.25043	-1.14335	0.213818	0.00422902	0.186504
Wars	-1.07926	1.01817	1.09887	0.133733	0.715161	0.186615
Zfhx3	-1.45265	-1.23371	1.17746	0.000356489	0.0203668	0.186636
Ttc21a	-1.54758	-1.07161	1.44417	0.00307347	0.772115	0.186725
Ino80c	1.29207	1.16587	-1.10825	0.00012185	0.00962058	0.187058
A730013G03Rik	-2.09592	-1.24921	1.6778	0.00942329	0.434255	0.187203
Ncmap	-1.06195	-1.60039	-1.50703	0.761415	0.052852	0.18732
A630052C17Rik	-1.62189	-2.20955	-1.36233	0.00499091	0.000151794	0.18734
Nprl2	-1.08204	1.04381	1.12944	0.223192	0.505879	0.187425
Slc25a25	-1.37631	-1.17671	1.16963	0.000679719	0.0663016	0.187437
Pip5k1a	-1.24017	-1.43774	-1.15932	0.0104363	0.000166098	0.187548
Agl	-1.02451	1.13497	1.1628	0.76026	0.120411	0.18782
Agfg1	1.24609	1.121	-1.11159	0.000737011	0.0516394	0.187826
Foxj3	1.08955	-1.03359	-1.12615	0.178428	0.597847	0.187893
Klra4	2.77497	2.05575	-1.34986	2.33584e-06	0.000230658	0.187912
Zfp81	1.20207	1.64466	1.36818	0.276121	0.00599372	0.188078
Mtfp1	-1.16736	-1.88259	-1.61269	0.510391	0.026761	0.188113
Ggt1	-2.15795	-1.08372	1.99124	0.0383559	0.829269	0.188213
Bet1	1.52496	1.33685	-1.14071	8.0113e-06	0.000388179	0.188215
Pdxk-ps	-1.15675	1.3055	1.51013	0.47957	0.249687	0.188272
Mroh1	-1.57061	-1.38391	1.1349	1.68055e-06	9.22993e-05	0.188341
Srsf2	-1.20932	-1.30817	-1.08174	0.000178186	2.90931e-06	0.188424
Usp16	1.73938	2.0659	1.18772	5.3145e-06	1.92552e-07	0.188438
Efcab8	-2.851	-1.79897	1.58479	0.00013981	0.0339092	0.188582
BC024978	-1.3826	-1.14905	1.20326	0.00267373	0.173924	0.188819
Cpox	-1.05932	-1.21864	-1.15039	0.438175	0.0137081	0.189153
Cep350	-1.11979	1.09314	1.22408	0.303746	0.39729	0.189188
Mterf1b	1.35177	-1.27297	-1.72076	0.279996	0.418981	0.189272
Cyp4f16	-1.64064	-1.4801	1.10846	2.22377e-08	6.97196e-07	0.189303
Sarm1	-1.03455	1.19097	1.23212	0.74865	0.135769	0.189325
Mrfap1	1.34875	1.22455	-1.10142	1.10079e-05	0.000719889	0.18946
Elp6	-1.01153	1.15621	1.16954	0.889431	0.0904708	0.189535
Prox2os	-1.36149	1.09327	1.48847	0.157144	0.666639	0.189569
Eif3s6-ps1	1.5408	2.91794	1.89378	0.215358	0.00400888	0.189602
Stac2	1.08143	-1.16221	-1.25685	0.488499	0.248508	0.189634
Gtpbp6	-1.25517	-1.1344	1.10646	0.000381477	0.0273188	0.189838
Cnn3	1.17454	1.05607	-1.11218	0.00910673	0.336104	0.189862
Ube2v2	1.77461	2.28146	1.28561	0.000368553	4.48828e-06	0.189916
Usp47	1.65522	1.86475	1.12659	1.67362e-07	5.83774e-09	0.189944
Stard9	-1.64402	-1.43982	1.14182	8.38945e-07	4.76826e-05	0.190038
Hhat	-1.63675	-1.45672	1.12359	1.4422e-07	7.04042e-06	0.190087
Lamtor3	1.20508	1.06671	-1.12972	0.00820943	0.324383	0.190121
Trmt61a	-1.20425	-1.02858	1.17079	0.0346114	0.736521	0.190241
Fam120aos	1.45158	1.23835	-1.17218	0.000132442	0.0246674	0.190409
Gm7862	1.36415	1.06651	-1.27909	0.0260971	0.620091	0.190445
Gm12976	2.24525	1.6231	-1.38331	0.00010737	0.011434	0.190553
Glud1	1.21181	1.11758	-1.08431	0.000221978	0.016643	0.190593
Stk11	1.05578	1.14173	1.08141	0.198931	0.00429493	0.190703
Mtfmt	-1.01296	-1.12214	-1.10779	0.813018	0.0427233	0.190851
Recql5	-1.80524	-1.62753	1.10919	1.48173e-09	3.64062e-08	0.190866
Tubgcp2	-1.1894	-1.09581	1.0854	0.000715417	0.044941	0.190899
Tnfrsf1b	-1.88882	-1.66971	1.13123	7.06722e-09	2.34951e-07	0.191051
Gm11613	1.74395	1.34377	-1.29781	0.000325431	0.0557054	0.191207
Ppig	1.70159	2.26796	1.33285	0.00193605	3.74738e-05	0.191266
Wdr91	-1.39376	-1.27161	1.09606	1.60251e-06	7.6727e-05	0.191404
Trak2	3.79511	3.16161	-1.20037	2.05662e-11	4.17121e-10	0.191493
Colec12	-1.07819	1.07612	1.16025	0.340431	0.359844	0.191537
Hibadh	1.19517	1.07643	-1.11031	0.00414892	0.193915	0.19161
Cdc73	-1.10737	1.03713	1.14848	0.17741	0.617363	0.191704
Cdc14b	-1.31084	1.12185	1.47057	0.207889	0.562327	0.191714
Ifitm10	-1.45509	1.24217	1.80746	0.244968	0.486687	0.191809
B3galnt2	-1.12509	-1.3031	-1.15822	0.147391	0.00240374	0.191812
Rev3l	1.39188	1.79503	1.28964	0.0219551	0.000336441	0.191913
Ino80d	-1.33206	-1.11452	1.19518	0.00598674	0.2623	0.19192
Trp63	1.19925	1.68677	1.40652	0.325822	0.0081632	0.192313
Kank4os	-1.06544	-1.36694	-1.28298	0.611205	0.0351402	0.192432
Zeb2os	1.75057	1.51324	-1.15684	7.29531e-07	3.08339e-05	0.192438
Rpl32-ps	3.93013	1.67427	-2.34737	0.00681985	0.259307	0.192624
Socs4	1.63471	1.31267	-1.24533	0.000405308	0.0293961	0.192636
Zak	1.38714	1.52593	1.10006	2.86146e-06	9.75616e-08	0.192674
Zfp94	-1.33073	-1.12099	1.1871	0.0044155	0.226147	0.192695
Zfc3h1	1.03475	1.27827	1.23534	0.756894	0.0419149	0.192696
Hiatl1	-1.44572	-1.70895	-1.18208	0.000472174	8.30532e-06	0.192793
Usp37	-1.01602	1.18114	1.20006	0.868054	0.100996	0.192803
Klhdc2	1.11502	1.01554	-1.09796	0.0387982	0.755918	0.192988
Hif1an	-1.06884	-1.2014	-1.12402	0.288665	0.00774976	0.192992
Clcc1	-1.20539	-1.42939	-1.18583	0.0486187	0.000855472	0.193074
AI429214	1.28941	1.06887	-1.20632	0.0191353	0.502509	0.193141
Atp6v1h	1.05105	-1.05745	-1.11143	0.378562	0.326712	0.193152
Zfp335	-1.52835	-1.33003	1.14911	1.41429e-05	0.000982401	0.193388
Gm16880	1.22852	-1.15343	-1.41702	0.244527	0.469894	0.193585
Tusc5	-1.39263	1.15866	1.61357	0.1455	0.604969	0.193636
Gm15487	-1.28036	-1.47146	-1.14926	0.00302617	4.84258e-05	0.193747
Tmem237	-1.00108	-1.11371	-1.1125	0.984752	0.0699855	0.193939
Atp6v0e2	1.1399	1.00324	-1.13622	0.057619	0.963175	0.193954
Agk	-1.15197	-1.374	-1.19275	0.13332	0.00344555	0.194003
Snx15	1.06443	-1.03753	-1.10438	0.243369	0.490458	0.194019
Magi2	-1.16942	-1.83027	-1.5651	0.47975	0.0270991	0.19409
Tmem198	-1.92483	-1.5483	1.24319	2.30074e-05	0.000982821	0.194473
Cnih2	1.60773	1.42447	-1.12865	2.05437e-07	5.0708e-05	0.194668
Ube2q1	1.03206	-1.06237	-1.09643	0.521189	0.22814	0.194865
Bbx	1.4505	1.30074	-1.11514	1.69248e-06	0.000360162	0.195011
Srp9	1.7151	1.51233	-1.13408	1.50535e-07	6.06317e-06	0.195017
Slc35b4	-1.38965	-1.54135	-1.10916	8.94115e-06	2.35387e-07	0.195083
Usp1	1.65514	1.97253	1.19176	5.0921e-05	3.51995e-07	0.195214
Tsen15	1.46034	1.27062	-1.14931	6.58961e-05	0.00384625	0.195341
Traf6	-1.01445	-1.16243	-1.14588	0.841933	0.0519246	0.195537
Sema5a	-1.52906	-1.31289	1.16466	7.02302e-05	0.00228003	0.195545
Parp16	-1.38886	-1.19261	1.16455	0.000578796	0.0432318	0.195565
S100a11	1.40568	1.2544	-1.1206	1.96484e-05	0.00132825	0.195732
Plscr4	1.31102	1.05717	-1.24013	0.0246256	0.637333	0.195746
Ltbp2	-2.06044	-1.73298	1.18896	1.28436e-07	1.491e-05	0.195752
Rnaseh2b	1.63871	1.99581	1.21791	0.000216111	1.546e-06	0.195785
Ccdc162	-1.11177	1.37663	1.5305	0.642067	0.170823	0.195879
Loxl3	-2.01428	-1.79189	1.12411	7.74442e-10	1.8496e-08	0.195949
Slc1a4	-2.07624	-1.84431	1.12576	5.29557e-10	9.60184e-09	0.195982
Pter	1.19095	1.05695	-1.12679	0.0134313	0.382509	0.196106
5730409E04Rik	5.20145	4.47084	-1.16342	3.08085e-14	1.71341e-13	0.196154
Ythdc2	1.40972	1.97284	1.39945	0.0653763	0.00127973	0.19622
Cep170	1.1091	1.30473	1.17639	0.229906	0.00710759	0.196298
Gnmt	-1.62354	-1.16763	1.39046	0.010248	0.395467	0.196366
Aldh3a1	-1.14196	-1.02036	1.11917	0.0383764	0.737891	0.1966
Sh2b2	-1.4357	-1.23793	1.15976	0.000146437	0.0158829	0.196616
Bmp1	-2.0016	-1.79697	1.11388	2.87792e-10	4.23918e-09	0.196835
Ntan1	1.65248	1.49284	-1.10693	1.99736e-08	5.32322e-07	0.197144
Hmgn2	1.1636	1.04333	-1.11528	0.0164897	0.473225	0.197364
AI597479	1.16023	1.02403	-1.133	0.0345793	0.72706	0.197745
Btbd9	-1.46256	-1.23471	1.18453	0.000595467	0.0261115	0.197775
9330179D12Rik	1.64161	1.30733	-1.2557	0.000695068	0.0368724	0.197961
Jade1	1.0305	1.19854	1.16307	0.709622	0.0374466	0.198642
Klf3	-1.36932	-1.55956	-1.13893	0.000202595	4.7917e-06	0.19881
Igll1	-3.00403	-1.38019	2.17653	0.0260254	0.389947	0.198844
Entpd6	-1.68007	-1.52548	1.10134	4.63561e-09	1.53978e-07	0.198884
Rnase4	1.09847	-1.03858	-1.14085	0.209417	0.581994	0.198891
Soga3	-1.06773	-1.42209	-1.33188	0.674705	0.0307208	0.198961
Vars2	-1.5208	-1.38882	1.09503	6.10878e-08	1.83597e-06	0.199009
Fam161b	1.13859	-1.57546	-1.7938	0.675246	0.166665	0.199252
Gnas	1.23847	1.13857	-1.08774	0.000139808	0.00916237	0.199354
Chil1	-2.59345	-1.14344	2.26811	0.0141483	0.793568	0.199418
3830406C13Rik	2.35313	1.99039	-1.18224	2.48159e-08	1.63085e-07	0.199517
E330009J07Rik	1.00134	-1.17036	-1.17192	0.987736	0.0737622	0.199948
Slc25a29	-1.47271	-1.2925	1.13942	2.69987e-05	0.00149736	0.20002
Tmem86b	-1.75439	-1.27663	1.37424	0.00403022	0.16072	0.200212
Dek	1.81046	2.18207	1.20526	1.46358e-05	1.79118e-07	0.200257
Ostm1	-1.06171	-1.199	-1.12931	0.362307	0.0122342	0.20028
Srsf11	-1.00229	1.16825	1.17092	0.978616	0.0798823	0.200288
Ncl	2.70818	3.11578	1.15051	6.25121e-11	6.3557e-12	0.200293
Rassf1	-1.42378	-1.2602	1.12981	3.5663e-05	0.00205925	0.200337
Usp12	-1.21162	-1.45734	-1.2028	0.0618774	0.00136736	0.200432
Dnajc14	-1.08926	-1.20459	-1.10587	0.126647	0.00270381	0.200647
Btf3l4	1.78129	1.59225	-1.11872	1.22376e-08	2.9331e-07	0.200723
Tomm20	1.52506	1.40535	-1.08518	1.1439e-08	2.85327e-07	0.200923
Tcf7	-1.40074	-1.19766	1.16956	0.00109213	0.0357609	0.201014
Gnb1l	1.15866	-1.01187	-1.17241	0.10375	0.889301	0.201022
Exosc7	1.10969	-1.00462	-1.11482	0.0913715	0.937006	0.201088
Paip1	1.18025	1.03764	-1.13744	0.0271603	0.59513	0.201167
Ccdc117	-1.24122	-1.44702	-1.1658	0.0166569	0.000244121	0.201175
Dnajc1	-1.21501	-1.02456	1.18589	0.0442958	0.794202	0.201235
Smim8	2.01509	1.63605	-1.23168	5.2744e-06	0.000311432	0.201262
Shkbp1	-1.17466	-1.05252	1.11605	0.0127994	0.394945	0.201354
Tomm22	1.52355	1.39592	-1.09143	3.44935e-08	1.00185e-06	0.201447
Zfp106	1.38804	1.2358	-1.12319	4.5345e-05	0.00302492	0.201498
4930570G19Rik	1.21725	1.9573	1.60797	0.392	0.0271361	0.201541
Trap1a	2.69231	1.87141	-1.43865	3.82728e-05	0.00631321	0.201541
Dazap2	1.13271	1.03849	-1.09073	0.014931	0.425194	0.201594
Kif3c	-1.09998	-1.27302	-1.15732	0.229949	0.00683383	0.201725
Hist1h2al	1.11976	1.41682	1.26528	0.377658	0.0127693	0.202005
Mast4	-1.4445	-1.67205	-1.15753	0.000144496	3.67931e-06	0.202098
Gm9873	1.142	-1.2171	-1.38992	0.452295	0.286668	0.202102
Amdhd2	-1.08879	1.04164	1.13413	0.222761	0.550962	0.20211
Rgl3	-1.23714	-1.06772	1.15867	0.0162637	0.405453	0.202189
Polh	-1.54568	-1.95227	-1.26305	0.00207267	5.23808e-05	0.202232
Mettl18	1.2936	-1.04437	-1.351	0.128199	0.789338	0.202244
Cabp4	3.60279	1.72379	-2.09004	0.00718221	0.149986	0.202638
Ttl	1.06155	-1.04373	-1.10797	0.293354	0.442574	0.202647
Gm14547	1.38599	1.74387	1.25821	0.0182497	0.000190349	0.202786
Birc2	1.19524	1.44847	1.21187	0.106279	0.00165995	0.202846
Safb2	-1.85415	-1.64185	1.12931	1.65533e-08	3.95156e-07	0.202888
Nsa2	2.46377	2.204	-1.11786	7.54108e-12	6.90513e-11	0.202967
Slit2	-1.66524	-1.35067	1.2329	0.000110558	0.0212753	0.203029
Snx9	-1.1604	-1.3504	-1.16373	0.0826796	0.0016153	0.203075
Wdr46	1.23546	1.36758	1.10694	0.00100731	1.77821e-05	0.203088
Fbxl16	1.28486	1.1098	-1.15773	0.00422555	0.209159	0.203088
H2-Ke6	-1.3918	1.10037	1.53149	0.151816	0.68938	0.203203
Cycs	1.53086	1.3357	-1.14611	1.45388e-05	0.000885478	0.203492
Ralgapb	-1.0619	1.06494	1.13086	0.373498	0.35346	0.203601
Rbpj	1.03087	1.17847	1.14318	0.687697	0.028352	0.203662
U2surp	1.573	1.9434	1.23547	0.000941482	1.11234e-05	0.203773
Crebl2	-1.13982	-1.30298	-1.14314	0.081632	0.00178493	0.204011
C030017K20Rik	-2.09918	-1.32425	1.58518	0.00829913	0.264053	0.20403
Fuca1	1.02159	1.13113	1.10722	0.700305	0.0368375	0.204059
Ust	-1.40078	-1.64933	-1.17744	0.000720646	3.28732e-05	0.204065
Gpr39	-1.61541	-1.37688	1.17325	1.44285e-05	0.00203839	0.204067
Usp45	1.17416	1.424	1.21278	0.139345	0.00295251	0.204132
1700052N19Rik	-1.0598	1.04296	1.10534	0.294247	0.444467	0.204323
Srbd1	-1.0226	1.15601	1.18214	0.808068	0.120767	0.204331
Klf6	-1.0699	1.06943	1.14418	0.369613	0.358564	0.204365
Cul7	-1.30841	-1.19012	1.09939	4.70444e-05	0.00295883	0.204372
Snx10	1.30936	1.50117	1.1465	0.00231051	1.65862e-05	0.204453
Kin	-2.08726	-1.59796	1.30621	8.62612e-05	0.00345557	0.2045
Angptl4	-2.11707	-1.90834	1.10937	7.10825e-11	5.05314e-10	0.204801
Gm28424	-2.11788	-1.32988	1.59253	0.00772757	0.268038	0.204932
Ttc25	1.13494	1.58038	1.39248	0.47425	0.0220303	0.205118
Hs1bp3	-1.25805	-1.12028	1.12298	0.00166988	0.0851742	0.205222
Dzank1	1.7656	-1.03002	-1.8186	0.0971555	0.927096	0.205278
Snora73a	-5.09415	-2.53971	2.0058	0.000413798	0.0213262	0.205314
Nucb2	1.12673	1.36154	1.2084	0.263905	0.00637893	0.205367
Zfp961	1.72873	1.3969	-1.23754	0.000152081	0.0088527	0.205549
Ccdc71l	-1.13344	-1.31069	-1.15639	0.126504	0.00275008	0.205616
Foxred1	-1.1657	-1.05979	1.09993	0.00710165	0.278839	0.205799
Ccnd2	1.95137	1.53698	-1.26961	5.23056e-05	0.00371506	0.205819
Arfgap1	-1.27703	-1.18311	1.07939	1.16438e-05	0.000664913	0.205988
Mtl5	-1.76796	-1.28351	1.37744	0.00256318	0.18554	0.206021
Inpp5f	1.1471	1.30653	1.13898	0.0616852	0.00143901	0.206251
Gnpda1	-1.29186	-1.73875	-1.34593	0.121756	0.00314647	0.206599
Plekhn1	-1.57095	-1.39293	1.12781	1.32624e-06	7.57013e-05	0.206904
Cemip	-1.20713	-1.74775	-1.44786	0.372199	0.00987932	0.206965
Zfp341	-1.19107	-1.37865	-1.15749	0.0386286	0.000746682	0.207051
Tgm5	1.35371	-1.08741	-1.47204	0.173606	0.686092	0.207055
Gskip	1.30316	1.18621	-1.09859	4.97419e-05	0.00360843	0.207084
Gm12248	-1.35286	-1.98362	-1.46624	0.0875728	0.0103793	0.207227
Gfm1	-1.0112	-1.12529	-1.11283	0.847528	0.0586018	0.207291
Tnip2	-1.30239	-1.1767	1.10681	0.000136456	0.00791683	0.207303
Slc22a18	-1.31868	-1.08466	1.21575	0.00991834	0.486739	0.207601
D630029K05Rik	-1.19966	1.24531	1.49395	0.405266	0.333696	0.207682
2810002D19Rik	1.49991	1.17011	-1.28186	0.0076368	0.254323	0.20774
Slc30a5	-1.38215	-1.56645	-1.13334	0.000136873	2.96424e-06	0.20785
Sbno1	1.05351	1.17986	1.11993	0.40396	0.0150753	0.207951
Coro1c	1.29628	1.16706	-1.11073	0.000234022	0.0137591	0.207964
Zbtb4	-1.55741	-1.31742	1.18217	9.12166e-05	0.00772927	0.208022
Ttc8	-1.10879	-1.34321	-1.21142	0.322422	0.012308	0.208246
Yars2	-1.03146	-1.18022	-1.14422	0.678479	0.0345437	0.208388
Lbp	-1.85733	-1.57401	1.18	8.29046e-08	0.000355133	0.208421
Fam129b	1.53122	1.355	-1.13005	4.79018e-06	0.000197456	0.208612
Vps8	-1.15274	-1.0669	1.08046	0.00322323	0.139849	0.208633
Lsm5	2.26486	1.84492	-1.22762	9.25267e-07	2.2177e-05	0.208753
Adcy3	-2.11548	-1.16247	1.81982	0.0417024	0.62952	0.208849
Itpk1	-1.0662	-1.18655	-1.11288	0.265724	0.0106626	0.208919
Orc4	1.75671	2.02929	1.15517	7.27001e-07	4.23288e-08	0.20892
Dock4	-1.20791	1.09717	1.32528	0.201332	0.575559	0.208944
Mrpl48-ps	1.7805	1.262	-1.41086	0.00569214	0.234885	0.209135
Paip2b	1.12904	-1.03041	-1.16337	0.156455	0.720167	0.209285
Klhdc4	-1.12905	-1.00957	1.11834	0.0606213	0.87726	0.20929
Slc2a8	-1.49369	-1.35987	1.09841	2.61546e-07	9.51327e-06	0.209401
Btbd19	-1.84697	-1.62532	1.13637	3.90057e-08	1.61005e-06	0.209437
Tmem209	-1.32988	-1.5222	-1.14462	0.000987335	1.96503e-05	0.209507
Clcnkb	-1.58579	1.06348	1.68646	0.0852422	0.845766	0.209588
Fmnl2	1.42107	1.70207	1.19774	0.00177759	4.28727e-05	0.209841
4931406C07Rik	1.36529	1.23107	-1.10903	2.62655e-05	0.00165206	0.209861
Gins1	1.80702	1.18387	-1.52637	0.0240716	0.450797	0.209897
Gspt1	1.28878	1.17167	-1.09995	0.000111972	0.00658012	0.210105
Sdcbp	1.33387	1.16388	-1.14605	0.00105851	0.0553311	0.210197
Spata5l1	-1.17698	-1.49095	-1.26676	0.214376	0.00669518	0.210198
Dnajc2	2.18787	2.84393	1.29986	2.85109e-05	7.85123e-07	0.210452
Kansl2	-1.14218	-1.24323	-1.08847	0.00955614	0.000170639	0.210522
Tmub1	-1.03401	1.10911	1.14684	0.655617	0.187027	0.210552
Ptges3	1.5607	1.4232	-1.09661	4.60527e-08	1.26128e-06	0.210648
Cage1	1.28866	1.75383	1.36097	0.144611	0.0037667	0.210677
Fam179b	1.78275	2.16194	1.2127	3.27466e-05	6.0872e-07	0.210696
Tmem243	1.31938	1.15606	-1.14127	0.00117808	0.0580924	0.210821
Nars2	-1.01998	-1.18511	-1.16189	0.811992	0.0518463	0.210867
Mepce	-1.38059	-1.239	1.11428	3.14062e-05	0.00184426	0.210903
Rgs20	1.5544	1.27939	-1.21495	0.000713654	0.028257	0.210922
Aspm	-1.59167	1.12116	1.78452	0.194554	0.691565	0.210985
F3	-1.68737	-1.97166	-1.16848	7.40217e-06	2.04601e-07	0.211252
Gm14292	-1.08716	-1.33982	-1.23241	0.461083	0.0221484	0.211325
2015-09-01	1.06611	-1.37237	-1.4631	0.75529	0.154822	0.211587
Gtf3c3	1.2742	1.4419	1.13161	0.00192705	3.74364e-05	0.211596
Lsg1	-1.01182	1.07102	1.08368	0.791011	0.137158	0.211816
Lsm12	1.27003	1.17958	-1.07668	1.19795e-05	0.000661286	0.212072
Gltp	1.51635	1.31947	-1.14921	3.04447e-05	0.00180289	0.212086
Spg20	-1.04583	-1.17564	-1.12412	0.493916	0.0204709	0.212224
Micalcl	-1.08362	-1.81498	-1.67493	0.768996	0.0576828	0.212247
Tmem245	-1.28128	-1.14991	1.11424	0.000479595	0.0308949	0.212312
Exosc3	1.16288	1.03134	-1.12755	0.0344328	0.642242	0.21234
Gm7091	3.24307	-1.17628	-3.81474	0.113095	0.832849	0.212619
Kctd5	-1.12766	-1.23526	-1.09542	0.02582	0.000516383	0.213092
Rpl15	1.76065	1.59948	-1.10076	2.10663e-09	4.17216e-08	0.213288
Dnm3	-1.24516	1.20608	1.50177	0.346868	0.403169	0.213374
Deaf1	-1.24025	-1.13838	1.08949	0.000231785	0.0123801	0.213498
Sirt5	1.87978	1.36124	-1.38094	0.00508577	0.0580834	0.213529
Trim41	1.93713	1.69353	-1.14384	3.53173e-08	1.06429e-06	0.213615
Ovgp1	-1.38852	1.0226	1.41991	0.115974	0.905483	0.213619
Tdp1	-1.00461	1.1712	1.17661	0.960403	0.0857863	0.21365
4833420G17Rik	1.06286	1.19086	1.12043	0.343229	0.0114269	0.213734
Cul2	1.97734	2.35497	1.19098	9.92292e-07	4.45561e-08	0.213928
Synpo	1.44129	1.17656	-1.225	0.00373165	0.165992	0.213948
Setd6	-1.04349	-1.15288	-1.10483	0.448383	0.0177496	0.21428
Fut7	-1.53069	-1.11668	1.37075	0.024906	0.529862	0.214299
Heca	1.11726	-1.07558	-1.2017	0.27573	0.489554	0.214422
Gclm	1.03595	-1.07499	-1.11364	0.561083	0.234052	0.214666
Havcr2	-1.06054	1.14735	1.21682	0.596579	0.214086	0.214669
2810405F17Rik	-2.59316	-1.73326	1.49611	0.000318299	0.0260299	0.214782
Ccdc126	-1.34288	-1.58108	-1.17737	0.00343938	8.8065e-05	0.214917
Stx3	-1.1499	-1.00501	1.14417	0.0809756	0.94597	0.215292
Crygn	1.55263	-1.01096	-1.56964	0.0820705	0.966699	0.215527
Frs3	-2.56119	-1.90124	1.34711	3.03864e-05	0.00063298	0.215537
Wscd2	-1.44209	-1.17067	1.23185	0.00515748	0.185456	0.215701
Vpreb3	1.68003	1.36933	-1.2269	0.0002178	0.0116576	0.215714
Tmc6	-1.78062	-1.5915	1.11883	2.06878e-08	5.09646e-07	0.215811
2015-09-11	1.08859	-1.00578	-1.09489	0.10574	0.909647	0.215816
Fyn	1.01201	-1.09979	-1.113	0.841845	0.124877	0.215878
Fam43a	-1.38644	-1.26322	1.09754	4.2098e-06	0.000256436	0.215922
Gm13205	-1.04146	-1.36584	-1.31147	0.787756	0.0527886	0.216064
Mob1a	1.1038	-1.02773	-1.1344	0.172178	0.699293	0.216094
Inip	-1.00181	-1.12539	-1.12336	0.977939	0.0807447	0.216152
Ylpm1	1.11827	1.27988	1.14452	0.143415	0.00434063	0.216384
Cul4a	-1.0689	-1.20651	-1.12874	0.329386	0.0119079	0.216457
Zfp507	-1.45263	-1.27126	1.14267	8.15345e-05	0.00400675	0.216555
Rps19-ps4	1.48919	2.2319	1.49873	0.0977031	0.001698	0.216651
Nus1	1.72015	1.50875	-1.14012	5.89984e-07	1.82775e-05	0.216825
Gm6981	-1.28456	1.07679	1.38321	0.213256	0.655948	0.217056
4931414P19Rik	-1.35069	-1.5906	-1.17762	0.00267274	9.90459e-05	0.217109
Cacnb1	-1.83236	-1.63311	1.122	1.31373e-08	3.99972e-07	0.217212
Arhgef5	1.34316	1.21232	-1.10793	5.10523e-05	0.00330716	0.217228
Xxylt1	-1.60961	-1.87167	-1.16281	1.0126e-05	9.61354e-07	0.217352
Rfc4	2.00277	1.73399	-1.15501	8.20108e-08	1.16611e-06	0.217362
Btaf1	1.12264	1.27167	1.13275	0.108352	0.00270768	0.217371
Zfp160	-1.13165	1.33824	1.51442	0.597279	0.220287	0.217488
Fn3k	1.2924	2.04111	1.57932	0.346874	0.00793663	0.217493
2700081O15Rik	-1.79116	-1.57645	1.1362	1.22709e-07	4.34599e-06	0.217588
Pds5a	-1.30288	1.1078	1.44333	0.201787	0.626074	0.217596
Pde4d	-1.38685	-1.15098	1.20493	0.00527761	0.188926	0.217646
H2afy	-1.0632	-1.14378	-1.07579	0.146718	0.0037693	0.218
Cbx4	-1.37297	-1.53247	-1.11618	4.45189e-05	1.69312e-06	0.218026
Sh3bgrl	3.3984	3.9733	1.16917	2.27771e-11	3.18054e-12	0.218198
Adipor1	1.2794	1.16908	-1.09436	0.000104461	0.00563264	0.218311
Gm29170	1.75866	1.21463	-1.4479	0.0113437	0.366052	0.218331
Slc17a5	-1.64566	-1.38384	1.1892	6.16508e-05	0.00310586	0.218346
AV099323	1.93364	2.67353	1.38264	0.00158109	3.42728e-05	0.218476
9530034E10Rik	1.87225	1.33858	-1.39868	0.00588262	0.102165	0.218491
Arl8b	1.21473	1.124	-1.08072	0.000252369	0.0140596	0.218588
C130046K22Rik	1.10571	-1.32008	-1.45963	0.612009	0.230905	0.218598
Armcx6	-1.35171	-1.68843	-1.2491	0.0226136	0.000554653	0.218659
Vps9d1	-1.26137	-1.14914	1.09767	0.000265508	0.0149765	0.218796
Spns1	-2.00651	-1.83025	1.0963	4.21241e-11	4.63228e-10	0.218966
Ppp1r21	1.03809	-1.05558	-1.09578	0.468157	0.305504	0.219544
Irf1	-1.74373	-1.5767	1.10594	6.89153e-09	1.80812e-07	0.219767
Mreg	-1.27952	1.03148	1.3198	0.103758	0.852404	0.219825
Usp54	-1.15478	-1.35251	-1.17123	0.12139	0.0027274	0.21983
Alkbh4	-1.52186	-1.34431	1.13207	1.00646e-05	0.000370292	0.21985
Tmem167	2.21576	1.94174	-1.14112	2.0003e-09	3.25202e-08	0.219928
Gm10425	-1.3251	1.19906	1.58887	0.297266	0.482772	0.220146
Mia3	1.02786	1.20041	1.16788	0.753568	0.0491457	0.22025
Ifngr2	-1.0297	-1.11378	-1.08166	0.510359	0.0243037	0.220503
Otop2	-1.26658	-1.9291	-1.52307	0.297473	0.0161013	0.220644
Gm4876	1.60242	2.14586	1.33914	0.00877565	0.00019386	0.220701
Crcp	1.51858	1.38662	-1.09516	1.29197e-07	4.08504e-06	0.220716
Adh1	-1.03318	1.4704	1.51919	0.883786	0.133502	0.220717
Fv1	-1.62502	-2.4667	-1.51795	0.0441789	0.00139941	0.220717
Rnf181	-1.07358	-1.21062	-1.12765	0.302562	0.0105049	0.22085
Trip11	1.09433	1.33003	1.21538	0.407093	0.0195699	0.22123
Nhej1	1.2203	1.46184	1.19794	0.0666035	0.00123953	0.221569
1700034E13Rik	1.65076	2.4373	1.47647	0.0437612	0.00033871	0.221779
Nod1	-1.52188	-1.27942	1.1895	0.000144325	0.0306051	0.221911
Nipbl	-1.24653	1.00902	1.25778	0.0833836	0.947985	0.222151
Tmem87b	-1.46479	-1.21809	1.20253	0.00178495	0.0679363	0.222258
Map2k1	-1.00337	-1.15909	-1.1552	0.967106	0.0847887	0.222262
Trp53i13	-1.45169	-1.30979	1.10834	4.01488e-06	0.000168957	0.222842
Nup93	-1.13224	-1.2324	-1.08846	0.0164291	0.000359593	0.222876
Tex10	1.03965	1.15188	1.10795	0.508395	0.0235179	0.222893
Pkn3	-1.49709	-1.32429	1.13049	2.04866e-05	0.000460747	0.222905
Cnot10	-1.02681	1.05674	1.08507	0.570975	0.242357	0.22295
Rhobtb1	1.21196	1.01943	-1.18887	0.0611745	0.845847	0.222983
Slc25a51	1.04109	-1.03965	-1.08236	0.375253	0.393381	0.223208
Comp	-1.47392	-1.16168	1.26879	0.00938821	0.275421	0.223313
Gpkow	-1.12233	-1.25754	-1.12047	0.0823166	0.00229181	0.223387
Cryl1	1.18411	1.06423	-1.11264	0.0125302	0.302335	0.223388
Siglecg	1.10432	-1.03101	-1.13856	0.177918	0.687639	0.223399
Ghitm	1.28015	1.17966	-1.08518	3.66564e-05	0.00199599	0.22343
Cdk2ap2	1.21116	1.08248	-1.11887	0.00647486	0.228606	0.223446
Prkacb	1.13476	-1.01647	-1.15345	0.12783	0.84236	0.22354
Cwc15	1.53753	1.35481	-1.13487	9.34281e-06	0.000418003	0.223609
Kdm7a	1.16568	1.43033	1.22704	0.20294	0.00543503	0.223786
Ly96	1.2805	1.04023	-1.23098	0.0507703	0.735976	0.223977
Bloc1s6	1.19933	1.10005	-1.09025	0.00140791	0.0655738	0.224235
Pcid2	-1.08551	1.0045	1.09039	0.107729	0.927708	0.224243
Slc26a11	-2.44659	-2.06074	1.18724	1.97747e-08	5.83726e-07	0.224441
Slc22a5	-1.39769	-1.5749	-1.12679	6.6362e-05	2.97126e-06	0.224553
Ptrf	1.49198	1.34262	-1.11124	2.33467e-06	8.94608e-05	0.224613
Srsf10	1.23569	1.45193	1.17499	0.0308502	0.000640747	0.224616
Vapa	1.19468	1.10008	-1.08599	0.00117223	0.0543794	0.224632
Rpp38	1.31089	1.14117	-1.14872	0.00272358	0.106265	0.22464
Gng5	1.92322	1.73123	-1.1109	1.38668e-09	2.23085e-08	0.224695
Dhx36	1.8473	2.24532	1.21546	2.43443e-05	6.55516e-07	0.224854
Akr1c12	1.04404	1.35276	1.2957	0.753802	0.0677829	0.224998
Nacc2	-1.00448	-1.11164	-1.10668	0.938218	0.0810246	0.225067
Mier3	-1.0638	1.13624	1.20873	0.581003	0.232814	0.225329
Arhgap21	-1.01058	1.13405	1.14605	0.892005	0.120303	0.22539
Eif5al3-ps	1.23735	-1.22451	-1.51515	0.364087	0.408718	0.22545
Arpc5	1.37468	1.24651	-1.10283	1.66562e-05	0.000818574	0.225808
Trip12	1.44068	1.61034	1.11776	1.45546e-05	4.50299e-07	0.225881
Xrn2	1.40462	1.5426	1.09823	4.19631e-06	1.41663e-07	0.225891
Ephb3	-1.69977	-1.56674	1.08491	6.62397e-10	1.04895e-08	0.225996
Gm26808	2.66985	1.78905	-1.49233	0.000223952	0.023994	0.226063
AW011738	1.33628	1.79256	1.34146	0.0947581	0.00252095	0.226132
Grasp	-1.06071	1.04699	1.11056	0.3357	0.445023	0.226277
Gm26982	1.53233	1.29249	-1.18557	0.000239566	0.0173828	0.226304
Gtse1	-1.45587	-1.80022	-1.23652	0.00622987	9.02531e-05	0.226314
Serpina3h	1.20692	1.02021	-1.18302	0.095298	0.808047	0.226356
Mir31	-1.3507	-2.12642	-1.57432	0.211215	0.0142028	0.226459
Tmem144	-1.29139	1.04035	1.3435	0.156553	0.808083	0.226705
Hsd17b14	1.16293	-1.30585	-1.51862	0.491803	0.30985	0.226707
Cth	1.22562	-1.01797	-1.24764	0.136636	0.882961	0.22686
9030407P20Rik	-1.2293	1.02661	1.26201	0.138075	0.842185	0.22687
A430105I19Rik	1.18002	1.04322	-1.13114	0.0267687	0.556277	0.226887
Cbx3	-1.40965	-1.69252	-1.20066	0.00386828	6.66248e-05	0.226917
Tmem165	-1.48332	-1.63239	-1.1005	6.57082e-07	3.90482e-08	0.227026
RP23-349K15.2	-1.21566	-1.06747	1.13882	0.0169111	0.380826	0.227044
1700084E18Rik	1.66781	1.13583	-1.46836	0.0286778	0.568266	0.227097
Ibtk	1.14971	1.34647	1.17113	0.139313	0.00338555	0.227216
Spty2d1	-1.05732	1.1187	1.18282	0.570286	0.246599	0.227462
Gm21986	-1.35366	1.08649	1.47074	0.208558	0.688559	0.227522
Prdm5	1.44587	1.28399	-1.12608	3.8763e-05	0.00126808	0.227766
Wasf1	-1.07057	-1.1908	-1.1123	0.272537	0.00954402	0.227956
Chd7	-1.26048	1.09769	1.38362	0.253115	0.592545	0.227982
9430020K01Rik	1.19227	1.0282	-1.15957	0.0479367	0.7469	0.228013
Rabl2	-1.12638	1.00021	1.12662	0.0973792	0.997498	0.228106
Nnt	-1.03137	-1.13893	-1.10429	0.588367	0.033066	0.228158
Tab2	-1.26757	-1.42695	-1.12573	0.00208364	5.34034e-05	0.228454
Als2cl	-2.20487	-1.67801	1.31398	3.48863e-05	0.0052154	0.228506
Ddx39b	-1.39244	-1.29736	1.07329	1.28708e-07	3.76282e-06	0.228512
Gm23849	1.90356	1.33588	-1.42494	0.00149261	0.215554	0.228575
Kbtbd3	1.94354	1.46457	-1.32704	0.000683073	0.026478	0.228812
Vav3	1.42497	2.20758	1.54922	0.135192	0.00849144	0.228852
Pnn	1.04405	1.2895	1.23509	0.726864	0.0453143	0.228991
Prpf39	1.09673	1.50496	1.37222	0.607527	0.038219	0.229304
Thbs2	-2.22818	-1.94029	1.14838	8.36904e-10	3.6265e-07	0.229315
Golgb1	1.6073	1.77145	1.10213	6.822e-08	4.33205e-09	0.229512
R3hdm1	1.47389	1.6348	1.10917	2.89999e-06	1.1791e-07	0.229572
Smim24	-2.69739	-1.43844	1.87522	0.0181188	0.286139	0.229579
Tmem161a	-1.68134	-1.56134	1.07686	1.91971e-10	3.34923e-09	0.229587
Magea3	-1.08502	-1.20637	-1.11184	0.193066	0.00592009	0.229914
Obsl1	-1.55224	-1.40374	1.10579	3.72808e-07	1.17398e-05	0.230076
Chd1	1.59865	1.92293	1.20284	0.000329902	5.32018e-06	0.230081
Tubb6	1.06894	-1.01799	-1.08817	0.183076	0.715068	0.230102
Mapk8ip3	-2.02094	-1.7256	1.17115	2.85129e-07	8.8129e-06	0.230136
Gdnf	-1.87952	-1.62333	1.15782	3.88499e-07	1.74742e-05	0.230138
Pkdcc	-1.41049	-1.2326	1.14432	0.000375104	0.0112512	0.230235
Arfrp1	-1.05573	1.02727	1.08452	0.256215	0.567414	0.230265
Socs3	-1.56917	-1.3708	1.14472	1.47819e-05	0.000616665	0.230329
Uba5	1.24715	1.11739	-1.11614	0.00246546	0.0906978	0.230333
Sprtn	-1.81388	-2.88481	-1.59041	0.0215168	0.0017199	0.230393
Hif1a	1.54202	1.76619	1.14538	2.46788e-05	6.43914e-07	0.230466
Enkur	1.9983	3.62347	1.81327	0.0409413	0.00218431	0.230508
Uros	-1.12236	-1.00352	1.11842	0.0854109	0.956854	0.230519
Med9	1.32173	1.22001	-1.08337	7.76729e-06	0.000372692	0.23067
Sox13	-1.5963	-1.04551	1.52682	0.0420894	0.868904	0.230704
Slc26a6	-1.83287	-1.61211	1.13694	1.22021e-07	3.48523e-06	0.230758
Slc27a4	-1.48313	-1.35943	1.091	2.44335e-07	6.62618e-06	0.23097
Ccdc142	-3.74386	-3.00086	1.2476	5.43256e-09	3.61653e-08	0.230994
Cenpa	1.51019	1.21724	-1.24067	0.00400666	0.120221	0.231013
Arid4a	1.10222	1.45556	1.32057	0.54185	0.0312376	0.231238
Gga1	-1.24162	-1.14162	1.0876	0.000256403	0.0125577	0.231247
S1pr1	-1.67265	-3.5748	-2.1372	0.215517	0.0131208	0.23125
Stbd1	1.21556	1.0946	-1.1105	0.00392666	0.152732	0.231772
Klf4	-1.47175	-1.64812	-1.11983	1.06371e-05	3.45048e-07	0.23199
2410022M11Rik	1.39826	1.08434	-1.28951	0.0292173	0.593447	0.231995
Adssl1	-1.82309	-1.38884	1.31267	0.000879205	0.0539098	0.232015
Abcf1	1.17646	1.27529	1.08401	0.00235567	4.79545e-05	0.23206
Gm14012	-1.51771	1.07815	1.63632	0.137816	0.800927	0.232121
Gm20939	1.61693	2.36283	1.46131	0.0369261	0.00100456	0.232124
Gm15506	1.25233	-1.12994	-1.41506	0.275487	0.543224	0.232207
Nelfa	-1.22421	-1.37654	-1.12443	0.00703048	0.000155114	0.232253
Ube2b	1.43842	1.30557	-1.10175	3.23462e-06	0.000133628	0.232578
Mst1	-2.082	-1.90708	1.09172	1.65216e-11	9.63958e-11	0.232633
Zfp945	1.39536	1.64426	1.17838	0.00255075	3.79071e-05	0.232662
Mgat2	-1.26961	-1.42119	-1.11939	0.00163264	3.22692e-05	0.232768
[truncated: 10,901 more rows]

## Sheet: Ps-enriched in HBB
Gene	HBB_PsvsCB_FC	Pkp4_PsvsCB_FC	Diff_FC	HBB_PsvsCB_pval	Pkp4_PsvsCB_pval	Diff_pval
Cyb5r3	8.8264	8.03457	-1.09855	3.25663e-15	6.16833e-15	0.481501
5730409E04Rik	5.20145	4.47084	-1.16342	3.08085e-14	1.71341e-13	0.196154		Cutoffs
Cenpb	4.95564	4.17429	-1.18718	1.47872e-13	1.02734e-12	0.167729		Con_PsvsCB_FC>2
mt-Rnr1	4.95686	3.97652	-1.24653	2.70811e-13	3.09258e-12	0.0904104		Con_PsvsCB_pval<0.05
Cplx2	5.17409	4.76356	-1.08618	3.54854e-13	1.60439e-12	0.537149
Dynll2	3.80109	3.02627	-1.25603	4.31581e-13	9.04464e-12	0.0440296
Rab13	5.12279	4.5998	-1.1137	5.81184e-13	1.69631e-12	0.423608
Nrd1	2.60181	2.73199	1.05003	1.03214e-12	4.21893e-13	0.548186
Kank2	4.37395	3.49655	-1.25093	1.10773e-12	1.61889e-11	0.0854084
Wnk1	2.42258	1.96134	-1.23516	1.63091e-12	1.69135e-10	0.0120306
Zeb1	2.71134	2.3387	-1.15934	2.20792e-12	9.23608e-11	0.116122
Kctd10	3.40079	2.59717	-1.30942	2.33393e-12	1.27382e-10	0.0205173
Kif1c	4.01413	3.47748	-1.15432	6.8882e-12	3.88637e-11	0.280352
Ammecr1	4.47807	3.5265	-1.26983	7.00749e-12	1.15649e-10	0.103043
Fam101b	2.10399	1.77863	-1.18293	7.11628e-12	5.34809e-10	0.026134
Nsa2	2.46377	2.204	-1.11786	7.54108e-12	6.90513e-11	0.202967
Zbtb12	3.85909	2.82502	-1.36604	9.10356e-12	6.47005e-10	0.0245019
Ccng1	2.68628	2.66198	-1.00913	1.03904e-11	9.47138e-12	0.923746
Ybx1	2.06245	1.8143	-1.13678	1.26839e-11	3.68423e-10	0.0836282
Usp34	2.38818	2.49003	1.04265	1.35278e-11	6.83664e-12	0.627751
Trp53inp2	3.56102	3.17723	-1.12079	1.54724e-11	6.20401e-11	0.367123
Trak2	3.79511	3.16161	-1.20037	2.05662e-11	4.17121e-10	0.191493
Nbeal1	3.62427	3.79827	1.04801	2.13277e-11	4.93306e-11	0.730404
Gm6472	2.18442	1.87152	-1.16719	2.24364e-11	8.81979e-10	0.0625876
Cflar	2.24647	1.80667	-1.24343	2.25177e-11	4.6163e-09	0.0149649
Sh3bgrl	3.3984	3.9733	1.16917	2.27771e-11	3.18054e-12	0.218198
Net1	4.95386	3.46692	-1.42889	2.59213e-11	1.14168e-09	0.0374495
Anp32b	2.86051	2.31933	-1.23334	2.70346e-11	1.04591e-09	0.062873
Klhl12	3.04775	2.13111	-1.43012	3.74644e-11	2.30755e-08	0.00596114
Gm4204	2.53855	2.31561	-1.09628	3.75623e-11	8.59471e-11	0.337641
Tpt1	2.43536	2.26547	-1.07499	4.09163e-11	1.87692e-10	0.443631
Nap1l1	2.56193	2.38251	-1.07531	4.17121e-11	1.57485e-10	0.465325
2015-09-07	2.88682	3.29365	1.14093	4.26761e-11	4.72791e-12	0.24306
Eif3a	2.68608	2.91319	1.08455	5.86637e-11	1.70529e-11	0.448237
Hspb11	2.60065	2.3007	-1.13038	5.94221e-11	5.34676e-10	0.239534
1700020I14Rik	2.34936	2.32958	-1.00849	6.24138e-11	6.51317e-11	0.926404
Ncl	2.70818	3.11578	1.15051	6.25121e-11	6.3557e-12	0.200293
Cops2	2.68982	3.90263	1.45089	7.10902e-11	5.73102e-13	0.00277047
Rpl7	2.67835	2.63742	-1.01552	8.22317e-11	1.22933e-10	0.886797
Gdf11	3.65485	2.68593	-1.36074	8.59137e-11	7.82495e-09	0.0414053
Eif2a	2.18921	2.41387	1.10262	9.11201e-11	1.39315e-11	0.266697
Eif3e	2.61644	2.37456	-1.10186	1.00286e-10	5.68702e-10	0.366888
Fyco1	2.15882	2.36829	1.09703	1.28924e-10	2.892e-11	0.297184
mt-Rnr2	3.97877	4.00139	1.00569	1.34764e-10	1.59903e-10	0.971123
Mrpl42	2.40577	2.18966	-1.0987	1.37345e-10	7.4965e-10	0.344866
Ccser2	2.29814	1.96871	-1.16734	1.3912e-10	4.12833e-09	0.111917
Samd4	2.50583	2.38964	-1.04862	1.45083e-10	2.97189e-10	0.646981
Lsp1	2.53673	2.40625	-1.05422	1.63903e-10	4.4279e-10	0.619963
Myl6b	2.30232	2.31001	1.00334	1.72508e-10	5.29785e-10	0.973109
Npm1	2.59389	2.62148	1.01063	1.73216e-10	1.50983e-10	0.922756
Upf3a	2.18606	2.00458	-1.09053	1.83583e-10	1.14056e-09	0.338566
Rps2-ps13	2.08393	1.8287	-1.13957	2.25373e-10	5.62047e-09	0.137739
Scd1	2.99233	2.49057	-1.20146	2.31452e-10	4.18231e-09	0.160179
Zc3h13	2.96076	2.4363	-1.21527	2.49265e-10	4.47914e-09	0.132422
Rpl23	2.49598	2.23995	-1.1143	2.89403e-10	2.38208e-09	0.322873
Emc2	2.8382	2.91826	1.02821	3.59262e-10	3.05285e-10	0.824885
Uhmk1	2.26064	1.8852	-1.19916	4.16936e-10	2.80394e-08	0.0787086
Rpl26	2.68103	2.63205	-1.01861	4.56805e-10	6.98224e-10	0.87786
Rpl29	2.02206	1.88561	-1.07236	4.64196e-10	2.51777e-09	0.417549
Rpl22l1	3.55848	3.08235	-1.15447	4.73625e-10	3.13035e-09	0.35629
Eif3m	2.24266	2.00192	-1.12025	4.75393e-10	5.27581e-09	0.255082
Naca	2.27635	2.22635	-1.02246	4.89604e-10	8.42333e-10	0.825006
Gas5	3.09248	2.63287	-1.17457	4.97783e-10	6.03086e-09	0.250939
Rps7	2.2278	2.04994	-1.08677	5.13768e-10	3.31147e-09	0.400635
Asnsd1	2.75097	2.91494	1.0596	5.14587e-10	1.44133e-10	0.636805
Naa50	2.05938	1.99885	-1.03028	5.71206e-10	9.69982e-10	0.7359
Rps3a1	2.5082	2.36196	-1.06192	6.05749e-10	2.07211e-09	0.599094
Mpst	2.24277	2.21275	-1.01357	6.16318e-10	8.51705e-10	0.892653
Rassf3	2.89106	2.13419	-1.35464	6.46007e-10	2.19391e-07	0.0335829
Rpl23a	2.35114	2.19684	-1.07024	6.62287e-10	2.68386e-09	0.524918
Rpl17	2.44091	2.40536	-1.01478	6.86567e-10	9.77166e-10	0.895005
Tma7	2.45868	2.34144	-1.05007	7.01317e-10	1.69548e-09	0.663006
Rpl21	2.7998	2.71747	-1.0303	7.21252e-10	1.32e-09	0.816869
Rpl4	2.17448	1.99623	-1.08929	8.08037e-10	5.91398e-09	0.386903
Csde1	2.18137	2.44059	1.11884	8.48499e-10	8.86821e-11	0.260552
Cox20	2.82551	2.04126	-1.3842	8.63413e-10	2.14661e-07	0.0201514
Eif2s2	2.38753	3.06853	1.28523	8.91976e-10	2.17877e-11	0.0347139
Dync1li2	2.21191	1.75535	-1.2601	9.31597e-10	2.11902e-07	0.0316662
Tbca	2.276	2.06976	-1.09965	9.48537e-10	6.81003e-09	0.367532
Rpl31	2.48003	2.38214	-1.04109	1.14223e-09	2.57365e-09	0.730484
Akap12	3.98262	3.65036	-1.09102	1.23485e-09	2.47976e-08	0.647855
Rps6	2.11546	2.04062	-1.03667	1.3831e-09	3.35419e-09	0.712238
Gxylt1	2.53796	2.37309	-1.06948	1.39245e-09	7.18959e-09	0.585251
Trim12c	5.07019	7.92752	1.56356	1.78373e-09	8.29432e-10	0.0728416
Fgd3	3.5927	3.22098	-1.1154	1.87354e-09	1.46083e-08	0.529032
Rpl34	2.27628	2.10437	-1.08169	1.96803e-09	1.06632e-08	0.47592
Tmem167	2.21576	1.94174	-1.14112	2.0003e-09	3.25202e-08	0.219928
Atf5	2.43042	2.03615	-1.19363	2.09401e-09	6.08656e-08	0.144766
Cyp2c55	2.65383	2.28492	-1.16145	2.16205e-09	2.67077e-08	0.257067
Rps17	2.38375	2.25978	-1.05486	2.1775e-09	6.58554e-09	0.646875
2700089E24Rik	2.39779	2.29159	-1.04634	2.39121e-09	3.26544e-09	0.695304
Matr3	2.63184	3.28002	1.24628	2.51613e-09	9.76937e-11	0.104525
Rps23	2.22338	2.14505	-1.03652	2.60364e-09	5.99472e-09	0.740512
Hsp90aa1	2.50885	3.48044	1.38726	2.63362e-09	1.9341e-11	0.0156474
Fth1	2.30979	2.16373	-1.0675	2.69786e-09	9.12351e-09	0.564771
Psmc6	2.31061	2.53106	1.09541	3.33125e-09	2.94656e-10	0.420817
Mrpl30	2.22157	2.13278	-1.04163	3.415e-09	7.62931e-09	0.709853
Rpl36al	2.36573	2.32593	-1.01711	3.87199e-09	5.30947e-09	0.886727
1810022K09Rik	3.01125	2.81643	-1.06917	3.95116e-09	1.33128e-08	0.664413
Gm14284	2.19248	1.85568	-1.1815	4.0024e-09	1.15018e-07	0.133443
Kif5b	3.52793	3.80264	1.07787	4.14334e-09	2.07931e-09	0.671521
Rps25	2.22871	2.10597	-1.05828	4.81536e-09	1.65467e-08	0.61636
Cfdp1	2.44721	2.34731	-1.04256	4.96501e-09	8.85374e-09	0.739241
Cox7b	2.30734	2.20628	-1.04581	4.97309e-09	1.16465e-08	0.703407
Eny2	2.01595	1.80805	-1.11499	5.13287e-09	5.82057e-08	0.275261
Scaper	2.25861	2.81246	1.24522	5.16267e-09	8.14529e-11	0.0661868
Bola3	2.05639	1.92033	-1.07085	5.29316e-09	2.5534e-08	0.503723
Rpl5	2.38509	2.33412	-1.02184	5.68828e-09	9.78248e-09	0.861466
Rps27a	2.30776	2.1652	-1.06584	5.732e-09	2.31096e-08	0.593993
Zfp277	2.22944	2.06378	-1.08027	6.06368e-09	2.16078e-08	0.496986
Rps4x	2.31495	2.19618	-1.05408	7.30518e-09	2.24645e-08	0.664925
Uqcrb	2.42128	2.32151	-1.04297	7.33693e-09	1.41479e-08	0.740607
Snrpb2	2.06656	1.76473	-1.17104	7.83581e-09	2.51227e-07	0.141274
Bbip1	2.75044	2.47271	-1.11232	7.98923e-09	2.04312e-08	0.459719
Rpl12	2.17773	2.05285	-1.06083	8.4332e-09	3.23059e-08	0.604232
Thoc7	2.00046	1.69926	-1.17725	8.58261e-09	2.4321e-07	0.110115
Rps26-ps1	2.06722	1.90831	-1.08327	9.45872e-09	6.00922e-08	0.455981
Rpl35	2.36867	2.29239	-1.03328	9.57283e-09	1.91103e-08	0.79625
Maff	2.13433	1.74503	-1.22309	1.0002e-08	1.88406e-06	0.0902397
Golga4	2.15037	1.92479	-1.11719	1.03392e-08	1.44656e-07	0.335866
Rps8	2.12919	2.03982	-1.04381	1.06658e-08	2.84708e-08	0.701736
Zeb2	2.26071	2.39774	1.06062	1.07613e-08	4.15572e-09	0.627598
Rps24	2.72225	2.71497	-1.00268	1.09204e-08	1.47423e-08	0.985662
R3hcc1	2.12932	1.80062	-1.18255	1.10288e-08	4.25371e-07	0.143809
Sub1	2.34768	2.13118	-1.10159	1.13491e-08	6.39529e-08	0.445846
Eef1b2	2.04377	1.95133	-1.04737	1.18322e-08	3.47471e-08	0.66399
Rps16	2.03643	1.92864	-1.05589	1.20415e-08	4.29959e-08	0.608779
Rpl30	2.34705	2.23055	-1.05223	1.3063e-08	3.60927e-08	0.690876
Rpl35a	2.23743	2.01391	-1.11099	1.32111e-08	1.20123e-07	0.388254
Rpl32	2.19193	2.11552	-1.03612	1.3569e-08	3.19688e-08	0.764122
Rpl28	2.18866	2.17148	-1.00791	1.3969e-08	1.7766e-08	0.946706
Rps13	2.19865	2.05538	-1.06971	1.45978e-08	6.4273e-08	0.572938
Ap4s1	2.03483	1.70436	-1.19389	1.53264e-08	6.26997e-07	0.104879
Ppfia1	2.46097	2.13553	-1.15239	1.5676e-08	2.21997e-07	0.305724
Bag1	2.03241	1.99744	-1.01751	1.70663e-08	2.46956e-08	0.872094
Cetn2	2.04339	1.95008	-1.04785	1.72185e-08	5.83315e-08	0.669859
Abracl	2.38064	2.07115	-1.14943	1.72709e-08	2.61973e-07	0.299986
Cacybp	2.2252	2.44949	1.1008	1.7324e-08	2.26066e-09	0.430399
Hspe1	2.09453	1.9542	-1.07181	1.74857e-08	8.10763e-08	0.540405
Rab26os	2.31473	2.05594	-1.12587	1.75389e-08	3.07135e-07	0.368577
Rpl22	2.16131	2.10346	-1.0275	1.85919e-08	3.51738e-08	0.818486
Tmsb4x	2.35291	2.32179	-1.0134	1.90067e-08	2.05485e-08	0.918604
2010107E04Rik	2.35418	2.22525	-1.05794	1.9263e-08	5.32912e-08	0.668215
Snapc5	2.71023	2.39907	-1.1297	2.09462e-08	1.94545e-07	0.435244
Map1b	2.18687	2.08227	-1.05023	2.14355e-08	1.59374e-07	0.695777
Rps12	2.35786	2.26821	-1.03953	2.1783e-08	5.17511e-08	0.771224
Gm773	3.23778	3.62614	1.11995	2.39112e-08	9.69552e-09	0.5439
3830406C13Rik	2.35313	1.99039	-1.18224	2.48159e-08	1.63085e-07	0.199517
Ubxn1	2.10052	1.93664	-1.08462	2.65426e-08	1.55349e-07	0.487438
Itgb3bp	3.06579	3.22235	1.05107	2.82474e-08	2.01617e-08	0.779718
Camsap2	2.01184	2.04626	1.01711	2.84157e-08	1.88466e-08	0.877115
2810403D21Rik	2.2522	1.75417	-1.28391	2.85202e-08	3.18215e-06	0.057769
Fam229b	2.38413	2.29844	-1.03728	2.91493e-08	5.68827e-08	0.789243
Rpl27a	2.11452	2.02046	-1.04655	2.96513e-08	8.04468e-08	0.700817
Ndufa1	2.03708	1.80183	-1.13056	3.04364e-08	5.2062e-07	0.283035
Rps2	2.15349	2.05151	-1.04971	3.04789e-08	9.43574e-08	0.690712
Rpl9	2.25892	2.17036	-1.0408	3.05796e-08	7.45185e-08	0.757233
Rpl11	2.06672	2.0214	-1.02242	3.16879e-08	5.354e-08	0.847296
2700060E02Rik	2.12731	2.00911	-1.05883	3.19555e-08	9.82721e-08	0.632821
Zc3h15	2.34542	2.49054	1.06187	3.46116e-08	9.38673e-09	0.656411
Rps20	2.56294	2.43737	-1.05152	3.46782e-08	9.03212e-08	0.738881
Tatdn1	2.53948	2.46929	-1.02842	3.51162e-08	4.12371e-08	0.848887
Gm28875	2.58044	2.43722	-1.05876	3.61075e-08	8.62404e-08	0.705826
Cmc1	2.43071	2.11031	-1.15183	3.81414e-08	4.03328e-07	0.323803
Slirp	2.75158	2.59547	-1.06015	3.96358e-08	8.45219e-08	0.718599
Dynlt3	2.0612	2.25629	1.09465	4.04995e-08	6.20394e-09	0.439892
Gm28438	6.61955	5.48146	-1.20763	4.41237e-08	3.11691e-07	0.544759
Rpl37	2.16201	2.10094	-1.02907	4.4192e-08	8.21252e-08	0.818691
Gm13157	3.43502	5.07225	1.47663	4.42318e-08	6.7146e-10	0.0639889
Tceb1	2.18635	2.07643	-1.05294	4.43077e-08	1.24356e-07	0.684336
Gm12191	2.38116	2.07161	-1.14943	4.56305e-08	5.14674e-07	0.326189
Htatsf1	2.12753	2.52359	1.18616	4.57979e-08	1.69755e-09	0.172695
Rps15a	2.13659	2.12021	-1.00773	4.95512e-08	6.69956e-08	0.950651
Gm8186	2.18321	1.90211	-1.14778	5.33083e-08	6.8666e-07	0.284294
Sec61g	2.08167	2.03251	-1.02418	5.41852e-08	8.93589e-08	0.842513
Tomm7	2.0442	1.90197	-1.07478	5.61294e-08	2.72876e-07	0.541615
Rpl36a	2.40837	2.43497	1.01105	5.65081e-08	5.25845e-08	0.939628
Yme1l1	2.07998	2.51877	1.21096	5.83376e-08	1.73276e-09	0.125999
Rps18	2.02985	1.97728	-1.02659	5.87323e-08	1.1296e-07	0.822722
Pdcd5	2.0181	2.00817	-1.00494	5.90157e-08	4.95372e-08	0.965717
Snrpe	2.1305	2.0986	-1.0152	5.99538e-08	7.56084e-08	0.903602
Rps29	2.30119	2.12734	-1.08172	6.51404e-08	2.91713e-07	0.572368
Rpl13	2.10315	2.062	-1.01996	6.54878e-08	1.09211e-07	0.873324
Dnm1l	2.11247	2.20412	1.04338	6.67656e-08	3.73063e-08	0.735208
Tmem126b	2.02051	1.81416	-1.11375	6.84699e-08	5.0792e-07	0.356528
Rps28	2.28979	2.18327	-1.04879	6.9181e-08	1.75761e-07	0.730937
Cdkn3	2.69168	2.35945	-1.14081	6.99013e-08	7.24533e-08	0.399034
Apc	2.10291	2.6806	1.27471	7.02721e-08	9.80288e-10	0.0634462
Fkbp3	2.45746	2.45754	1.00004	7.73879e-08	4.90296e-08	0.999806
Synm	2.15648	2.05109	-1.05138	7.83147e-08	7.44333e-07	0.711476
Tax1bp1	2.14818	2.67317	1.24439	8.16249e-08	1.76528e-09	0.102868
Rfc4	2.00277	1.73399	-1.15501	8.20108e-08	1.16611e-06	0.217362
Wbp5	2.20016	2.17168	-1.01311	8.34005e-08	8.80991e-08	0.921502
Rps5	2.03982	2.02688	-1.00639	8.45742e-08	1.07366e-07	0.957988
Sh3pxd2a	2.4369	2.16796	-1.12405	8.72271e-08	5.87061e-07	0.439593
Map2k7	2.4175	2.03876	-1.18577	8.77427e-08	2.00154e-06	0.263879
Rpl39	2.22286	2.04074	-1.08924	8.91328e-08	4.69287e-07	0.530235
Spef1	2.34273	2.31838	-1.0105	9.62558e-08	1.33589e-07	0.942846
Rpl37a	2.34356	2.29426	-1.02148	1.0101e-07	1.59063e-07	0.884248
Stag2	2.23492	2.70001	1.2081	1.09433e-07	3.96491e-09	0.1811
Mrps18c	2.19986	1.94993	-1.12818	1.14223e-07	9.63891e-07	0.375892
Rps26	2.32429	2.2371	-1.03897	1.15262e-07	2.47229e-07	0.793426
Peli3	2.10704	1.50599	-1.39911	1.32088e-07	0.000657669	0.0225811
Rpl18a	2.06924	1.98985	-1.0399	1.36078e-07	3.2785e-07	0.758627
Snrpg	2.25732	2.08841	-1.08088	1.46341e-07	5.64581e-07	0.586018
Rps19	2.24105	2.22284	-1.00819	1.48956e-07	1.99396e-07	0.954297
Churc1	2.03662	2.05245	1.00777	1.55733e-07	1.7643e-07	0.95117
Gm15500	2.39503	2.43537	1.01685	1.6999e-07	8.45025e-08	0.912786
Samd9l	2.17221	1.99036	-1.09137	1.74371e-07	7.15036e-07	0.523215
Rps2-ps10	2.29879	1.98527	-1.15792	1.7481e-07	2.70918e-06	0.327736
mt-Nd1	2.76771	2.08954	-1.32455	1.75228e-07	1.22518e-05	0.129951
Zhx1	3.03243	2.18234	-1.38953	1.76306e-07	4.48681e-05	0.119365
Hrsp12	2.16788	2.25786	1.0415	1.78227e-07	6.53893e-08	0.765758
Rpl13a	2.04939	2.00949	-1.01986	1.8066e-07	2.94899e-07	0.877912
Uqcrh	2.00423	2.01034	1.00304	1.92501e-07	1.81002e-07	0.980471
Zfp931	2.37362	2.1857	-1.08597	2.00205e-07	5.68922e-07	0.590624
Prkg2	2.17407	2.54234	1.16939	2.14603e-07	4.18889e-09	0.254243
Zfp938	2.09664	1.88126	-1.11449	2.24984e-07	1.79178e-06	0.419118
Gab2	2.21495	1.75061	-1.26524	2.25334e-07	3.14911e-05	0.117621
Rps21	2.23949	2.03085	-1.10273	2.41253e-07	1.5275e-06	0.50671
Txndc17	2.10607	1.95673	-1.07632	2.57451e-07	1.10164e-06	0.589154
Smek2	2.13533	2.8268	1.32382	2.64935e-07	2.01673e-09	0.0540628
Cenpp	2.73442	2.25026	-1.21516	2.67666e-07	2.108e-06	0.281053
Lyrm5	2.07285	2.10917	1.01752	3.01709e-07	1.98782e-07	0.896847
Pin4	2.24012	2.0356	-1.10047	3.02665e-07	2.27076e-06	0.52565
Cetn3	2.08589	1.91755	-1.08779	3.06076e-07	9.7946e-07	0.529194
Hnrnpu	2.06358	2.40415	1.16504	3.06762e-07	1.36506e-08	0.25749
Uchl3	2.01753	1.55724	-1.29558	3.1435e-07	5.64945e-05	0.0514301
Rps27	2.09845	2.05592	-1.02069	3.18022e-07	5.17852e-07	0.881613
Rpl41	2.28856	2.25655	-1.01419	3.22102e-07	4.44178e-07	0.926935
Mpp5	2.18895	2.07851	-1.05313	3.43136e-07	1.1257e-06	0.724822
Fau	2.00707	1.98784	-1.00967	3.46149e-07	4.28823e-07	0.940808
Pkp4	2.90692	1.3418	-2.16643	3.92948e-07	0.0443877	0.000875019
Emx2	2.19003	1.87568	-1.16759	4.49656e-07	6.63677e-06	0.298997
Diras1	2.92954	2.10319	-1.3929	4.67924e-07	0.000401163	0.155491
Tpmt	2.46753	1.63543	-1.5088	4.89001e-07	0.000384617	0.0226095
mt-Cytb	2.22733	1.98005	-1.12489	4.90277e-07	3.66208e-06	0.441772
Apool	2.04261	1.96983	-1.03695	4.94454e-07	4.59963e-07	0.7844
Rps15	2.05816	2.08415	1.01262	4.99504e-07	4.31067e-07	0.927691
Dcun1d1	2.38434	2.60363	1.09197	5.17195e-07	4.31564e-08	0.585094
Rps3a2	2.65177	2.37153	-1.11816	5.43965e-07	1.20083e-06	0.540336
Ccdc25	2.00836	1.82039	-1.10326	5.47623e-07	2.91512e-06	0.459985
Orc2	2.08528	1.83232	-1.13805	5.61637e-07	5.17819e-06	0.359155
Sp3os	2.33336	1.98799	-1.17373	5.71314e-07	9.24448e-06	0.332527
Mgam	4.49383	4.83731	1.07644	5.83641e-07	7.5959e-07	0.806284
Gm14325	2.48022	2.29253	-1.08187	6.02634e-07	1.43887e-06	0.650669
Wdr44	2.92056	2.11431	-1.38133	6.41088e-07	4.44269e-05	0.127739
6330408A02Rik	2.48435	1.99472	-1.24546	7.54866e-07	4.84356e-05	0.240681
Gm14326	2.37708	2.25052	-1.05623	7.70788e-07	2.03134e-06	0.74921
Rpl38	2.18711	2.1336	-1.02508	7.78921e-07	1.31464e-06	0.872744
Rplp1	2.07482	2.06568	-1.00442	7.80186e-07	9.10802e-07	0.975569
1190002F15Rik	2.31943	2.04485	-1.13428	7.91852e-07	4.70454e-06	0.444602
Ppfia3	2.07517	1.86665	-1.1117	8.07041e-07	9.08724e-06	0.471637
mt-Co3	5.56595	4.64884	-1.19728	8.33455e-07	9.21085e-06	0.610688
Lsm5	2.26486	1.84492	-1.22762	9.25267e-07	2.2177e-05	0.208753
Kiz	2.14103	2.37876	1.11103	9.55424e-07	1.42309e-07	0.491011
Amot	2.10346	1.82727	-1.15115	9.8305e-07	1.94759e-05	0.355258
Sucla2	2.02162	1.79199	-1.12814	9.96888e-07	6.85587e-06	0.387904
Eea1	2.03282	2.55121	1.25501	9.98996e-07	1.48273e-08	0.121048
Gm14327	2.80665	2.07272	-1.35409	1.04588e-06	6.50472e-05	0.152181
Tpt1-ps3	2.19206	2.03141	-1.07909	1.0601e-06	3.39566e-06	0.628584
Syp	3.33676	3.51469	1.05333	1.13193e-06	4.93343e-06	0.844472
Gm28437	5.35878	4.38306	-1.22261	1.29233e-06	7.5042e-06	0.560869
Mthfd2l	2.11292	1.90414	-1.10965	1.4716e-06	2.55586e-05	0.518759
2610528A11Rik	2.10858	2.03293	-1.03721	1.51269e-06	1.72066e-06	0.809152
Gm14322	2.21002	1.93802	-1.14035	1.52451e-06	7.541e-06	0.4141
Mrpl47	2.04864	1.90109	-1.07761	1.53679e-06	3.018e-06	0.605464
B230118H07Rik	2.64143	2.28847	-1.15423	1.5653e-06	6.79006e-06	0.46882
Erbb2ip	2.07819	2.14761	1.03341	1.56628e-06	1.59983e-06	0.832372
Myeov2	2.01484	1.9411	-1.03799	1.66886e-06	3.4783e-06	0.798443
1700008I05Rik	2.52783	3.1926	1.26298	1.90985e-06	1.78634e-07	0.253301
Ndufa5	2.02429	2.07263	1.02388	1.989e-06	1.07602e-06	0.873231
Mrpl52	2.09563	1.94713	-1.07627	2.08675e-06	6.93736e-06	0.637719
Palld	2.99491	2.03583	-1.4711	2.13244e-06	0.00118522	0.134525
E130208F15Rik	2.95378	1.79822	-1.64261	2.1525e-06	0.0025823	0.0465234
1500009C09Rik	6.16838	4.46714	-1.38083	2.16151e-06	1.87056e-05	0.401816
Pnpla8	2.14864	2.42009	1.12633	2.16539e-06	2.03458e-07	0.461641
Tma7-ps	2.26866	1.98289	-1.14412	2.24643e-06	2.03506e-05	0.442254
Alox8	3.86593	3.18381	-1.21425	2.33048e-06	0.00116076	0.599057
Klra4	2.77497	2.05575	-1.34986	2.33584e-06	0.000230658	0.187912
Rpl36	2.10669	2.10141	-1.00251	2.74181e-06	3.0468e-06	0.987594
Pcbd2	2.03336	1.81663	-1.1193	2.7664e-06	2.26811e-05	0.46447
2410004N09Rik	2.08554	2.05352	-1.0156	2.85342e-06	3.48298e-06	0.922364
Als2cr12	2.57512	2.21044	-1.16498	3.05311e-06	2.4544e-05	0.459624
Cox7b2	2.62116	2.29428	-1.14247	3.87467e-06	2.80171e-05	0.537303
Gm7658	2.45592	2.52884	1.02969	3.95634e-06	1.22011e-06	0.880321
Casp12	2.21649	2.17951	-1.01697	3.96143e-06	0.000200006	0.936706
Gm9828	2.84182	2.38081	-1.19363	4.34493e-06	8.44177e-05	0.466171
Atp5e	2.23549	2.26082	1.01133	4.43465e-06	3.78122e-06	0.950219
Zfp932	2.41843	2.7173	1.12358	4.51167e-06	7.71955e-07	0.557028
Toporsos	2.25557	1.87918	-1.2003	4.99022e-06	9.36064e-05	0.32527
Baalc	2.61051	1.60303	-1.62848	5.10211e-06	0.013161	0.0471876
Smim8	2.01509	1.63605	-1.23168	5.2744e-06	0.000311432	0.201262
Ndufc1	2.00184	1.95221	-1.02542	5.42738e-06	8.99307e-06	0.873951
Ccdc73	2.27169	1.88143	-1.20743	5.44516e-06	0.000124715	0.32057
2010204K13Rik	2.19513	1.60721	-1.3658	5.54497e-06	0.00112594	0.092292
Cyr61	2.65797	2.33709	-1.1373	5.63022e-06	4.18309e-05	0.570476
Swt1	2.18707	2.23147	1.0203	6.39049e-06	3.58618e-06	0.910481
Gm26881	3.24773	2.61245	-1.24318	6.40217e-06	6.10831e-05	0.42309
Hmgn5	3.72617	4.84808	1.30109	6.94381e-06	1.06743e-07	0.367058
Ccdc90b	2.10113	1.76111	-1.19307	6.99082e-06	0.000163667	0.312542
Scfd1	2.07151	2.78343	1.34368	7.69811e-06	9.57949e-08	0.0989723
Diap3	2.42385	2.86485	1.18194	8.12203e-06	1.90038e-07	0.40344
Ndufa2	2.09362	2.0657	-1.01351	8.13822e-06	9.9663e-06	0.938301
Gm13261	2.00006	1.81609	-1.1013	8.34908e-06	6.64337e-05	0.560964
Ifi202b	2.02467	2.43693	1.20362	8.92954e-06	2.4065e-05	0.360054
Acbd5	2.01548	2.56074	1.27054	9.02935e-06	2.61397e-07	0.167165
Gm2830	2.5831	2.85892	1.10678	9.13735e-06	1.26719e-06	0.645269
Rock1	2.3568	3.46495	1.47019	9.70925e-06	6.43454e-08	0.0725917
Acn9	2.01868	1.79455	-1.1249	9.93422e-06	4.92792e-05	0.475193
RP23-87D8.4	4.32553	6.30018	1.45651	1.03629e-05	8.82712e-08	0.265336
4930590J08Rik	2.86677	1.87886	-1.5258	1.06303e-05	0.00416939	0.123039
Capn7	2.00727	2.27853	1.13514	1.26375e-05	1.12733e-06	0.454318
Gm10076	2.03822	2.08095	1.02096	1.35077e-05	1.04706e-05	0.905625
Gm14403	2.65279	2.30739	-1.1497	1.41675e-05	1.63938e-05	0.536164
6230400D17Rik	2.20867	1.43547	-1.53864	1.43445e-05	0.0113615	0.0330996
2310010J17Rik	2.25866	2.46272	1.09035	1.4365e-05	4.43788e-06	0.66801
0610038B21Rik	2.20372	2.22472	1.00953	1.47603e-05	4.56725e-05	0.963281
Gm16124	2.2627	2.27373	1.00488	1.53862e-05	3.40711e-05	0.981488
mt-Nd3	5.52395	4.57859	-1.20648	1.64042e-05	8.81746e-05	0.664094
C130074G19Rik	3.62097	4.36954	1.20673	1.7224e-05	3.11997e-06	0.560645
Pik3c2a	2.12598	2.28342	1.07405	1.72449e-05	2.49864e-06	0.696529
Gm15491	2.74372	2.85861	1.04187	1.887e-05	3.92444e-05	0.878267
D330023K18Rik	2.10347	1.33737	-1.57284	1.98455e-05	0.0495377	0.0284119
Lst1	2.44187	2.18877	-1.11564	2.00253e-05	0.000110633	0.631989
Aqp3	2.57422	2.13121	-1.20787	2.07645e-05	0.000139919	0.422596
Gm15398	2.59219	2.67401	1.03156	2.10187e-05	5.91402e-06	0.894231
Ift74	2.3264	2.85844	1.2287	2.18296e-05	9.32422e-07	0.338047
RP23-272N6.1	2.88751	3.06994	1.06318	2.39619e-05	4.73702e-06	0.815603
Dnajc2	2.18787	2.84393	1.29986	2.85109e-05	7.85123e-07	0.210452
Stag1	2.05974	1.96092	-1.05039	2.85491e-05	8.97938e-06	0.778212
2310040G24Rik	2.30701	1.85606	-1.24296	2.90077e-05	0.000138059	0.289726
Exoc5	2.17497	2.26001	1.0391	3.13855e-05	4.88425e-06	0.84357
Gm8292	2.89536	2.82212	-1.02595	3.31126e-05	1.74513e-05	0.924393
Phpt1	2.23366	1.65406	-1.35041	3.53246e-05	0.00285747	0.16668
Gm10180	2.74511	2.5169	-1.09067	3.64377e-05	4.57419e-05	0.738397
Esf1	2.76451	2.94806	1.0664	3.68299e-05	1.38826e-05	0.810469
Trap1a	2.69231	1.87141	-1.43865	3.82728e-05	0.00631321	0.201541
Gm13212	2.03973	2.55958	1.25486	3.83231e-05	1.33298e-06	0.244388
mt-Co1	2.05266	1.27955	-1.6042	3.99233e-05	0.0777322	0.0216049
Tstd3	2.10634	2.13933	1.01566	4.05971e-05	2.92845e-05	0.9378
Gm15772	2.25588	2.32133	1.02901	4.36998e-05	2.04613e-05	0.89491
Taf1d	2.48577	3.66207	1.47322	4.51878e-05	6.70246e-07	0.13284
RP23-389J8.3	2.38256	2.06913	-1.15148	4.82606e-05	0.00024001	0.547179
Gm14410	4.01777	1.99016	-2.01882	4.83085e-05	0.00825905	0.0609839
2900009J06Rik	2.17798	2.00113	-1.08837	5.11893e-05	0.000353374	0.701659
Gm11496	2.67132	2.09437	-1.27548	5.29892e-05	0.000553469	0.359117
Esco1	2.04785	2.10256	1.02671	5.99663e-05	2.78791e-05	0.893057
Xlr	2.01346	2.14529	1.06548	6.38231e-05	3.49025e-05	0.750019
Gm12254	2.21948	1.94146	-1.1432	7.49311e-05	0.00045251	0.553347
Frmd8os	2.06989	1.58472	-1.30616	8.27787e-05	0.0120228	0.239887
mt-Ti	4.09636	3.0592	-1.33903	8.5943e-05	0.000805811	0.47159
Rbbp8	2.04274	1.96972	-1.03707	8.61313e-05	0.000143132	0.858662
Rpl34-ps1	2.06728	2.03392	-1.0164	8.86204e-05	8.86468e-05	0.937215
Gm13251	2.23088	2.81568	1.26214	9.89103e-05	1.98011e-06	0.309417
Gm12976	2.24525	1.6231	-1.38331	0.00010737	0.011434	0.190553
Utp14b	2.14794	2.11302	-1.01652	0.000113315	0.000155894	0.94214
Gm17090	2.71512	4.42603	1.63014	0.000116025	4.19259e-05	0.17516
Rps19-ps6	2.01136	1.84454	-1.09044	0.00011753	0.000361661	0.671916
Gm15860	2.51712	1.46934	-1.71309	0.00012005	0.0849181	0.0742474
Gm28802	4.27649	2.93474	-1.4572	0.000123474	0.000960521	0.366995
Gm10263	2.45832	2.26041	-1.08756	0.000128647	0.000255415	0.750451
Gm14074	2.57292	1.57621	-1.63235	0.00013997	0.0570703	0.118123
Zfp120	2.34286	3.43573	1.46647	0.000143038	1.07664e-06	0.14112
Serpinb1b	3.15354	2.78817	-1.13104	0.000166946	0.000802457	0.732036
Glmn	2.00133	2.48857	1.24346	0.000170836	1.16651e-05	0.320436
Gm15501	2.10306	1.90158	-1.10596	0.000173543	0.00062432	0.65656
Gm17382	3.32101	1.52442	-2.17854	0.000191416	0.153181	0.0569606
Ifi204	2.06664	3.04268	1.47228	0.000191496	1.08039e-05	0.129137
Efcab2	3.30394	3.46749	1.0495	0.000194695	0.000180355	0.897808
RP23-56B11.3	2.80883	1.41702	-1.9822	0.000199875	0.172393	0.0537395
Rps6ka6	2.02537	2.57429	1.27102	0.000200375	9.79956e-07	0.25022
4930500J02Rik	2.00215	2.07977	1.03877	0.00020567	0.000281208	0.866269
Gm10443	2.16565	1.8526	-1.16897	0.000209654	0.00136729	0.514188
2510046G10Rik	2.04449	1.65392	-1.23615	0.000211905	0.00881572	0.372472
Gm11687	2.33411	2.13615	-1.09268	0.000217331	0.000301816	0.729115
Gm26808	2.66985	1.78905	-1.49233	0.000223952	0.023994	0.226063
Cenph	2.01492	2.08278	1.03368	0.000229684	0.000137688	0.880402
Gm11942	2.46656	2.54204	1.0306	0.000240049	0.000171127	0.915863
Rpl31-ps8	2.31611	2.61017	1.12696	0.000248393	3.89276e-05	0.648471
Gm7846	2.42489	2.24159	-1.08178	0.000250541	0.000218085	0.768945
1700016C15Rik	5.09633	2.74103	-1.85927	0.000280325	0.010668	0.238302
G730013B05Rik	2.0157	1.65942	-1.21471	0.000299106	0.00352881	0.385687
mt-Atp6	3.52056	4.07334	1.15702	0.00030641	0.000296543	0.735467
Gm14586	2.54367	2.6347	1.03578	0.000308889	0.00015852	0.906203
Gm12603	2.12028	3.36648	1.58776	0.000309212	2.55928e-06	0.0793379
4930519F16Rik	2.59719	1.89643	-1.36952	0.00032357	0.0067812	0.310923
5430403G16Rik	2.54318	1.90858	-1.3325	0.000340973	0.0164889	0.388177
2300005B03Rik	2.36946	1.99118	-1.18998	0.000341623	0.00500039	0.559335
Gm24616	3.4025	1.32123	-2.57525	0.000343028	0.26611	0.0196932
Rpl28-ps1	2.19521	2.20854	1.00607	0.000366017	0.000281067	0.981198
Rpl9-ps6	2.53858	2.56905	1.012	0.000373644	0.000241339	0.968598
Gm2000	2.32541	2.18045	-1.06648	0.000385405	0.000576283	0.814852
Tyw5	2.08346	2.02527	-1.02873	0.000391266	0.000421109	0.906022
Yes1	2.01253	2.4436	1.21419	0.000391473	2.58656e-05	0.406172
Dbil5	2.30046	1.25388	-1.83466	0.000405103	0.277533	0.0434572
Spa17	2.05398	2.1312	1.03759	0.00043259	0.000285265	0.878997
Gm6404	2.62567	1.99335	-1.31721	0.000452297	0.0058821	0.396281
Mlf1	2.69762	2.65314	-1.01677	0.000455723	0.000262525	0.958954
Gm14443	2.79328	2.45172	-1.13932	0.000481915	0.00144008	0.70682
Rny1	3.54928	3.60633	1.01607	0.000485646	0.000747365	0.971305
Rps11-ps1	2.28489	1.84134	-1.24088	0.00051422	0.00405334	0.435857
Mipol1	2.05466	2.31354	1.12599	0.000519432	0.000106394	0.630268
Hist1h2ai	2.7764	1.63449	-1.69863	0.000612859	0.0363103	0.125231
Pappa2	2.12107	1.85146	-1.14562	0.000633567	0.00246349	0.598848
Gm10925	2.63109	4.50307	1.71148	0.000645257	2.47631e-05	0.151022
Gm10020	2.03424	1.53799	-1.32266	0.000655187	0.0248691	0.272908
mt-Tw	2.28524	2.0673	-1.10542	0.000709887	0.00255504	0.734864
Zfp119a	2.16652	1.92705	-1.12427	0.000751017	0.00353835	0.674619
Gm8520	2.44692	1.99196	-1.2284	0.000765105	0.00502263	0.515824
Pih1d2	2.05309	1.23416	-1.66356	0.000807442	0.247565	0.0580329
Gm14165	2.00258	2.0176	1.0075	0.000820367	0.000688897	0.976009
Gm12918	2.12734	1.77752	-1.1968	0.000822447	0.00455501	0.498165
Zfp652os	2.36145	1.62358	-1.45447	0.000823	0.069605	0.272519
Pus3	2.15688	2.67224	1.23894	0.000827308	8.02806e-05	0.445015
Rpl39-ps	2.45699	2.07021	-1.18683	0.000866808	0.00453586	0.598457
Gm15446	2.69006	2.70561	1.00578	0.000910753	0.00108679	0.987386
Gm12739	5.58725	3.34127	-1.67219	0.00095752	0.00331519	0.375633
2410019O14Rik	2.35105	3.24227	1.37907	0.000984842	0.000360986	0.367026
Gm26515	2.82451	-1.00859	-2.84879	0.00100354	0.976922	0.0160285
Rpl36-ps2	2.24605	2.34106	1.0423	0.00109877	0.000626886	0.889685
Gm13577	2.23612	1.78132	-1.25531	0.00111267	0.00765394	0.433972
Gm26619	2.33183	2.14239	-1.08842	0.00115408	0.00348196	0.792181
Gm6274	2.52478	2.4071	-1.04889	0.00116961	0.00141168	0.888773
Gm12174	2.35425	2.15246	-1.09375	0.0011837	0.00160912	0.772373
Gm13166	3.3679	2.45283	-1.37307	0.00120079	0.00357038	0.455952
Gm9385	2.10732	2.13704	1.0141	0.0012141	0.00090744	0.959828
Rps24-ps3	2.41496	2.00415	-1.20498	0.00127149	0.00223859	0.547147
Cenpq	2.07645	2.62017	1.26185	0.00131707	3.29633e-05	0.386373
Rps15a-ps7	2.00327	1.64082	-1.2209	0.00131897	0.0099216	0.438405
Rps13-ps2	2.63038	2.362	-1.11362	0.00143033	0.00163956	0.760704
Gm8430	2.60971	2.62473	1.00575	0.00143065	0.000814598	0.987177
Zfp442	4.90601	5.44158	1.10917	0.00144504	0.000709384	0.863949
A230072E10Rik	2.38338	2.50686	1.05181	0.00149355	0.00228981	0.886585
Gm14303	2.20162	2.05774	-1.06992	0.00153293	0.00276691	0.823195
4930597O21Rik	2.16088	1.86069	-1.16134	0.00156652	0.0128085	0.631568
Gm15128	2.1653	1.75494	-1.23383	0.00169224	0.0151463	0.48877
Gm12416	2.02817	1.30676	-1.55206	0.00174891	0.177951	0.122919
Gm10086	3.52723	2.719	-1.29725	0.00175865	0.00585751	0.587646
C330013J21Rik	5.07068	1.66378	-3.04768	0.00192304	0.215578	0.0791308
Rps12l1	2.33922	1.33976	-1.746	0.00200286	0.176588	0.0933732
Gm28661	2.16819	1.88037	-1.15306	0.00203575	0.0174098	0.665421
RP23-411B11.2	2.10195	2.38352	1.13396	0.00213641	0.000656602	0.677568
Etaa1os	2.05189	1.55914	-1.31604	0.00218181	0.0396506	0.347375
Tesc	2.10099	1.94014	-1.08291	0.00222055	0.011586	0.803673
Gm15755	2.40817	1.65113	-1.4585	0.00223147	0.0351615	0.269904
Pibf1	3.57579	2.88118	-1.24109	0.00228394	0.00749653	0.673315
Gm20707	2.03532	1.60941	-1.26464	0.00233277	0.0196298	0.403226
Gm29101	3.00157	3.43288	1.1437	0.00241552	0.000333512	0.753193
Gm8738	4.30377	5.37798	1.2496	0.00242853	0.000407849	0.700877
Gm13841	2.23586	2.14633	-1.04171	0.00247822	0.00244459	0.898748
Gm10073	2.26113	2.14349	-1.05488	0.00250633	0.00353059	0.87178
5730422E09Rik	2.19633	1.96219	-1.11933	0.00260569	0.0131619	0.739611
Lrriq3	2.59504	1.18765	-2.18503	0.00267491	0.5721	0.0699515
Rn7sk	3.72481	3.34262	-1.11434	0.00274524	0.00245203	0.835303
Gm17066	2.45786	4.26315	1.7345	0.00276828	1.23804e-05	0.141182
RP23-5K7.4	2.22293	1.99279	-1.11548	0.00276881	0.00741289	0.741159
Zfp345	2.16035	2.1097	-1.02401	0.00286984	0.00292776	0.940356
Rpl35a-ps4	3.42008	3.09547	-1.10487	0.00287971	0.00381292	0.842569
Med9os	2.26077	3.32707	1.47165	0.00294385	0.000376534	0.304234
mt-Co2	2.26172	2.51914	1.11382	0.00296245	0.00200551	0.762082
RP23-56B11.5	2.69557	2.24275	-1.2019	0.00299065	0.00688939	0.645768
Gm11769	2.69223	1.98145	-1.35872	0.00301444	0.036113	0.473924
Gm3272	2.31841	1.8026	-1.28614	0.00303296	0.0294681	0.482375
Rps19-ps7	2.81681	2.82376	1.00247	0.00306655	0.00290876	0.995479
Rps12-ps3	2.35853	1.86071	-1.26754	0.00313086	0.0114982	0.489219
Zfp760	2.03298	1.65106	-1.23132	0.00317294	0.0237106	0.484884
Gm9703	4.17435	2.24287	-1.86116	0.00324181	0.0671427	0.308102
Snhg9	2.71394	3.38407	1.24692	0.00352107	0.00307526	0.641677
4930522L14Rik	2.08451	1.81461	-1.14874	0.00364951	0.011095	0.655252
Ppef1	3.00729	2.19204	-1.37192	0.00367411	0.0049565	0.453265
Gm10074	2.91693	1.81935	-1.60328	0.00368186	0.037387	0.273629
Zfp958	2.05708	2.0417	-1.00753	0.00368412	0.00196978	0.979917
E130006D01Rik	2.10116	1.8876	-1.11314	0.00375598	0.0229497	0.756339
Rpl35a-ps3	3.14938	3.91132	1.24193	0.00380134	0.00085023	0.662146
Gm5611	3.03117	2.63762	-1.14921	0.00399256	0.00544286	0.764317
Gm11630	2.13163	-1.12278	-2.39335	0.00419991	0.669135	0.0234812
Rpl35a-ps2	3.62755	2.67649	-1.35534	0.00421131	0.0112066	0.571246
Spata33	2.12418	2.33338	1.09848	0.00427895	0.00237231	0.781666
Gm12693	2.32663	2.12233	-1.09626	0.00434724	0.00633812	0.799634
Gm12922	2.03295	2.75519	1.35527	0.00434874	0.000260031	0.345084
Zfp953	2.35562	1.77301	-1.3286	0.00440065	0.0379966	0.449966
Gm6977	2.02003	1.44044	-1.40237	0.00441523	0.124582	0.295187
Ccdc148	2.2335	1.47961	-1.50952	0.00457002	0.107677	0.241417
Gm5786	2.27289	1.54126	-1.47469	0.00461234	0.115131	0.301282
4930547M16Rik	2.48756	-1.57211	-3.91072	0.00462626	0.182177	0.00532131
1700019B21Rik	2.49535	2.06985	-1.20557	0.00472273	0.0032823	0.606966
1500026H17Rik	2.00048	1.17887	-1.69696	0.00487927	0.489011	0.113632
Gm13154	2.49211	2.12351	-1.17358	0.00488482	0.0260393	0.709149
n-R5-8s1	5.11497	1.26744	-4.03567	0.00490293	0.598518	0.053324
Gm20541	2.32917	2.18919	-1.06394	0.00500833	0.00470576	0.865391
Tagln	2.25821	2.4613	1.08994	0.00512039	0.00758528	0.829917
Gm13203	2.04032	1.51013	-1.35109	0.0051687	0.124267	0.388567
Gm13544	2.12235	1.80215	-1.17768	0.00521016	0.0383087	0.650636
C330027C09Rik	2.14792	1.60777	-1.33596	0.00545801	0.0523066	0.396824
Gm11249	2.45071	1.86738	-1.31237	0.00549105	0.0301762	0.494482
Gm8225	2.23532	2.8182	1.26075	0.00576447	0.000688962	0.530433
Rps12-ps10	2.69549	2.1138	-1.27519	0.00586921	0.0179563	0.578311
Cd52	2.40277	2.77133	1.15339	0.00595721	0.0196799	0.773624
RP23-372I17.5	2.53836	1.0882	-2.33262	0.00641789	0.797229	0.0720621
AA987161	2.03283	2.23205	1.098	0.00652768	0.00270872	0.778664
Rpl32-ps	3.93013	1.67427	-2.34737	0.00681985	0.259307	0.192624
F8	2.01367	2.06088	1.02345	0.00685508	0.00758432	0.94534
Htatip2	2.50073	2.84121	1.13615	0.00715393	0.000849513	0.753946
Cabp4	3.60279	1.72379	-2.09004	0.00718221	0.149986	0.202638
Rps15a-ps6	2.59501	2.43414	-1.06609	0.00783615	0.00821338	0.885655
Gm3244	3.39883	1.47618	-2.30244	0.0078626	0.283603	0.140301
mt-Tp	2.32807	1.09615	-2.12387	0.00793851	0.711144	0.0590993
Gm22711	2.15367	2.32071	1.07756	0.00828798	0.0126254	0.854027
RP24-331B5.1	2.19795	4.19919	1.9105	0.00841791	3.12764e-05	0.100601
Gm6807	2.42172	2.3602	-1.02606	0.00903235	0.00900841	0.952109
Gm6634	2.11369	1.53039	-1.38114	0.00910281	0.170999	0.422962
Gm10146	2.42503	-1.03898	-2.51956	0.00926716	0.901203	0.0453263
Zfp605	2.29023	2.16187	-1.05938	0.00964841	0.00410729	0.878257
Ereg	2.05248	1.63053	-1.25878	0.0100163	0.0748654	0.530962
Gm28530	2.2876	2.5658	1.12161	0.010476	0.0027844	0.776785
RP23-416H10.8	4.31676	14.0285	3.24976	0.0106958	5.62691e-05	0.120464
Ncapg	2.20549	1.55987	-1.4139	0.0108568	0.145702	0.402951
Dner	2.06243	1.03246	-1.99759	0.0110132	0.900105	0.0692076
Gng13	2.29095	3.14624	1.37334	0.011199	0.00158926	0.467322
Gm11966	2.89684	2.38193	-1.21617	0.0113382	0.0287061	0.714216
Rac2	2.07873	1.04012	-1.99854	0.0124696	0.904427	0.114106
Gm15536	3.10637	2.90062	-1.07093	0.0126274	0.0133573	0.904886
Rps12-ps9	2.10306	2.20447	1.04822	0.0130117	0.00422809	0.898262
Gm26384	2.78253	2.97141	1.06788	0.0133439	0.00715815	0.900738
Phex	2.21013	3.70627	1.67695	0.0138215	0.00039983	0.235156
Gm29257	2.43156	1.5703	-1.54847	0.0150057	0.225971	0.38319
D230022J07Rik	2.63828	2.65799	1.00747	0.0155918	0.0443956	0.989925
Rpl17-ps9	2.61545	2.33383	-1.12067	0.016664	0.0261382	0.82443
Gm8451	2.11433	2.02163	-1.04585	0.0175212	0.021318	0.912157
Gm14046	2.44829	1.81381	-1.3498	0.0175897	0.0948546	0.541393
Lrch2	2.08527	2.23178	1.07026	0.0179211	0.0121792	0.868472
Gm10481	2.86147	1.57219	-1.82005	0.0180729	0.314314	0.328248
Skap1	2.37507	1.88551	-1.25965	0.0181923	0.0674291	0.626904
Gm7638	2.61548	3.63252	1.38885	0.0184038	0.00550427	0.56042
1700013F07Rik	2.14341	1.606	-1.33463	0.0189566	0.115496	0.492846
Rpl7a-ps5	2.13253	2.44309	1.14563	0.0193784	0.00657367	0.747167
Gm7860	2.11456	1.39768	-1.51291	0.0194609	0.279196	0.336217
Gm13341	2.4833	1.89129	-1.31302	0.0194821	0.105493	0.604166
Gm10335	2.13277	1.91647	-1.11286	0.0196458	0.0455698	0.803789
Gm10709	2.23019	1.44249	-1.54606	0.0200595	0.250569	0.33626
2610305D13Rik	2.74922	5.06084	1.84083	0.0201674	0.000904765	0.299756
Rpl21-ps8	2.18389	2.59465	1.18808	0.0205765	0.00265481	0.681401
Gm10247	2.40463	1.60357	-1.49955	0.0208623	0.174502	0.41149
Tsga10	2.07177	1.95635	-1.059	0.0220754	0.0230152	0.886987
Rpl31-ps12	2.66043	3.83894	1.44298	0.0231103	0.00540206	0.536186
Cgnl1	2.18213	2.99783	1.37381	0.0236973	0.0100898	0.530676
Gm11263	2.09196	1.62277	-1.28913	0.0240716	0.10688	0.547546
Fcor	2.18936	2.13794	-1.02405	0.024408	0.01698	0.956659
RP23-206J9.6	2.03445	2.61201	1.28389	0.0249593	0.0078351	0.571796
Gm10051	2.7184	2.62378	-1.03606	0.0252937	0.019004	0.94993
1700057G04Rik	2.61554	2.79566	1.06887	0.0254529	0.0261084	0.909935
Gm14648	2.11173	2.49275	1.18043	0.0254766	0.00636854	0.702494
Lrr1	2.05585	1.9489	-1.05487	0.0260052	0.0267433	0.896966
Gm11449	2.57894	1.94336	-1.32705	0.0264082	0.105439	0.615346
Gm17150	3.60185	3.28169	-1.09756	0.0265096	0.0149631	0.894434
Rpl30-ps10	2.42271	2.20908	-1.09671	0.0276302	0.0465312	0.862192
Gm5537	5.28673	1.80033	-2.93654	0.0280009	0.282621	0.234997
Gm5921	2.15052	1.4718	-1.46114	0.0280552	0.196161	0.390876
Rpl38-ps1	2.57599	1.70538	-1.51051	0.0287821	0.201123	0.476039
Mis18bp1	2.17642	3.45818	1.58894	0.0298306	0.000882154	0.322453
Gm8172	2.16701	1.59945	-1.35485	0.0299774	0.223231	0.548655
Gm18025	3.02711	1.17837	-2.5689	0.0302857	0.70818	0.157103
Rps18-ps3	2.14299	2.33254	1.08845	0.0303579	0.0153997	0.854022
Rpl27a-ps1	3.17598	1.17591	-2.70087	0.0309022	0.745926	0.171331
Mir5136	2.17695	2.25048	1.03377	0.0326227	0.0380673	0.947248
Rpl36-ps3	2.26921	2.22293	-1.02082	0.0328888	0.0336611	0.967406
Gm6030	3.05148	2.17176	-1.40507	0.0329127	0.103902	0.614125
Gm9104	2.68219	2.73463	1.01955	0.0329217	0.0368646	0.97538
Vipr1	2.22203	3.39197	1.52652	0.0330869	0.00255492	0.401835
Rpl36a-ps1	2.09451	2.18612	1.04374	0.0355514	0.0239589	0.92612
Rpl10-ps3	2.47686	2.30367	-1.07518	0.0369722	0.0422281	0.897659
Gm22513	2.54053	1.03432	-2.45623	0.0379068	0.939254	0.153605
Gm2788	2.03816	1.46912	-1.38734	0.0379961	0.177715	0.446183
Gm7808	2.37976	2.36761	-1.00513	0.0383689	0.0341262	0.992557
Rpl31-ps9	2.26878	1.92875	-1.17629	0.0403356	0.0703123	0.751413
Gm13532	2.97733	2.12097	-1.40376	0.0422866	0.132259	0.62956
Gm5963	2.05329	1.90583	-1.07737	0.042608	0.0630688	0.874204
Gm8129	2.53665	2.28058	-1.11228	0.0426377	0.0526853	0.857464
Gm10154	2.60915	1.84854	-1.41147	0.0454962	0.190133	0.594161
Tpt1-ps5	3.53435	1.62193	-2.1791	0.0460576	0.377153	0.340656
Rpl28-ps3	2.07767	1.51964	-1.36721	0.047976	0.260298	0.538518
Zfp820	2.60171	2.87133	1.10363	0.0487071	0.0447896	0.884145
Gm3699	2.14456	1.71892	-1.24762	0.0487338	0.159433	0.673646
Gm6139	2.286	1.71983	-1.3292	0.0488951	0.180266	0.612696
Gm14633	3.52798	1.17894	-2.99251	0.0490986	0.748815	0.178688

## Sheet: Less enriched in Pkp4 cUTR
Gene	HBB_PsvsCB_FC	Pkp4_PsvsCB_FC	Diff_FC	HBB_PsvsCB_pval	Pkp4_PsvsCB_pval	Diff_pval
Pkp4	2.90692	1.3418	-2.16643	3.92948e-07	0.0443877	0.000875019
4930547M16Rik	2.48756	-1.57211	-3.91072	0.00462626	0.182177	0.00532131
Klhl12	3.04775	2.13111	-1.43012	3.74644e-11	2.30755e-08	0.00596114		Cutoffs
Wnk1	2.42258	1.96134	-1.23516	1.63091e-12	1.69135e-10	0.0120306		Con_PsvsCB_FC>2
Cflar	2.24647	1.80667	-1.24343	2.25177e-11	4.6163e-09	0.0149649		Con_PsvsCB_pval<0.05
Gm26515	2.82451	-1.00859	-2.84879	0.00100354	0.976922	0.0160285		Diff_FC<-1
Gm24616	3.4025	1.32123	-2.57525	0.000343028	0.26611	0.0196932		Diff_pval<0.1
Cox20	2.82551	2.04126	-1.3842	8.63413e-10	2.14661e-07	0.0201514
Kctd10	3.40079	2.59717	-1.30942	2.33393e-12	1.27382e-10	0.0205173
mt-Co1	2.05266	1.27955	-1.6042	3.99233e-05	0.0777322	0.0216049
Peli3	2.10704	1.50599	-1.39911	1.32088e-07	0.000657669	0.0225811
Tpmt	2.46753	1.63543	-1.5088	4.89001e-07	0.000384617	0.0226095
Gm11630	2.13163	-1.12278	-2.39335	0.00419991	0.669135	0.0234812
Zbtb12	3.85909	2.82502	-1.36604	9.10356e-12	6.47005e-10	0.0245019
Fam101b	2.10399	1.77863	-1.18293	7.11628e-12	5.34809e-10	0.026134
D330023K18Rik	2.10347	1.33737	-1.57284	1.98455e-05	0.0495377	0.0284119
Dync1li2	2.21191	1.75535	-1.2601	9.31597e-10	2.11902e-07	0.0316662
6230400D17Rik	2.20867	1.43547	-1.53864	1.43445e-05	0.0113615	0.0330996
Rassf3	2.89106	2.13419	-1.35464	6.46007e-10	2.19391e-07	0.0335829
Net1	4.95386	3.46692	-1.42889	2.59213e-11	1.14168e-09	0.0374495
Gdf11	3.65485	2.68593	-1.36074	8.59137e-11	7.82495e-09	0.0414053
Dbil5	2.30046	1.25388	-1.83466	0.000405103	0.277533	0.0434572
Dynll2	3.80109	3.02627	-1.25603	4.31581e-13	9.04464e-12	0.0440296
Gm10146	2.42503	-1.03898	-2.51956	0.00926716	0.901203	0.0453263
E130208F15Rik	2.95378	1.79822	-1.64261	2.1525e-06	0.0025823	0.0465234
Baalc	2.61051	1.60303	-1.62848	5.10211e-06	0.013161	0.0471876
Uchl3	2.01753	1.55724	-1.29558	3.1435e-07	5.64945e-05	0.0514301
n-R5-8s1	5.11497	1.26744	-4.03567	0.00490293	0.598518	0.053324
RP23-56B11.3	2.80883	1.41702	-1.9822	0.000199875	0.172393	0.0537395
Gm17382	3.32101	1.52442	-2.17854	0.000191416	0.153181	0.0569606
2810403D21Rik	2.2522	1.75417	-1.28391	2.85202e-08	3.18215e-06	0.057769
Pih1d2	2.05309	1.23416	-1.66356	0.000807442	0.247565	0.0580329
mt-Tp	2.32807	1.09615	-2.12387	0.00793851	0.711144	0.0590993
Gm14410	4.01777	1.99016	-2.01882	4.83085e-05	0.00825905	0.0609839
Gm6472	2.18442	1.87152	-1.16719	2.24364e-11	8.81979e-10	0.0625876
Anp32b	2.86051	2.31933	-1.23334	2.70346e-11	1.04591e-09	0.062873
Dner	2.06243	1.03246	-1.99759	0.0110132	0.900105	0.0692076
Lrriq3	2.59504	1.18765	-2.18503	0.00267491	0.5721	0.0699515
RP23-372I17.5	2.53836	1.0882	-2.33262	0.00641789	0.797229	0.0720621
Gm15860	2.51712	1.46934	-1.71309	0.00012005	0.0849181	0.0742474
Uhmk1	2.26064	1.8852	-1.19916	4.16936e-10	2.80394e-08	0.0787086
C330013J21Rik	5.07068	1.66378	-3.04768	0.00192304	0.215578	0.0791308
Ybx1	2.06245	1.8143	-1.13678	1.26839e-11	3.68423e-10	0.0836282
Kank2	4.37395	3.49655	-1.25093	1.10773e-12	1.61889e-11	0.0854084
Maff	2.13433	1.74503	-1.22309	1.0002e-08	1.88406e-06	0.0902397
mt-Rnr1	4.95686	3.97652	-1.24653	2.70811e-13	3.09258e-12	0.0904104
2010204K13Rik	2.19513	1.60721	-1.3658	5.54497e-06	0.00112594	0.092292
Rps12l1	2.33922	1.33976	-1.746	0.00200286	0.176588	0.0933732

## Sheet: Equally enriched in Pkp4 cUTR
Gene	HBB_PsvsCB_FC	Pkp4_PsvsCB_FC	Diff_FC	HBB_PsvsCB_pval	Pkp4_PsvsCB_pval	Diff_pval
Fkbp3	2.45746	2.45754	1.00004	7.73879e-08	4.90296e-08	0.999806
Rps19-ps7	2.81681	2.82376	1.00247	0.00306655	0.00290876	0.995479		Cutoffs
Gm7808	2.37976	2.36761	-1.00513	0.0383689	0.0341262	0.992557		Con_PsvsCB_FC>2
D230022J07Rik	2.63828	2.65799	1.00747	0.0155918	0.0443956	0.989925		Con_PsvsCB_pval<0.05
Rpl36	2.10669	2.10141	-1.00251	2.74181e-06	3.0468e-06	0.987594		Diff_pval>0.1
Gm15446	2.69006	2.70561	1.00578	0.000910753	0.00108679	0.987386
Gm8430	2.60971	2.62473	1.00575	0.00143065	0.000814598	0.987177
Rps24	2.72225	2.71497	-1.00268	1.09204e-08	1.47423e-08	0.985662
Gm16124	2.2627	2.27373	1.00488	1.53862e-05	3.40711e-05	0.981488
Rpl28-ps1	2.19521	2.20854	1.00607	0.000366017	0.000281067	0.981198
Uqcrh	2.00423	2.01034	1.00304	1.92501e-07	1.81002e-07	0.980471
Zfp958	2.05708	2.0417	-1.00753	0.00368412	0.00196978	0.979917
Gm14165	2.00258	2.0176	1.0075	0.000820367	0.000688897	0.976009
Rplp1	2.07482	2.06568	-1.00442	7.80186e-07	9.10802e-07	0.975569
Gm9104	2.68219	2.73463	1.01955	0.0329217	0.0368646	0.97538
Myl6b	2.30232	2.31001	1.00334	1.72508e-10	5.29785e-10	0.973109
Rny1	3.54928	3.60633	1.01607	0.000485646	0.000747365	0.971305
mt-Rnr2	3.97877	4.00139	1.00569	1.34764e-10	1.59903e-10	0.971123
Rpl9-ps6	2.53858	2.56905	1.012	0.000373644	0.000241339	0.968598
Rpl36-ps3	2.26921	2.22293	-1.02082	0.0328888	0.0336611	0.967406
Pdcd5	2.0181	2.00817	-1.00494	5.90157e-08	4.95372e-08	0.965717
0610038B21Rik	2.20372	2.22472	1.00953	1.47603e-05	4.56725e-05	0.963281
Gm9385	2.10732	2.13704	1.0141	0.0012141	0.00090744	0.959828
Mlf1	2.69762	2.65314	-1.01677	0.000455723	0.000262525	0.958954
Rps5	2.03982	2.02688	-1.00639	8.45742e-08	1.07366e-07	0.957988
Fcor	2.18936	2.13794	-1.02405	0.024408	0.01698	0.956659
Rps19	2.24105	2.22284	-1.00819	1.48956e-07	1.99396e-07	0.954297
Gm6807	2.42172	2.3602	-1.02606	0.00903235	0.00900841	0.952109
Churc1	2.03662	2.05245	1.00777	1.55733e-07	1.7643e-07	0.95117
Rps15a	2.13659	2.12021	-1.00773	4.95512e-08	6.69956e-08	0.950651
Atp5e	2.23549	2.26082	1.01133	4.43465e-06	3.78122e-06	0.950219
Gm10051	2.7184	2.62378	-1.03606	0.0252937	0.019004	0.94993
Mir5136	2.17695	2.25048	1.03377	0.0326227	0.0380673	0.947248
Rpl28	2.18866	2.17148	-1.00791	1.3969e-08	1.7766e-08	0.946706
F8	2.01367	2.06088	1.02345	0.00685508	0.00758432	0.94534
Spef1	2.34273	2.31838	-1.0105	9.62558e-08	1.33589e-07	0.942846
Utp14b	2.14794	2.11302	-1.01652	0.000113315	0.000155894	0.94214
Fau	2.00707	1.98784	-1.00967	3.46149e-07	4.28823e-07	0.940808
Zfp345	2.16035	2.1097	-1.02401	0.00286984	0.00292776	0.940356
Rpl36a	2.40837	2.43497	1.01105	5.65081e-08	5.25845e-08	0.939628
Ndufa2	2.09362	2.0657	-1.01351	8.13822e-06	9.9663e-06	0.938301
Tstd3	2.10634	2.13933	1.01566	4.05971e-05	2.92845e-05	0.9378
Rpl34-ps1	2.06728	2.03392	-1.0164	8.86204e-05	8.86468e-05	0.937215
Casp12	2.21649	2.17951	-1.01697	3.96143e-06	0.000200006	0.936706
Rps15	2.05816	2.08415	1.01262	4.99504e-07	4.31067e-07	0.927691
Rpl41	2.28856	2.25655	-1.01419	3.22102e-07	4.44178e-07	0.926935
1700020I14Rik	2.34936	2.32958	-1.00849	6.24138e-11	6.51317e-11	0.926404
Rpl36a-ps1	2.09451	2.18612	1.04374	0.0355514	0.0239589	0.92612
Gm8292	2.89536	2.82212	-1.02595	3.31126e-05	1.74513e-05	0.924393
Ccng1	2.68628	2.66198	-1.00913	1.03904e-11	9.47138e-12	0.923746
Npm1	2.59389	2.62148	1.01063	1.73216e-10	1.50983e-10	0.922756
2410004N09Rik	2.08554	2.05352	-1.0156	2.85342e-06	3.48298e-06	0.922364
Wbp5	2.20016	2.17168	-1.01311	8.34005e-08	8.80991e-08	0.921502
Tmsb4x	2.35291	2.32179	-1.0134	1.90067e-08	2.05485e-08	0.918604
Gm11942	2.46656	2.54204	1.0306	0.000240049	0.000171127	0.915863
Gm15500	2.39503	2.43537	1.01685	1.6999e-07	8.45025e-08	0.912786
Gm8451	2.11433	2.02163	-1.04585	0.0175212	0.021318	0.912157
Swt1	2.18707	2.23147	1.0203	6.39049e-06	3.58618e-06	0.910481
1700057G04Rik	2.61554	2.79566	1.06887	0.0254529	0.0261084	0.909935
Gm14586	2.54367	2.6347	1.03578	0.000308889	0.00015852	0.906203
Tyw5	2.08346	2.02527	-1.02873	0.000391266	0.000421109	0.906022
Gm10076	2.03822	2.08095	1.02096	1.35077e-05	1.04706e-05	0.905625
Gm15536	3.10637	2.90062	-1.07093	0.0126274	0.0133573	0.904886
Snrpe	2.1305	2.0986	-1.0152	5.99538e-08	7.56084e-08	0.903602
Gm26384	2.78253	2.97141	1.06788	0.0133439	0.00715815	0.900738
Gm13841	2.23586	2.14633	-1.04171	0.00247822	0.00244459	0.898748
Rps12-ps9	2.10306	2.20447	1.04822	0.0130117	0.00422809	0.898262
Efcab2	3.30394	3.46749	1.0495	0.000194695	0.000180355	0.897808
Rpl10-ps3	2.47686	2.30367	-1.07518	0.0369722	0.0422281	0.897659
Lrr1	2.05585	1.9489	-1.05487	0.0260052	0.0267433	0.896966
Lyrm5	2.07285	2.10917	1.01752	3.01709e-07	1.98782e-07	0.896847
Rpl17	2.44091	2.40536	-1.01478	6.86567e-10	9.77166e-10	0.895005
Gm15772	2.25588	2.32133	1.02901	4.36998e-05	2.04613e-05	0.89491
Gm17150	3.60185	3.28169	-1.09756	0.0265096	0.0149631	0.894434
Gm15398	2.59219	2.67401	1.03156	2.10187e-05	5.91402e-06	0.894231
Esco1	2.04785	2.10256	1.02671	5.99663e-05	2.78791e-05	0.893057
Mpst	2.24277	2.21275	-1.01357	6.16318e-10	8.51705e-10	0.892653
Rpl36-ps2	2.24605	2.34106	1.0423	0.00109877	0.000626886	0.889685
Gm6274	2.52478	2.4071	-1.04889	0.00116961	0.00141168	0.888773
Tsga10	2.07177	1.95635	-1.059	0.0220754	0.0230152	0.886987
Rpl7	2.67835	2.63742	-1.01552	8.22317e-11	1.22933e-10	0.886797
Rpl36al	2.36573	2.32593	-1.01711	3.87199e-09	5.30947e-09	0.886727
A230072E10Rik	2.38338	2.50686	1.05181	0.00149355	0.00228981	0.886585
Rps15a-ps6	2.59501	2.43414	-1.06609	0.00783615	0.00821338	0.885655
Rpl37a	2.34356	2.29426	-1.02148	1.0101e-07	1.59063e-07	0.884248
Zfp820	2.60171	2.87133	1.10363	0.0487071	0.0447896	0.884145
Rps27	2.09845	2.05592	-1.02069	3.18022e-07	5.17852e-07	0.881613
Cenph	2.01492	2.08278	1.03368	0.000229684	0.000137688	0.880402
Gm7658	2.45592	2.52884	1.02969	3.95634e-06	1.22011e-06	0.880321
Spa17	2.05398	2.1312	1.03759	0.00043259	0.000285265	0.878997
Gm15491	2.74372	2.85861	1.04187	1.887e-05	3.92444e-05	0.878267
Zfp605	2.29023	2.16187	-1.05938	0.00964841	0.00410729	0.878257
Rpl13a	2.04939	2.00949	-1.01986	1.8066e-07	2.94899e-07	0.877912
Rpl26	2.68103	2.63205	-1.01861	4.56805e-10	6.98224e-10	0.87786
Camsap2	2.01184	2.04626	1.01711	2.84157e-08	1.88466e-08	0.877115
Gm5963	2.05329	1.90583	-1.07737	0.042608	0.0630688	0.874204
Ndufc1	2.00184	1.95221	-1.02542	5.42738e-06	8.99307e-06	0.873951
Rpl13	2.10315	2.062	-1.01996	6.54878e-08	1.09211e-07	0.873324
Ndufa5	2.02429	2.07263	1.02388	1.989e-06	1.07602e-06	0.873231
Rpl38	2.18711	2.1336	-1.02508	7.78921e-07	1.31464e-06	0.872744
Bag1	2.03241	1.99744	-1.01751	1.70663e-08	2.46956e-08	0.872094
Gm10073	2.26113	2.14349	-1.05488	0.00250633	0.00353059	0.87178
Lrch2	2.08527	2.23178	1.07026	0.0179211	0.0121792	0.868472
4930500J02Rik	2.00215	2.07977	1.03877	0.00020567	0.000281208	0.866269
Gm20541	2.32917	2.18919	-1.06394	0.00500833	0.00470576	0.865391
Zfp442	4.90601	5.44158	1.10917	0.00144504	0.000709384	0.863949
Rpl30-ps10	2.42271	2.20908	-1.09671	0.0276302	0.0465312	0.862192
Rpl5	2.38509	2.33412	-1.02184	5.68828e-09	9.78248e-09	0.861466
Rbbp8	2.04274	1.96972	-1.03707	8.61313e-05	0.000143132	0.858662
Gm8129	2.53665	2.28058	-1.11228	0.0426377	0.0526853	0.857464
Gm22711	2.15367	2.32071	1.07756	0.00828798	0.0126254	0.854027
Rps18-ps3	2.14299	2.33254	1.08845	0.0303579	0.0153997	0.854022
Tatdn1	2.53948	2.46929	-1.02842	3.51162e-08	4.12371e-08	0.848887
Rpl11	2.06672	2.0214	-1.02242	3.16879e-08	5.354e-08	0.847296
Syp	3.33676	3.51469	1.05333	1.13193e-06	4.93343e-06	0.844472
Exoc5	2.17497	2.26001	1.0391	3.13855e-05	4.88425e-06	0.84357
Rpl35a-ps4	3.42008	3.09547	-1.10487	0.00287971	0.00381292	0.842569
Sec61g	2.08167	2.03251	-1.02418	5.41852e-08	8.93589e-08	0.842513
Rn7sk	3.72481	3.34262	-1.11434	0.00274524	0.00245203	0.835303
Erbb2ip	2.07819	2.14761	1.03341	1.56628e-06	1.59983e-06	0.832372
Tagln	2.25821	2.4613	1.08994	0.00512039	0.00758528	0.829917
Naca	2.27635	2.22635	-1.02246	4.89604e-10	8.42333e-10	0.825006
Emc2	2.8382	2.91826	1.02821	3.59262e-10	3.05285e-10	0.824885
Rpl17-ps9	2.61545	2.33383	-1.12067	0.016664	0.0261382	0.82443
Gm14303	2.20162	2.05774	-1.06992	0.00153293	0.00276691	0.823195
Rps18	2.02985	1.97728	-1.02659	5.87323e-08	1.1296e-07	0.822722
Rpl37	2.16201	2.10094	-1.02907	4.4192e-08	8.21252e-08	0.818691
Rpl22	2.16131	2.10346	-1.0275	1.85919e-08	3.51738e-08	0.818486
Rpl21	2.7998	2.71747	-1.0303	7.21252e-10	1.32e-09	0.816869
RP23-272N6.1	2.88751	3.06994	1.06318	2.39619e-05	4.73702e-06	0.815603
Gm2000	2.32541	2.18045	-1.06648	0.000385405	0.000576283	0.814852
Esf1	2.76451	2.94806	1.0664	3.68299e-05	1.38826e-05	0.810469
2610528A11Rik	2.10858	2.03293	-1.03721	1.51269e-06	1.72066e-06	0.809152
Mgam	4.49383	4.83731	1.07644	5.83641e-07	7.5959e-07	0.806284
Gm10335	2.13277	1.91647	-1.11286	0.0196458	0.0455698	0.803789
Tesc	2.10099	1.94014	-1.08291	0.00222055	0.011586	0.803673
Gm12693	2.32663	2.12233	-1.09626	0.00434724	0.00633812	0.799634
Myeov2	2.01484	1.9411	-1.03799	1.66886e-06	3.4783e-06	0.798443
Rpl35	2.36867	2.29239	-1.03328	9.57283e-09	1.91103e-08	0.79625
Rps26	2.32429	2.2371	-1.03897	1.15262e-07	2.47229e-07	0.793426
Gm26619	2.33183	2.14239	-1.08842	0.00115408	0.00348196	0.792181
Fam229b	2.38413	2.29844	-1.03728	2.91493e-08	5.68827e-08	0.789243
Apool	2.04261	1.96983	-1.03695	4.94454e-07	4.59963e-07	0.7844
Spata33	2.12418	2.33338	1.09848	0.00427895	0.00237231	0.781666
Itgb3bp	3.06579	3.22235	1.05107	2.82474e-08	2.01617e-08	0.779718
AA987161	2.03283	2.23205	1.098	0.00652768	0.00270872	0.778664
Stag1	2.05974	1.96092	-1.05039	2.85491e-05	8.97938e-06	0.778212
Gm28530	2.2876	2.5658	1.12161	0.010476	0.0027844	0.776785
Cd52	2.40277	2.77133	1.15339	0.00595721	0.0196799	0.773624
Gm12174	2.35425	2.15246	-1.09375	0.0011837	0.00160912	0.772373
Rps12	2.35786	2.26821	-1.03953	2.1783e-08	5.17511e-08	0.771224
Gm7846	2.42489	2.24159	-1.08178	0.000250541	0.000218085	0.768945
Hrsp12	2.16788	2.25786	1.0415	1.78227e-07	6.53893e-08	0.765758
Gm5611	3.03117	2.63762	-1.14921	0.00399256	0.00544286	0.764317
Rpl32	2.19193	2.11552	-1.03612	1.3569e-08	3.19688e-08	0.764122
mt-Co2	2.26172	2.51914	1.11382	0.00296245	0.00200551	0.762082
Rps13-ps2	2.63038	2.362	-1.11362	0.00143033	0.00163956	0.760704
Rpl18a	2.06924	1.98985	-1.0399	1.36078e-07	3.2785e-07	0.758627
Rpl9	2.25892	2.17036	-1.0408	3.05796e-08	7.45185e-08	0.757233
E130006D01Rik	2.10116	1.8876	-1.11314	0.00375598	0.0229497	0.756339
Htatip2	2.50073	2.84121	1.13615	0.00715393	0.000849513	0.753946
Gm29101	3.00157	3.43288	1.1437	0.00241552	0.000333512	0.753193
Rpl31-ps9	2.26878	1.92875	-1.17629	0.0403356	0.0703123	0.751413
Gm10263	2.45832	2.26041	-1.08756	0.000128647	0.000255415	0.750451
Xlr	2.01346	2.14529	1.06548	6.38231e-05	3.49025e-05	0.750019
Gm14326	2.37708	2.25052	-1.05623	7.70788e-07	2.03134e-06	0.74921
Rpl7a-ps5	2.13253	2.44309	1.14563	0.0193784	0.00657367	0.747167
RP23-5K7.4	2.22293	1.99279	-1.11548	0.00276881	0.00741289	0.741159
Uqcrb	2.42128	2.32151	-1.04297	7.33693e-09	1.41479e-08	0.740607
Rps23	2.22338	2.14505	-1.03652	2.60364e-09	5.99472e-09	0.740512
5730422E09Rik	2.19633	1.96219	-1.11933	0.00260569	0.0131619	0.739611
Cfdp1	2.44721	2.34731	-1.04256	4.96501e-09	8.85374e-09	0.739241
Rps20	2.56294	2.43737	-1.05152	3.46782e-08	9.03212e-08	0.738881
Gm10180	2.74511	2.5169	-1.09067	3.64377e-05	4.57419e-05	0.738397
Naa50	2.05938	1.99885	-1.03028	5.71206e-10	9.69982e-10	0.7359
mt-Atp6	3.52056	4.07334	1.15702	0.00030641	0.000296543	0.735467
Dnm1l	2.11247	2.20412	1.04338	6.67656e-08	3.73063e-08	0.735208
mt-Tw	2.28524	2.0673	-1.10542	0.000709887	0.00255504	0.734864
Serpinb1b	3.15354	2.78817	-1.13104	0.000166946	0.000802457	0.732036
Rps28	2.28979	2.18327	-1.04879	6.9181e-08	1.75761e-07	0.730937
Rpl31	2.48003	2.38214	-1.04109	1.14223e-09	2.57365e-09	0.730484
Nbeal1	3.62427	3.79827	1.04801	2.13277e-11	4.93306e-11	0.730404
Gm11687	2.33411	2.13615	-1.09268	0.000217331	0.000301816	0.729115
Mpp5	2.18895	2.07851	-1.05313	3.43136e-07	1.1257e-06	0.724822
Slirp	2.75158	2.59547	-1.06015	3.96358e-08	8.45219e-08	0.718599
Gm11966	2.89684	2.38193	-1.21617	0.0113382	0.0287061	0.714216
Rps6	2.11546	2.04062	-1.03667	1.3831e-09	3.35419e-09	0.712238
Synm	2.15648	2.05109	-1.05138	7.83147e-08	7.44333e-07	0.711476
Mrpl30	2.22157	2.13278	-1.04163	3.415e-09	7.62931e-09	0.709853
Gm13154	2.49211	2.12351	-1.17358	0.00488482	0.0260393	0.709149
Gm14443	2.79328	2.45172	-1.13932	0.000481915	0.00144008	0.70682
Gm28875	2.58044	2.43722	-1.05876	3.61075e-08	8.62404e-08	0.705826
Cox7b	2.30734	2.20628	-1.04581	4.97309e-09	1.16465e-08	0.703407
Gm14648	2.11173	2.49275	1.18043	0.0254766	0.00636854	0.702494
Rps8	2.12919	2.03982	-1.04381	1.06658e-08	2.84708e-08	0.701736
2900009J06Rik	2.17798	2.00113	-1.08837	5.11893e-05	0.000353374	0.701659
Gm8738	4.30377	5.37798	1.2496	0.00242853	0.000407849	0.700877
Rpl27a	2.11452	2.02046	-1.04655	2.96513e-08	8.04468e-08	0.700817
Pik3c2a	2.12598	2.28342	1.07405	1.72449e-05	2.49864e-06	0.696529
Map1b	2.18687	2.08227	-1.05023	2.14355e-08	1.59374e-07	0.695777
2700089E24Rik	2.39779	2.29159	-1.04634	2.39121e-09	3.26544e-09	0.695304
Rpl30	2.34705	2.23055	-1.05223	1.3063e-08	3.60927e-08	0.690876
Rps2	2.15349	2.05151	-1.04971	3.04789e-08	9.43574e-08	0.690712
Tceb1	2.18635	2.07643	-1.05294	4.43077e-08	1.24356e-07	0.684336
Rpl21-ps8	2.18389	2.59465	1.18808	0.0205765	0.00265481	0.681401
RP23-411B11.2	2.10195	2.38352	1.13396	0.00213641	0.000656602	0.677568
Zfp119a	2.16652	1.92705	-1.12427	0.000751017	0.00353835	0.674619
Gm3699	2.14456	1.71892	-1.24762	0.0487338	0.159433	0.673646
Pibf1	3.57579	2.88118	-1.24109	0.00228394	0.00749653	0.673315
Rps19-ps6	2.01136	1.84454	-1.09044	0.00011753	0.000361661	0.671916
Kif5b	3.52793	3.80264	1.07787	4.14334e-09	2.07931e-09	0.671521
Cetn2	2.04339	1.95008	-1.04785	1.72185e-08	5.83315e-08	0.669859
2010107E04Rik	2.35418	2.22525	-1.05794	1.9263e-08	5.32912e-08	0.668215
2310010J17Rik	2.25866	2.46272	1.09035	1.4365e-05	4.43788e-06	0.66801
Gm28661	2.16819	1.88037	-1.15306	0.00203575	0.0174098	0.665421
Rps4x	2.31495	2.19618	-1.05408	7.30518e-09	2.24645e-08	0.664925
1810022K09Rik	3.01125	2.81643	-1.06917	3.95116e-09	1.33128e-08	0.664413
mt-Nd3	5.52395	4.57859	-1.20648	1.64042e-05	8.81746e-05	0.664094
Eef1b2	2.04377	1.95133	-1.04737	1.18322e-08	3.47471e-08	0.66399
Tma7	2.45868	2.34144	-1.05007	7.01317e-10	1.69548e-09	0.663006
Rpl35a-ps3	3.14938	3.91132	1.24193	0.00380134	0.00085023	0.662146
Gm15501	2.10306	1.90158	-1.10596	0.000173543	0.00062432	0.65656
Zc3h15	2.34542	2.49054	1.06187	3.46116e-08	9.38673e-09	0.656411
4930522L14Rik	2.08451	1.81461	-1.14874	0.00364951	0.011095	0.655252
Gm14325	2.48022	2.29253	-1.08187	6.02634e-07	1.43887e-06	0.650669
Gm13544	2.12235	1.80215	-1.17768	0.00521016	0.0383087	0.650636
Rpl31-ps8	2.31611	2.61017	1.12696	0.000248393	3.89276e-05	0.648471
Akap12	3.98262	3.65036	-1.09102	1.23485e-09	2.47976e-08	0.647855
Samd4	2.50583	2.38964	-1.04862	1.45083e-10	2.97189e-10	0.646981
Rps17	2.38375	2.25978	-1.05486	2.1775e-09	6.58554e-09	0.646875
RP23-56B11.5	2.69557	2.24275	-1.2019	0.00299065	0.00688939	0.645768
Gm2830	2.5831	2.85892	1.10678	9.13735e-06	1.26719e-06	0.645269
Snhg9	2.71394	3.38407	1.24692	0.00352107	0.00307526	0.641677
Mrpl52	2.09563	1.94713	-1.07627	2.08675e-06	6.93736e-06	0.637719
Asnsd1	2.75097	2.91494	1.0596	5.14587e-10	1.44133e-10	0.636805
2700060E02Rik	2.12731	2.00911	-1.05883	3.19555e-08	9.82721e-08	0.632821
Lst1	2.44187	2.18877	-1.11564	2.00253e-05	0.000110633	0.631989
4930597O21Rik	2.16088	1.86069	-1.16134	0.00156652	0.0128085	0.631568
Mipol1	2.05466	2.31354	1.12599	0.000519432	0.000106394	0.630268
Gm13532	2.97733	2.12097	-1.40376	0.0422866	0.132259	0.62956
Tpt1-ps3	2.19206	2.03141	-1.07909	1.0601e-06	3.39566e-06	0.628584
Usp34	2.38818	2.49003	1.04265	1.35278e-11	6.83664e-12	0.627751
Zeb2	2.26071	2.39774	1.06062	1.07613e-08	4.15572e-09	0.627598
Skap1	2.37507	1.88551	-1.25965	0.0181923	0.0674291	0.626904
Lsp1	2.53673	2.40625	-1.05422	1.63903e-10	4.4279e-10	0.619963
Rps25	2.22871	2.10597	-1.05828	4.81536e-09	1.65467e-08	0.61636
Gm11449	2.57894	1.94336	-1.32705	0.0264082	0.105439	0.615346
Gm6030	3.05148	2.17176	-1.40507	0.0329127	0.103902	0.614125
Gm6139	2.286	1.71983	-1.3292	0.0488951	0.180266	0.612696
mt-Co3	5.56595	4.64884	-1.19728	8.33455e-07	9.21085e-06	0.610688
Rps16	2.03643	1.92864	-1.05589	1.20415e-08	4.29959e-08	0.608779
1700019B21Rik	2.49535	2.06985	-1.20557	0.00472273	0.0032823	0.606966
Mrpl47	2.04864	1.90109	-1.07761	1.53679e-06	3.018e-06	0.605464
Rpl12	2.17773	2.05285	-1.06083	8.4332e-09	3.23059e-08	0.604232
Gm13341	2.4833	1.89129	-1.31302	0.0194821	0.105493	0.604166
Rps3a1	2.5082	2.36196	-1.06192	6.05749e-10	2.07211e-09	0.599094
Alox8	3.86593	3.18381	-1.21425	2.33048e-06	0.00116076	0.599057
Pappa2	2.12107	1.85146	-1.14562	0.000633567	0.00246349	0.598848
Rpl39-ps	2.45699	2.07021	-1.18683	0.000866808	0.00453586	0.598457
Gm10154	2.60915	1.84854	-1.41147	0.0454962	0.190133	0.594161
Rps27a	2.30776	2.1652	-1.06584	5.732e-09	2.31096e-08	0.593993
Zfp931	2.37362	2.1857	-1.08597	2.00205e-07	5.68922e-07	0.590624
Txndc17	2.10607	1.95673	-1.07632	2.57451e-07	1.10164e-06	0.589154
Gm10086	3.52723	2.719	-1.29725	0.00175865	0.00585751	0.587646
Snrpg	2.25732	2.08841	-1.08088	1.46341e-07	5.64581e-07	0.586018
Gxylt1	2.53796	2.37309	-1.06948	1.39245e-09	7.18959e-09	0.585251
Dcun1d1	2.38434	2.60363	1.09197	5.17195e-07	4.31564e-08	0.585094
Rps12-ps10	2.69549	2.1138	-1.27519	0.00586921	0.0179563	0.578311
Rps13	2.19865	2.05538	-1.06971	1.45978e-08	6.4273e-08	0.572938
Rps29	2.30119	2.12734	-1.08172	6.51404e-08	2.91713e-07	0.572368
RP23-206J9.6	2.03445	2.61201	1.28389	0.0249593	0.0078351	0.571796
Rpl35a-ps2	3.62755	2.67649	-1.35534	0.00421131	0.0112066	0.571246
Cyr61	2.65797	2.33709	-1.1373	5.63022e-06	4.18309e-05	0.570476
Fth1	2.30979	2.16373	-1.0675	2.69786e-09	9.12351e-09	0.564771
Gm13261	2.00006	1.81609	-1.1013	8.34908e-06	6.64337e-05	0.560964
Gm28437	5.35878	4.38306	-1.22261	1.29233e-06	7.5042e-06	0.560869
C130074G19Rik	3.62097	4.36954	1.20673	1.7224e-05	3.11997e-06	0.560645
Gm7638	2.61548	3.63252	1.38885	0.0184038	0.00550427	0.56042
2300005B03Rik	2.36946	1.99118	-1.18998	0.000341623	0.00500039	0.559335
Zfp932	2.41843	2.7173	1.12358	4.51167e-06	7.71955e-07	0.557028
Gm12254	2.21948	1.94146	-1.1432	7.49311e-05	0.00045251	0.553347
Gm8172	2.16701	1.59945	-1.35485	0.0299774	0.223231	0.548655
Nrd1	2.60181	2.73199	1.05003	1.03214e-12	4.21893e-13	0.548186
Gm11263	2.09196	1.62277	-1.28913	0.0240716	0.10688	0.547546
RP23-389J8.3	2.38256	2.06913	-1.15148	4.82606e-05	0.00024001	0.547179
Rps24-ps3	2.41496	2.00415	-1.20498	0.00127149	0.00223859	0.547147
Gm28438	6.61955	5.48146	-1.20763	4.41237e-08	3.11691e-07	0.544759
Gm773	3.23778	3.62614	1.11995	2.39112e-08	9.69552e-09	0.5439
Tomm7	2.0442	1.90197	-1.07478	5.61294e-08	2.72876e-07	0.541615
Gm14046	2.44829	1.81381	-1.3498	0.0175897	0.0948546	0.541393
Hspe1	2.09453	1.9542	-1.07181	1.74857e-08	8.10763e-08	0.540405
Rps3a2	2.65177	2.37153	-1.11816	5.43965e-07	1.20083e-06	0.540336
Rpl28-ps3	2.07767	1.51964	-1.36721	0.047976	0.260298	0.538518
Cox7b2	2.62116	2.29428	-1.14247	3.87467e-06	2.80171e-05	0.537303
Cplx2	5.17409	4.76356	-1.08618	3.54854e-13	1.60439e-12	0.537149
Rpl31-ps12	2.66043	3.83894	1.44298	0.0231103	0.00540206	0.536186
Gm14403	2.65279	2.30739	-1.1497	1.41675e-05	1.63938e-05	0.536164
Ereg	2.05248	1.63053	-1.25878	0.0100163	0.0748654	0.530962
Cgnl1	2.18213	2.99783	1.37381	0.0236973	0.0100898	0.530676
Gm8225	2.23532	2.8182	1.26075	0.00576447	0.000688962	0.530433
Rpl39	2.22286	2.04074	-1.08924	8.91328e-08	4.69287e-07	0.530235
Cetn3	2.08589	1.91755	-1.08779	3.06076e-07	9.7946e-07	0.529194
Fgd3	3.5927	3.22098	-1.1154	1.87354e-09	1.46083e-08	0.529032
Pin4	2.24012	2.0356	-1.10047	3.02665e-07	2.27076e-06	0.52565
Rpl23a	2.35114	2.19684	-1.07024	6.62287e-10	2.68386e-09	0.524918
Samd9l	2.17221	1.99036	-1.09137	1.74371e-07	7.15036e-07	0.523215
Mthfd2l	2.11292	1.90414	-1.10965	1.4716e-06	2.55586e-05	0.518759
Gm8520	2.44692	1.99196	-1.2284	0.000765105	0.00502263	0.515824
Gm10443	2.16565	1.8526	-1.16897	0.000209654	0.00136729	0.514188
Rps21	2.23949	2.03085	-1.10273	2.41253e-07	1.5275e-06	0.50671
Bola3	2.05639	1.92033	-1.07085	5.29316e-09	2.5534e-08	0.503723
Gm12918	2.12734	1.77752	-1.1968	0.000822447	0.00455501	0.498165
Zfp277	2.22944	2.06378	-1.08027	6.06368e-09	2.16078e-08	0.496986
Gm11249	2.45071	1.86738	-1.31237	0.00549105	0.0301762	0.494482
1700013F07Rik	2.14341	1.606	-1.33463	0.0189566	0.115496	0.492846
Kiz	2.14103	2.37876	1.11103	9.55424e-07	1.42309e-07	0.491011
Rps12-ps3	2.35853	1.86071	-1.26754	0.00313086	0.0114982	0.489219
Gm15128	2.1653	1.75494	-1.23383	0.00169224	0.0151463	0.48877
Ubxn1	2.10052	1.93664	-1.08462	2.65426e-08	1.55349e-07	0.487438
Zfp760	2.03298	1.65106	-1.23132	0.00317294	0.0237106	0.484884
Gm3272	2.31841	1.8026	-1.28614	0.00303296	0.0294681	0.482375
Cyb5r3	8.8264	8.03457	-1.09855	3.25663e-15	6.16833e-15	0.481501
Rpl38-ps1	2.57599	1.70538	-1.51051	0.0287821	0.201123	0.476039
Rpl34	2.27628	2.10437	-1.08169	1.96803e-09	1.06632e-08	0.47592
Acn9	2.01868	1.79455	-1.1249	9.93422e-06	4.92792e-05	0.475193
Gm11769	2.69223	1.98145	-1.35872	0.00301444	0.036113	0.473924
Ppfia3	2.07517	1.86665	-1.1117	8.07041e-07	9.08724e-06	0.471637
mt-Ti	4.09636	3.0592	-1.33903	8.5943e-05	0.000805811	0.47159
B230118H07Rik	2.64143	2.28847	-1.15423	1.5653e-06	6.79006e-06	0.46882
Gng13	2.29095	3.14624	1.37334	0.011199	0.00158926	0.467322
Gm9828	2.84182	2.38081	-1.19363	4.34493e-06	8.44177e-05	0.466171
Nap1l1	2.56193	2.38251	-1.07531	4.17121e-11	1.57485e-10	0.465325
Pcbd2	2.03336	1.81663	-1.1193	2.7664e-06	2.26811e-05	0.46447
Pnpla8	2.14864	2.42009	1.12633	2.16539e-06	2.03458e-07	0.461641
Ccdc25	2.00836	1.82039	-1.10326	5.47623e-07	2.91512e-06	0.459985
Bbip1	2.75044	2.47271	-1.11232	7.98923e-09	2.04312e-08	0.459719
Als2cr12	2.57512	2.21044	-1.16498	3.05311e-06	2.4544e-05	0.459624
Rps26-ps1	2.06722	1.90831	-1.08327	9.45872e-09	6.00922e-08	0.455981
Gm13166	3.3679	2.45283	-1.37307	0.00120079	0.00357038	0.455952
Capn7	2.00727	2.27853	1.13514	1.26375e-05	1.12733e-06	0.454318
Ppef1	3.00729	2.19204	-1.37192	0.00367411	0.0049565	0.453265
Zfp953	2.35562	1.77301	-1.3286	0.00440065	0.0379966	0.449966
Eif3a	2.68608	2.91319	1.08455	5.86637e-11	1.70529e-11	0.448237
Gm2788	2.03816	1.46912	-1.38734	0.0379961	0.177715	0.446183
Sub1	2.34768	2.13118	-1.10159	1.13491e-08	6.39529e-08	0.445846
Pus3	2.15688	2.67224	1.23894	0.000827308	8.02806e-05	0.445015
1190002F15Rik	2.31943	2.04485	-1.13428	7.91852e-07	4.70454e-06	0.444602
Tpt1	2.43536	2.26547	-1.07499	4.09163e-11	1.87692e-10	0.443631
Tma7-ps	2.26866	1.98289	-1.14412	2.24643e-06	2.03506e-05	0.442254
mt-Cytb	2.22733	1.98005	-1.12489	4.90277e-07	3.66208e-06	0.441772
Dynlt3	2.0612	2.25629	1.09465	4.04995e-08	6.20394e-09	0.439892
Sh3pxd2a	2.4369	2.16796	-1.12405	8.72271e-08	5.87061e-07	0.439593
Rps15a-ps7	2.00327	1.64082	-1.2209	0.00131897	0.0099216	0.438405
Rps11-ps1	2.28489	1.84134	-1.24088	0.00051422	0.00405334	0.435857
Snapc5	2.71023	2.39907	-1.1297	2.09462e-08	1.94545e-07	0.435244
Gm13577	2.23612	1.78132	-1.25531	0.00111267	0.00765394	0.433972
Cacybp	2.2252	2.44949	1.1008	1.7324e-08	2.26066e-09	0.430399
Rab13	5.12279	4.5998	-1.1137	5.81184e-13	1.69631e-12	0.423608
Gm26881	3.24773	2.61245	-1.24318	6.40217e-06	6.10831e-05	0.42309
Gm6634	2.11369	1.53039	-1.38114	0.00910281	0.170999	0.422962
Aqp3	2.57422	2.13121	-1.20787	2.07645e-05	0.000139919	0.422596
Psmc6	2.31061	2.53106	1.09541	3.33125e-09	2.94656e-10	0.420817
Zfp938	2.09664	1.88126	-1.11449	2.24984e-07	1.79178e-06	0.419118
Rpl29	2.02206	1.88561	-1.07236	4.64196e-10	2.51777e-09	0.417549
Gm14322	2.21002	1.93802	-1.14035	1.52451e-06	7.541e-06	0.4141
Gm10247	2.40463	1.60357	-1.49955	0.0208623	0.174502	0.41149
Yes1	2.01253	2.4436	1.21419	0.000391473	2.58656e-05	0.406172
Diap3	2.42385	2.86485	1.18194	8.12203e-06	1.90038e-07	0.40344
Gm20707	2.03532	1.60941	-1.26464	0.00233277	0.0196298	0.403226
Ncapg	2.20549	1.55987	-1.4139	0.0108568	0.145702	0.402951
Vipr1	2.22203	3.39197	1.52652	0.0330869	0.00255492	0.401835
1500009C09Rik	6.16838	4.46714	-1.38083	2.16151e-06	1.87056e-05	0.401816
Rps7	2.2278	2.04994	-1.08677	5.13768e-10	3.31147e-09	0.400635
Cdkn3	2.69168	2.35945	-1.14081	6.99013e-08	7.24533e-08	0.399034
C330027C09Rik	2.14792	1.60777	-1.33596	0.00545801	0.0523066	0.396824
Gm6404	2.62567	1.99335	-1.31721	0.000452297	0.0058821	0.396281
Gm5921	2.15052	1.4718	-1.46114	0.0280552	0.196161	0.390876
Gm13203	2.04032	1.51013	-1.35109	0.0051687	0.124267	0.388567
Rpl35a	2.23743	2.01391	-1.11099	1.32111e-08	1.20123e-07	0.388254
5430403G16Rik	2.54318	1.90858	-1.3325	0.000340973	0.0164889	0.388177
Sucla2	2.02162	1.79199	-1.12814	9.96888e-07	6.85587e-06	0.387904
Rpl4	2.17448	1.99623	-1.08929	8.08037e-10	5.91398e-09	0.386903
Cenpq	2.07645	2.62017	1.26185	0.00131707	3.29633e-05	0.386373
G730013B05Rik	2.0157	1.65942	-1.21471	0.000299106	0.00352881	0.385687
Gm29257	2.43156	1.5703	-1.54847	0.0150057	0.225971	0.38319
Mrps18c	2.19986	1.94993	-1.12818	1.14223e-07	9.63891e-07	0.375892
Gm12739	5.58725	3.34127	-1.67219	0.00095752	0.00331519	0.375633
2510046G10Rik	2.04449	1.65392	-1.23615	0.000211905	0.00881572	0.372472
Rab26os	2.31473	2.05594	-1.12587	1.75389e-08	3.07135e-07	0.368577
Tbca	2.276	2.06976	-1.09965	9.48537e-10	6.81003e-09	0.367532
Trp53inp2	3.56102	3.17723	-1.12079	1.54724e-11	6.20401e-11	0.367123
Hmgn5	3.72617	4.84808	1.30109	6.94381e-06	1.06743e-07	0.367058
2410019O14Rik	2.35105	3.24227	1.37907	0.000984842	0.000360986	0.367026
Gm28802	4.27649	2.93474	-1.4572	0.000123474	0.000960521	0.366995
Eif3e	2.61644	2.37456	-1.10186	1.00286e-10	5.68702e-10	0.366888
Ifi202b	2.02467	2.43693	1.20362	8.92954e-06	2.4065e-05	0.360054
Orc2	2.08528	1.83232	-1.13805	5.61637e-07	5.17819e-06	0.359155
Gm11496	2.67132	2.09437	-1.27548	5.29892e-05	0.000553469	0.359117
Tmem126b	2.02051	1.81416	-1.11375	6.84699e-08	5.0792e-07	0.356528
Rpl22l1	3.55848	3.08235	-1.15447	4.73625e-10	3.13035e-09	0.35629
Amot	2.10346	1.82727	-1.15115	9.8305e-07	1.94759e-05	0.355258
Etaa1os	2.05189	1.55914	-1.31604	0.00218181	0.0396506	0.347375
Gm12922	2.03295	2.75519	1.35527	0.00434874	0.000260031	0.345084
Mrpl42	2.40577	2.18966	-1.0987	1.37345e-10	7.4965e-10	0.344866
Tpt1-ps5	3.53435	1.62193	-2.1791	0.0460576	0.377153	0.340656
Upf3a	2.18606	2.00458	-1.09053	1.83583e-10	1.14056e-09	0.338566
Ift74	2.3264	2.85844	1.2287	2.18296e-05	9.32422e-07	0.338047
Gm4204	2.53855	2.31561	-1.09628	3.75623e-11	8.59471e-11	0.337641
Gm10709	2.23019	1.44249	-1.54606	0.0200595	0.250569	0.33626
Gm7860	2.11456	1.39768	-1.51291	0.0194609	0.279196	0.336217
Golga4	2.15037	1.92479	-1.11719	1.03392e-08	1.44656e-07	0.335866
Sp3os	2.33336	1.98799	-1.17373	5.71314e-07	9.24448e-06	0.332527
Gm10481	2.86147	1.57219	-1.82005	0.0180729	0.314314	0.328248
Rps2-ps10	2.29879	1.98527	-1.15792	1.7481e-07	2.70918e-06	0.327736
Gm12191	2.38116	2.07161	-1.14943	4.56305e-08	5.14674e-07	0.326189
Toporsos	2.25557	1.87918	-1.2003	4.99022e-06	9.36064e-05	0.32527
Cmc1	2.43071	2.11031	-1.15183	3.81414e-08	4.03328e-07	0.323803
Rpl23	2.49598	2.23995	-1.1143	2.89403e-10	2.38208e-09	0.322873
Mis18bp1	2.17642	3.45818	1.58894	0.0298306	0.000882154	0.322453
Ccdc73	2.27169	1.88143	-1.20743	5.44516e-06	0.000124715	0.32057
Glmn	2.00133	2.48857	1.24346	0.000170836	1.16651e-05	0.320436
Ccdc90b	2.10113	1.76111	-1.19307	6.99082e-06	0.000163667	0.312542
4930519F16Rik	2.59719	1.89643	-1.36952	0.00032357	0.0067812	0.310923
Gm13251	2.23088	2.81568	1.26214	9.89103e-05	1.98011e-06	0.309417
Gm9703	4.17435	2.24287	-1.86116	0.00324181	0.0671427	0.308102
Ppfia1	2.46097	2.13553	-1.15239	1.5676e-08	2.21997e-07	0.305724
Med9os	2.26077	3.32707	1.47165	0.00294385	0.000376534	0.304234
Gm5786	2.27289	1.54126	-1.47469	0.00461234	0.115131	0.301282
Abracl	2.38064	2.07115	-1.14943	1.72709e-08	2.61973e-07	0.299986
2610305D13Rik	2.74922	5.06084	1.84083	0.0201674	0.000904765	0.299756
Emx2	2.19003	1.87568	-1.16759	4.49656e-07	6.63677e-06	0.298997
Fyco1	2.15882	2.36829	1.09703	1.28924e-10	2.892e-11	0.297184
Gm6977	2.02003	1.44044	-1.40237	0.00441523	0.124582	0.295187
2310040G24Rik	2.30701	1.85606	-1.24296	2.90077e-05	0.000138059	0.289726
Gm8186	2.18321	1.90211	-1.14778	5.33083e-08	6.8666e-07	0.284294
Ndufa1	2.03708	1.80183	-1.13056	3.04364e-08	5.2062e-07	0.283035
Cenpp	2.73442	2.25026	-1.21516	2.67666e-07	2.108e-06	0.281053
Kif1c	4.01413	3.47748	-1.15432	6.8882e-12	3.88637e-11	0.280352
Eny2	2.01595	1.80805	-1.11499	5.13287e-09	5.82057e-08	0.275261
Gm10074	2.91693	1.81935	-1.60328	0.00368186	0.037387	0.273629
Gm10020	2.03424	1.53799	-1.32266	0.000655187	0.0248691	0.272908
Zfp652os	2.36145	1.62358	-1.45447	0.000823	0.069605	0.272519
Gm15755	2.40817	1.65113	-1.4585	0.00223147	0.0351615	0.269904
Eif2a	2.18921	2.41387	1.10262	9.11201e-11	1.39315e-11	0.266697
RP23-87D8.4	4.32553	6.30018	1.45651	1.03629e-05	8.82712e-08	0.265336
Map2k7	2.4175	2.03876	-1.18577	8.77427e-08	2.00154e-06	0.263879
Csde1	2.18137	2.44059	1.11884	8.48499e-10	8.86821e-11	0.260552
Hnrnpu	2.06358	2.40415	1.16504	3.06762e-07	1.36506e-08	0.25749
Cyp2c55	2.65383	2.28492	-1.16145	2.16205e-09	2.67077e-08	0.257067
Eif3m	2.24266	2.00192	-1.12025	4.75393e-10	5.27581e-09	0.255082
Prkg2	2.17407	2.54234	1.16939	2.14603e-07	4.18889e-09	0.254243
1700008I05Rik	2.52783	3.1926	1.26298	1.90985e-06	1.78634e-07	0.253301
Gas5	3.09248	2.63287	-1.17457	4.97783e-10	6.03086e-09	0.250939
Rps6ka6	2.02537	2.57429	1.27102	0.000200375	9.79956e-07	0.25022
Gm13212	2.03973	2.55958	1.25486	3.83231e-05	1.33298e-06	0.244388
2015-09-07	2.88682	3.29365	1.14093	4.26761e-11	4.72791e-12	0.24306
Ccdc148	2.2335	1.47961	-1.50952	0.00457002	0.107677	0.241417
6330408A02Rik	2.48435	1.99472	-1.24546	7.54866e-07	4.84356e-05	0.240681
Frmd8os	2.06989	1.58472	-1.30616	8.27787e-05	0.0120228	0.239887
Hspb11	2.60065	2.3007	-1.13038	5.94221e-11	5.34676e-10	0.239534
1700016C15Rik	5.09633	2.74103	-1.85927	0.000280325	0.010668	0.238302
Phex	2.21013	3.70627	1.67695	0.0138215	0.00039983	0.235156
Gm5537	5.28673	1.80033	-2.93654	0.0280009	0.282621	0.234997
Gm26808	2.66985	1.78905	-1.49233	0.000223952	0.023994	0.226063
Tmem167	2.21576	1.94174	-1.14112	2.0003e-09	3.25202e-08	0.219928
Sh3bgrl	3.3984	3.9733	1.16917	2.27771e-11	3.18054e-12	0.218198
Rfc4	2.00277	1.73399	-1.15501	8.20108e-08	1.16611e-06	0.217362
Dnajc2	2.18787	2.84393	1.29986	2.85109e-05	7.85123e-07	0.210452
Lsm5	2.26486	1.84492	-1.22762	9.25267e-07	2.2177e-05	0.208753
Nsa2	2.46377	2.204	-1.11786	7.54108e-12	6.90513e-11	0.202967
Cabp4	3.60279	1.72379	-2.09004	0.00718221	0.149986	0.202638
Trap1a	2.69231	1.87141	-1.43865	3.82728e-05	0.00631321	0.201541
Smim8	2.01509	1.63605	-1.23168	5.2744e-06	0.000311432	0.201262
Ncl	2.70818	3.11578	1.15051	6.25121e-11	6.3557e-12	0.200293
3830406C13Rik	2.35313	1.99039	-1.18224	2.48159e-08	1.63085e-07	0.199517
5730409E04Rik	5.20145	4.47084	-1.16342	3.08085e-14	1.71341e-13	0.196154
Rpl32-ps	3.93013	1.67427	-2.34737	0.00681985	0.259307	0.192624
Trak2	3.79511	3.16161	-1.20037	2.05662e-11	4.17121e-10	0.191493
Gm12976	2.24525	1.6231	-1.38331	0.00010737	0.011434	0.190553
Klra4	2.77497	2.05575	-1.34986	2.33584e-06	0.000230658	0.187912
Stag2	2.23492	2.70001	1.2081	1.09433e-07	3.96491e-09	0.1811
Gm14633	3.52798	1.17894	-2.99251	0.0490986	0.748815	0.178688
Gm17090	2.71512	4.42603	1.63014	0.000116025	4.19259e-05	0.17516
Htatsf1	2.12753	2.52359	1.18616	4.57979e-08	1.69755e-09	0.172695
Rpl27a-ps1	3.17598	1.17591	-2.70087	0.0309022	0.745926	0.171331
Cenpb	4.95564	4.17429	-1.18718	1.47872e-13	1.02734e-12	0.167729
Acbd5	2.01548	2.56074	1.27054	9.02935e-06	2.61397e-07	0.167165
Phpt1	2.23366	1.65406	-1.35041	3.53246e-05	0.00285747	0.16668
Scd1	2.99233	2.49057	-1.20146	2.31452e-10	4.18231e-09	0.160179
Gm18025	3.02711	1.17837	-2.5689	0.0302857	0.70818	0.157103
Diras1	2.92954	2.10319	-1.3929	4.67924e-07	0.000401163	0.155491
Gm22513	2.54053	1.03432	-2.45623	0.0379068	0.939254	0.153605
Gm14327	2.80665	2.07272	-1.35409	1.04588e-06	6.50472e-05	0.152181
Gm10925	2.63109	4.50307	1.71148	0.000645257	2.47631e-05	0.151022
Atf5	2.43042	2.03615	-1.19363	2.09401e-09	6.08656e-08	0.144766
R3hcc1	2.12932	1.80062	-1.18255	1.10288e-08	4.25371e-07	0.143809
Snrpb2	2.06656	1.76473	-1.17104	7.83581e-09	2.51227e-07	0.141274
Gm17066	2.45786	4.26315	1.7345	0.00276828	1.23804e-05	0.141182
Zfp120	2.34286	3.43573	1.46647	0.000143038	1.07664e-06	0.14112
Gm3244	3.39883	1.47618	-2.30244	0.0078626	0.283603	0.140301
Rps2-ps13	2.08393	1.8287	-1.13957	2.25373e-10	5.62047e-09	0.137739
Palld	2.99491	2.03583	-1.4711	2.13244e-06	0.00118522	0.134525
Gm14284	2.19248	1.85568	-1.1815	4.0024e-09	1.15018e-07	0.133443
Taf1d	2.48577	3.66207	1.47322	4.51878e-05	6.70246e-07	0.13284
Zc3h13	2.96076	2.4363	-1.21527	2.49265e-10	4.47914e-09	0.132422
mt-Nd1	2.76771	2.08954	-1.32455	1.75228e-07	1.22518e-05	0.129951
Ifi204	2.06664	3.04268	1.47228	0.000191496	1.08039e-05	0.129137
Wdr44	2.92056	2.11431	-1.38133	6.41088e-07	4.44269e-05	0.127739
Yme1l1	2.07998	2.51877	1.21096	5.83376e-08	1.73276e-09	0.125999
Hist1h2ai	2.7764	1.63449	-1.69863	0.000612859	0.0363103	0.125231
4930590J08Rik	2.86677	1.87886	-1.5258	1.06303e-05	0.00416939	0.123039
Gm12416	2.02817	1.30676	-1.55206	0.00174891	0.177951	0.122919
Eea1	2.03282	2.55121	1.25501	9.98996e-07	1.48273e-08	0.121048
RP23-416H10.8	4.31676	14.0285	3.24976	0.0106958	5.62691e-05	0.120464
Zhx1	3.03243	2.18234	-1.38953	1.76306e-07	4.48681e-05	0.119365
Gm14074	2.57292	1.57621	-1.63235	0.00013997	0.0570703	0.118123
Gab2	2.21495	1.75061	-1.26524	2.25334e-07	3.14911e-05	0.117621
Zeb1	2.71134	2.3387	-1.15934	2.20792e-12	9.23608e-11	0.116122
Rac2	2.07873	1.04012	-1.99854	0.0124696	0.904427	0.114106
1500026H17Rik	2.00048	1.17887	-1.69696	0.00487927	0.489011	0.113632
Ccser2	2.29814	1.96871	-1.16734	1.3912e-10	4.12833e-09	0.111917
Thoc7	2.00046	1.69926	-1.17725	8.58261e-09	2.4321e-07	0.110115
Ap4s1	2.03483	1.70436	-1.19389	1.53264e-08	6.26997e-07	0.104879
Matr3	2.63184	3.28002	1.24628	2.51613e-09	9.76937e-11	0.104525
Ammecr1	4.47807	3.5265	-1.26983	7.00749e-12	1.15649e-10	0.103043
Tax1bp1	2.14818	2.67317	1.24439	8.16249e-08	1.76528e-09	0.102868
RP24-331B5.1	2.19795	4.19919	1.9105	0.00841791	3.12764e-05	0.100601
